# Supplementary material for: Pathogen-induced biosynthetic pathways encode defense-related molecules in bread wheat
Source: Proc Natl Acad Sci U S A. 2022 Apr 11;119(16):e2123299119. doi: 10.1073/pnas.2123299119 (PMC9169793; doi:10.1073/pnas.2123299119)
Supplement: Supplementary File [file pnas.2123299119.sd02.xlsx]

## Sheet: TFs interacting with 1+ genes
Transcription factor Annotation	Transcription factor Gene ID	TraesCS5D01G011800	TraesCS5D01G011900	TraesCS5D01G012000	TraesCS5D01G012100	TraesCS5D01G012200	TraesCS5D01G012300	TraesCS5A01G004500	TraesCS5A01G004600	TraesCS5A01G004700	TraesCS5A01G004800	TraesCS5A01G004900	TraesCS2D01G029300	TraesCS2D01G029400	TraesCS2D01G029500	TraesCS2D01G029600	TraesCS2D01G029700	TraesCS2D01G029800	TraesCS2D01G029900	TraesCS2D01G030000	TraesCS2D01G030100	TraesCS2A01G027600	TraesCS2A01G027700	TraesCSU01G244600	TraesCSU01G008700	TraesCSU01G008800	TraesCSU01G008900	TraesCSU01G009000	TraesCSU01G009100	TraesCS2A01G027800	TraesCS2A01G028000	TraesCS2A01G028100	TraesCS2B01G445100	TraesCS2B01G445200	TraesCS2B01G445300	TraesCS2B01G445400	TraesCS2B01G445500	TraesCS2B01G445600	TraesCS2B01G445700	TraesCS2B01G445800	TraesCS2B01G445900	TraesCS5D01G488300	TraesCS5D01G488400	TraesCS5D01G488500	TraesCS5D01G488600	TraesCS5D01G488700	TraesCS5D01G488800	TraesCS5D01G488900	TraesCS5D01G489000
basic helix-loop-helix (bHLH) DNA-binding superfamily protein	TraesCS3B01G122800	0.0106012	0.0110216	0.0127228	0.0150733	0.00990434	0.00979337	NA	0.0118587	0.00718552	0.00735989	NA	0.0143415	0.0119604	0.0130227	0.0180942	0.0218625	0.0198565	0.0187665	0.0134345	0.0166951	0.0153754	NA	0.0102968	0.0145723	0.0209431	0.0140094	0.0130036	0.0240977	0.0230122	0.0126298	NA	0.016632	0.0198168	0.0243375	0.0108765	0.0209868	0.0197035	NA	NA	NA	0.00599962	0.00574082	0.0106053	NA	0.0064382	0.00836039	0.0117583	NA
Basic helix loop helix (BHLH) family transcription factor	TraesCS3A01G104400	0.00884991	0.0102112	0.0121268	0.007711	0.00645244	0.0123348	0.00957296	0.00582784	0.00738511	0.0079161	0.00580326	0.00708473	NA	NA	0.0230858	0.0139214	0.0130915	0.0158087	0.0155562	0.0185435	NA	NA	NA	0.0175686	0.0195744	0.0204224	0.0127714	0.0244001	0.0174914	0.0131263	NA	0.0116545	0.0176182	0.0179993	NA	0.0204284	0.02673	NA	NA	NA	0.0204737	0.020843	0.0129726	NA	NA	0.0183093	0.0094339	NA
basic helix-loop-helix (bHLH) DNA-binding superfamily protein	TraesCS3B01G122900	0.0114953	0.00572016	0.00985785	0.0056941	0.00881637	0.00547657	0.00649906	0.00595194	0.00616055	NA	NA	NA	NA	NA	0.0169052	0.0145452	0.012058	0.0162793	0.0140628	0.0154493	NA	NA	NA	0.00932644	0.0110529	0.01562	0.00585934	0.0185462	0.0161606	0.0124433	NA	0.016172	0.0172503	0.00822846	NA	0.00769313	0.00948919	NA	NA	NA	0.0225247	0.00959412	0.00758598	NA	0.0181463	0.0155368	0.00634431	NA
WRKY transcription factor	TraesCS2D01G011700	0.0142907	0.0190028	0.0181525	0.0133046	0.00886347	0.0139697	NA	0.00944788	0.0100066	0.0126751	0.0128847	NA	NA	NA	0.0122446	0.0158032	0.00818801	0.00870391	0.00679232	0.00770683	NA	NA	NA	0.00805669	0.0118978	0.01245	0.0115882	0.0142462	0.00924161	NA	NA	0.00673853	0.0114152	0.00996888	NA	0.0109918	0.0106608	NA	NA	NA	NA	NA	0.0144389	NA	NA	0.00904257	0.0173011	NA
NAC domain-containing protein, putative	TraesCS5A01G411800	0.0114297	0.0100798	0.0109888	NA	NA	0.011352	0.00619618	NA	0.00683013	0.0122271	0.0111554	0.00604877	NA	0.00647937	0.0114313	0.00503344	NA	0.00938999	0.00655056	NA	NA	NA	NA	NA	0.015526	0.0105371	0.00556386	0.00679806	0.014603	NA	NA	0.00852741	0.00729805	0.012482	0.00515323	0.017019	0.0161052	NA	NA	NA	NA	NA	0.016747	NA	NA	0.0101829	0.0161492	NA
WRKY transcription factor	TraesCS2A01G011000	0.0113176	0.00951745	0.0193224	0.0153957	0.0104685	0.013472	NA	0.0112861	0.00745264	0.0077963	0.011619	NA	NA	NA	0.00702651	0.0103871	0.00809184	0.00543399	0.00517206	0.00854261	NA	NA	NA	0.00917821	0.0067189	0.0100116	0.00873327	0.0140003	NA	NA	NA	0.00643172	0.00546352	0.0119235	NA	0.0114303	0.00879788	NA	NA	NA	NA	NA	0.0116285	NA	NA	0.00600136	0.012892	NA
NAC domain protein,	TraesCS5D01G421100	0.00813112	0.00667177	0.00882694	NA	NA	0.0126711	NA	NA	NA	0.0079279	0.00955995	0.00505535	NA	NA	0.00920621	0.00718919	NA	0.0063492	NA	0.00531063	NA	NA	NA	0.00988507	0.0103905	0.0191188	NA	0.0120699	0.0122273	0.01071	NA	0.00833675	0.00961494	0.0119638	NA	0.0145608	0.0113861	NA	NA	NA	NA	NA	0.0135457	NA	NA	0.00639756	0.00884726	NA
NAC domain-containing protein, putative	TraesCS5B01G415700	0.00810271	0.00702015	0.00928459	NA	NA	0.011603	NA	NA	NA	0.011215	0.00669652	NA	NA	NA	0.0132927	0.00541261	NA	0.0143031	0.00680365	0.00531917	NA	NA	NA	0.00626296	0.0120294	0.0145399	NA	0.00641507	0.0164582	0.00761152	NA	0.00738202	0.0133024	0.00709411	NA	0.0165098	0.0197046	NA	NA	NA	NA	NA	0.0082892	NA	NA	0.00503766	0.00541664	NA
NAC domain protein,	TraesCS5B01G415600	0.0127866	0.0132719	0.00841457	NA	0.00518373	0.0116164	0.00770478	NA	0.00559059	0.0153759	0.0142503	NA	NA	NA	0.0119586	0.00511133	NA	0.00674558	NA	NA	NA	NA	NA	NA	0.00914487	0.0168042	NA	0.00752026	0.0132593	0.00710489	NA	0.00515138	0.00761834	0.00880919	NA	0.0156329	0.011812	NA	NA	NA	NA	NA	0.0119097	NA	NA	NA	0.00640112	NA
Heat shock transcription factor family protein	TraesCS1A01G350400	0.0109098	0.00646934	0.0120337	0.0134328	0.00886852	NA	NA	0.0123087	0.00578286	NA	NA	NA	NA	NA	0.00623068	0.0177643	0.0153158	NA	NA	0.00867617	NA	NA	NA	0.00668838	0.00630901	0.00595669	0.0186447	0.0130225	NA	0.00829107	NA	0.00806331	0.0054366	0.0110612	NA	NA	NA	NA	NA	NA	NA	NA	NA	NA	NA	NA	NA	NA
basic helix-loop-helix (bHLH) DNA-binding superfamily protein	TraesCS7D01G360600	0.00955971	0.00554794	0.00569179	NA	NA	NA	NA	NA	NA	NA	NA	NA	NA	NA	0.00689234	0.0136229	0.0124177	0.00645381	NA	0.00949681	NA	NA	NA	0.00864524	0.00823626	0.00916323	0.0229699	0.00935346	0.0059134	0.00765403	NA	0.00504238	0.00649468	0.010044	NA	0.00577202	0.00994149	NA	NA	NA	NA	NA	0.00638083	NA	NA	0.00563716	0.00992802	NA
NAC domain-containing protein, putative	TraesCS5B01G415400	0.00960922	NA	0.00783229	NA	NA	0.00988673	0.00749863	NA	0.00754222	0.0111274	0.0118311	0.00595427	NA	NA	0.00662762	NA	NA	0.00691625	0.00609749	NA	0.0056432	NA	NA	NA	0.011307	0.00692244	NA	NA	0.0101532	NA	NA	0.00675614	NA	0.00727054	0.00722236	0.00744006	0.0146661	NA	NA	NA	NA	NA	0.0130746	NA	NA	0.00977623	0.00873295	NA
basic helix-loop-helix (bHLH) DNA-binding superfamily protein	TraesCS7A01G362500	0.00654467	NA	0.00891661	NA	NA	NA	NA	0.0056725	NA	NA	NA	NA	NA	NA	0.00602386	0.0101213	0.0111819	0.00534023	NA	0.00638093	NA	0.00681979	NA	0.00984692	0.00798047	0.00748739	0.0137212	0.013562	0.0059035	0.00599698	NA	0.00687767	0.00542168	0.00693403	NA	0.00525124	0.00787823	NA	NA	NA	NA	NA	0.0091907	NA	NA	0.00714699	0.0100671	NA
NAC domain-containing protein, putative	TraesCS5A01G411900	NA	0.0109038	0.0104519	NA	NA	0.0141152	NA	NA	NA	0.00862252	0.00806676	NA	NA	NA	0.0123241	0.00527179	NA	0.00870161	NA	NA	NA	NA	NA	NA	0.00786334	0.0121104	NA	0.0076339	0.00866288	NA	NA	0.00675631	0.00661001	0.00962598	NA	0.0102405	0.00914462	NA	NA	NA	NA	NA	0.0125701	NA	NA	0.00715371	0.00841184	NA
NAC domain-containing protein, putative	TraesCS5D01G420800	0.0138503	0.00840629	0.0125676	NA	NA	0.00772901	NA	NA	NA	NA	0.0120932	NA	NA	NA	0.00674494	NA	NA	0.00655011	NA	NA	0.00882086	0.00548715	NA	NA	0.00817609	0.00947762	0.00612937	NA	0.00757145	NA	NA	NA	NA	0.0131189	0.00578218	0.00813462	0.0102745	NA	NA	NA	NA	NA	0.0120439	NA	NA	0.00708778	0.0092335	NA
NAC domain-containing protein, putative	TraesCS5A01G411700	0.0103852	0.0134318	0.00989866	NA	NA	0.0111021	NA	NA	NA	NA	0.0078042	NA	NA	NA	0.00925576	NA	NA	0.0064	NA	NA	NA	NA	NA	NA	0.00519913	0.00911634	NA	0.00811775	0.00538922	0.00522899	NA	NA	0.00962301	NA	NA	0.0130056	0.0151592	NA	NA	NA	NA	NA	0.0125434	NA	NA	0.00683738	0.00855036	NA
WRKY transcription factor	TraesCS2B01G010500	0.00882062	0.0154238	0.00693211	0.0121749	NA	0.0143355	0.00948908	0.00554537	0.0099748	0.0165688	0.0123538	NA	NA	NA	NA	NA	NA	NA	0.00622932	NA	NA	NA	NA	NA	NA	NA	0.00512797	0.00554368	NA	NA	NA	NA	NA	0.00584614	NA	NA	NA	NA	NA	NA	NA	NA	0.012963	NA	NA	0.00649824	0.0129108	NA
MYB transcription factor	TraesCS3B01G039100	NA	NA	0.0067646	NA	NA	0.00558144	0.00835162	NA	NA	NA	NA	NA	NA	NA	0.00538307	NA	NA	0.00748068	0.0102926	0.00625103	NA	NA	NA	NA	0.00585011	0.00826261	NA	NA	0.0096582	NA	NA	NA	NA	NA	NA	0.00955565	0.0062911	NA	NA	NA	0.0187824	0.0166324	NA	NA	0.01827	0.0138194	0.00542767	NA
Scarecrow transcription factor family protein	TraesCS7A01G173000	0.00959698	0.00733488	0.0078298	0.00620729	NA	0.00657969	NA	0.0102503	0.00729601	0.00767166	0.0051042	NA	NA	NA	NA	0.0097996	0.00605509	NA	NA	0.00526874	NA	NA	NA	NA	0.00545173	0.0060512	0.01204	0.0109554	NA	NA	NA	0.00503711	NA	0.00964859	NA	NA	0.00668388	NA	NA	NA	NA	NA	0.0076755	NA	NA	NA	0.00724775	NA
WRKY transcription factor	TraesCS3A01G248700	NA	NA	0.00564477	NA	NA	NA	0.00707632	NA	0.00754528	0.00547923	NA	0.00518654	NA	NA	NA	NA	NA	0.00698672	0.0089617	0.00530436	NA	NA	NA	NA	0.00945308	NA	NA	NA	NA	NA	NA	NA	NA	NA	0.00771171	NA	NA	NA	NA	NA	0.0144066	0.0154654	0.00805739	NA	0.0148935	0.0130941	0.0105871	NA
Ethylene-responsive transcription factor	TraesCS2A01G393500	NA	NA	NA	NA	NA	NA	NA	NA	NA	NA	NA	0.0085545	0.0199573	0.00800909	0.00685517	0.00690936	NA	0.00951333	NA	NA	0.0078493	0.012924	0.0153466	NA	NA	NA	NA	0.00536038	0.00671741	NA	NA	0.00750324	0.00623305	NA	0.0112387	0.00545049	0.00580138	NA	NA	NA	NA	NA	NA	NA	NA	NA	NA	NA
LOB domain-containing protein, putative	TraesCS4A01G107300	0.0078742	0.00661032	0.00935362	0.00884221	0.00688389	0.00988682	NA	NA	NA	NA	NA	NA	NA	NA	0.00750716	NA	NA	NA	NA	NA	NA	NA	NA	0.00781742	0.00721647	0.0103317	0.00603701	NA	0.0097218	0.00960923	NA	NA	0.00604465	0.0078534	NA	0.00630922	NA	NA	NA	NA	NA	NA	NA	NA	NA	NA	0.00774304	NA
basic helix-loop-helix (bHLH) DNA-binding superfamily protein	TraesCS7B01G265900	0.00712236	0.00613461	0.00661682	NA	NA	NA	NA	NA	0.00796264	NA	NA	NA	NA	NA	NA	0.0102221	0.0126881	NA	NA	0.00720453	NA	0.00693628	NA	0.00771807	NA	0.00526969	0.0185844	0.00918793	NA	0.00638142	NA	NA	NA	0.00951754	NA	NA	0.00663089	NA	NA	NA	NA	NA	0.00667859	NA	NA	NA	NA	NA
NAC domain-containing protein	TraesCS2D01G462900	NA	NA	NA	NA	NA	NA	0.00643196	NA	NA	NA	NA	0.010408	0.00769255	0.00869671	NA	NA	NA	0.00926583	0.0128977	NA	0.0058604	0.00556335	0.00546701	NA	NA	NA	NA	NA	NA	NA	NA	NA	NA	NA	NA	NA	NA	NA	NA	NA	NA	0.0179148	0.00652362	NA	0.0156844	0.00826257	NA	NA
WRKY transcription factor	TraesCS3D01G113200	0.00638468	0.00501661	0.00835494	0.00769088	NA	NA	NA	NA	0.00739321	NA	NA	NA	NA	NA	0.00684767	0.00845185	0.00807184	NA	NA	NA	NA	NA	NA	0.0050556	NA	0.00557262	0.0137587	0.00739429	0.00507641	0.00632676	NA	NA	0.00518144	0.00525527	NA	NA	NA	NA	NA	NA	NA	NA	NA	NA	NA	NA	NA	NA
WRKY transcription factor	TraesCS3D01G212700	NA	NA	NA	0.00517864	0.0051635	NA	NA	0.00611052	NA	NA	NA	NA	NA	NA	NA	0.00825712	0.0130073	NA	NA	0.0142618	NA	NA	NA	0.00858258	NA	NA	0.0107417	0.00623838	NA	0.0105067	NA	0.00608195	0.00957017	0.00713789	NA	NA	NA	NA	NA	NA	NA	NA	NA	NA	NA	NA	NA	NA
MYB transcription factor	TraesCS3D01G036200	NA	NA	NA	NA	NA	NA	NA	NA	0.00636464	0.00685743	NA	NA	NA	NA	NA	NA	NA	0.0093259	0.00889671	NA	NA	NA	NA	NA	NA	NA	NA	NA	NA	NA	NA	NA	NA	NA	NA	NA	NA	NA	NA	NA	0.016746	0.0270211	0.00590647	NA	0.0150035	0.00770584	NA	NA
Scarecrow transcription factor family protein	TraesCS5A01G080300	0.00574169	NA	NA	NA	NA	NA	NA	NA	NA	NA	NA	NA	NA	NA	0.0101317	0.00711689	NA	NA	NA	NA	NA	NA	NA	0.0051768	NA	0.00774861	0.00574633	0.00692483	0.00848009	0.00791722	NA	NA	0.0082784	0.00620324	NA	0.0101304	0.00799563	NA	NA	NA	NA	NA	0.00610504	NA	NA	NA	NA	NA
Homeobox protein, putative	TraesCS6B01G149000	0.00538154	0.0053156	NA	NA	NA	0.006432	NA	NA	NA	0.00597864	0.00577502	NA	NA	NA	NA	NA	NA	NA	NA	NA	NA	NA	NA	NA	0.00675417	0.00536477	0.00547807	NA	NA	NA	NA	NA	NA	0.00911776	NA	0.00975932	0.0140015	NA	NA	NA	NA	NA	0.00983766	NA	NA	0.00570661	0.0066194	NA
Tubby-like F-box protein	TraesCS7A01G326400	0.00539088	0.00723491	0.00626193	NA	NA	0.00844809	0.00990632	NA	0.00728744	0.0101908	NA	NA	NA	NA	NA	NA	NA	NA	NA	NA	NA	NA	NA	NA	NA	NA	NA	NA	NA	NA	NA	NA	0.00524743	NA	NA	0.00880974	0.00625346	NA	NA	NA	0.0105358	0.00609437	0.00761715	NA	NA	NA	NA	NA
LOB domain-containing protein, putative	TraesCS4B01G197100	0.0102372	0.00559555	0.00668679	NA	NA	0.00822517	NA	NA	NA	NA	NA	NA	NA	NA	NA	NA	NA	NA	NA	NA	NA	NA	NA	NA	0.00615124	0.00986178	0.00544067	NA	0.00534533	NA	NA	0.00665675	NA	0.00744657	NA	0.00990131	NA	NA	NA	NA	NA	NA	0.00881204	NA	NA	NA	0.00816252	NA
Homeobox protein, putative	TraesCS6D01G110600	NA	NA	0.00603034	NA	NA	0.00666062	NA	NA	NA	0.00623973	NA	NA	NA	NA	0.00662144	NA	NA	NA	NA	NA	NA	NA	NA	NA	NA	0.00923131	NA	NA	0.00668549	0.00576752	NA	NA	0.00634127	0.0086544	NA	0.0131735	0.00774899	NA	NA	NA	NA	NA	0.00596584	NA	NA	NA	0.0054645	NA
WRKY transcription factor	TraesCS1A01G358100	0.00773291	0.0081394	0.00712995	NA	NA	NA	NA	NA	0.00539407	NA	NA	NA	NA	NA	0.00586316	0.00999201	NA	NA	NA	NA	NA	NA	NA	NA	NA	0.00552123	0.00905386	0.00808006	NA	NA	NA	NA	NA	0.00646275	NA	NA	0.0069366	NA	NA	NA	NA	NA	0.00833015	NA	NA	NA	0.00589138	NA
basic helix-loop-helix (bHLH) DNA-binding superfamily protein	TraesCS3B01G550000	NA	NA	NA	NA	NA	NA	NA	NA	NA	NA	NA	0.0105312	0.0187024	0.0160383	NA	NA	NA	NA	NA	NA	0.0155997	NA	0.0222475	NA	NA	NA	NA	NA	NA	NA	NA	NA	NA	NA	0.0108135	NA	NA	NA	NA	NA	NA	NA	NA	NA	NA	NA	NA	NA
NAC domain-containing protein	TraesCS5B01G054200	NA	NA	NA	NA	NA	NA	0.00682738	NA	NA	NA	NA	NA	NA	NA	NA	NA	NA	0.00930572	0.011978	NA	NA	NA	NA	NA	NA	NA	NA	NA	NA	NA	NA	NA	NA	NA	NA	NA	NA	NA	NA	NA	0.0142327	0.0153659	NA	NA	0.0162423	0.010426	NA	NA
WRKY transcription factor	TraesCS3B01G240200	NA	NA	NA	NA	0.00502605	NA	NA	0.00570235	NA	NA	NA	NA	NA	NA	NA	NA	0.0148608	NA	NA	0.0108388	NA	NA	NA	0.0130982	NA	NA	0.0108919	0.00560114	NA	0.0109518	NA	NA	0.00582295	NA	NA	NA	NA	NA	NA	NA	NA	NA	NA	NA	NA	NA	NA	NA
Ethylene-responsive transcription factor	TraesCS1B01G158400	NA	NA	NA	NA	NA	NA	NA	NA	NA	NA	NA	0.0104047	0.0188256	0.0130579	NA	NA	NA	NA	NA	NA	0.00840631	NA	0.0183967	NA	NA	NA	NA	NA	NA	NA	NA	NA	NA	NA	0.0107828	NA	NA	NA	NA	NA	NA	NA	NA	NA	NA	NA	NA	NA
WRKY transcription factor	TraesCS3A01G209800	NA	NA	NA	0.00534759	NA	NA	NA	NA	NA	NA	NA	NA	NA	NA	NA	0.00577167	0.0141808	NA	NA	0.01124	NA	NA	NA	0.0168709	NA	NA	0.00757829	0.0057973	NA	0.0105899	NA	NA	NA	NA	NA	NA	NA	NA	NA	NA	NA	NA	NA	NA	NA	NA	NA	NA
basic helix-loop-helix (bHLH) DNA-binding superfamily protein	TraesCS6A01G186200	NA	NA	0.00528759	NA	NA	NA	NA	NA	NA	NA	NA	NA	NA	NA	0.00594268	0.0103972	0.0112996	NA	NA	NA	0.00500386	0.00725573	NA	0.0059786	NA	NA	0.0109132	NA	NA	NA	NA	0.00594908	NA	0.00687126	NA	NA	NA	NA	NA	NA	NA	NA	NA	NA	NA	NA	NA	NA
WRKY transcription factor, putative	TraesCS6B01G108000	NA	0.00537192	NA	0.00673341	NA	NA	NA	NA	NA	NA	NA	NA	NA	NA	0.00570136	0.00570447	0.00530112	NA	NA	0.00660149	NA	NA	NA	0.00621084	NA	NA	0.00617604	0.00715169	NA	NA	NA	NA	NA	NA	NA	0.00735044	0.0058989	NA	NA	NA	NA	NA	0.00514968	NA	NA	NA	NA	NA
Scarecrow transcription factor family protein	TraesCS7D01G174300	0.00933234	0.00750492	0.0107596	0.00922407	0.0053837	NA	NA	0.00624877	NA	0.00524586	NA	NA	NA	NA	NA	NA	NA	NA	NA	NA	NA	NA	NA	NA	NA	NA	0.00534917	0.00854371	NA	NA	NA	NA	NA	NA	NA	NA	0.00555801	NA	NA	NA	NA	NA	NA	NA	NA	NA	NA	NA
Agamous MADS-box transcription factor	TraesCS7D01G106600	NA	NA	NA	NA	NA	NA	NA	NA	NA	NA	NA	0.0081465	0.0163341	0.00809087	NA	NA	NA	NA	NA	NA	0.00590486	0.00511062	0.0169548	NA	NA	NA	NA	NA	NA	NA	NA	NA	NA	NA	0.0123986	NA	NA	NA	NA	NA	NA	NA	NA	NA	NA	NA	NA	NA
LOB domain-containing protein, putative	TraesCS4D01G197400	0.00825588	0.00593522	0.00554043	NA	NA	0.00794895	NA	NA	NA	NA	NA	NA	NA	NA	0.00563319	NA	NA	NA	NA	NA	NA	NA	NA	NA	NA	NA	NA	NA	0.00514755	0.00635396	NA	NA	0.00523169	NA	NA	0.00535054	0.00501585	NA	NA	NA	NA	NA	0.00590715	NA	NA	NA	0.00562358	NA
Ethylene-responsive transcription factor	TraesCS2B01G411500	NA	NA	NA	NA	NA	NA	NA	NA	NA	NA	NA	0.0120711	0.0140712	0.0121475	NA	NA	NA	NA	NA	NA	0.00701391	0.00652318	0.0142912	NA	NA	NA	NA	NA	NA	NA	NA	NA	NA	NA	0.00524151	NA	NA	NA	NA	NA	NA	NA	NA	NA	NA	NA	NA	NA
Agamous MADS-box transcription factor	TraesCS7B01G009800	NA	NA	NA	NA	NA	NA	NA	NA	NA	NA	NA	0.0144566	0.0172142	0.00960841	NA	NA	NA	NA	NA	NA	0.00843364	NA	0.0113619	NA	NA	NA	NA	NA	NA	NA	NA	NA	NA	NA	0.00817409	NA	NA	NA	NA	NA	NA	NA	NA	NA	NA	NA	NA	NA
MADS-box transcription factor	TraesCS7A01G319400	NA	NA	NA	NA	NA	NA	NA	NA	NA	NA	NA	0.00797323	0.0109237	0.0136928	NA	NA	NA	NA	NA	NA	0.00924504	NA	0.01304	NA	NA	NA	NA	NA	NA	NA	0.00655271	NA	NA	NA	0.00780987	NA	NA	NA	NA	NA	NA	NA	NA	NA	NA	NA	NA	NA
Ethylene-responsive transcription factor	TraesCS2D01G391400	NA	NA	NA	NA	NA	NA	NA	NA	NA	NA	NA	0.0106362	0.0123542	0.0105275	NA	NA	NA	NA	NA	NA	NA	0.0119074	0.0147732	NA	NA	NA	NA	NA	NA	NA	NA	NA	NA	NA	0.0084718	NA	NA	NA	NA	NA	NA	NA	NA	NA	NA	NA	NA	NA
Basic helix-loop-helix transcription factor	TraesCS3A01G489600	NA	NA	NA	NA	NA	NA	NA	NA	NA	NA	NA	0.00864695	0.00863724	0.0128703	NA	NA	NA	NA	NA	NA	0.00608184	0.0057213	0.0151548	NA	NA	NA	NA	NA	NA	NA	NA	NA	NA	NA	0.00950259	NA	NA	NA	NA	NA	NA	NA	NA	NA	NA	NA	NA	NA
WRKY transcription factor, putative	TraesCS6A01G080500	NA	NA	NA	0.0071783	NA	NA	NA	NA	NA	0.0067776	NA	NA	NA	NA	NA	0.00944199	0.00712443	NA	NA	0.00901587	NA	NA	NA	0.00535437	NA	NA	0.0118099	0.00811587	NA	NA	NA	NA	NA	NA	NA	NA	NA	NA	NA	NA	NA	NA	NA	NA	NA	NA	NA	NA
NAC domain-containing protein	TraesCS2B01G484100	NA	NA	NA	NA	NA	NA	NA	NA	NA	NA	NA	NA	NA	NA	NA	NA	NA	0.00697551	0.00822325	NA	NA	NA	NA	NA	NA	NA	NA	NA	NA	NA	NA	NA	NA	NA	NA	NA	NA	NA	0.0110894	NA	0.0101162	0.00780882	NA	NA	0.0110872	0.00786197	NA	NA
MYB transcription factor	TraesCS3A01G044700	NA	NA	NA	NA	NA	NA	0.00542408	NA	NA	NA	NA	NA	NA	NA	NA	NA	NA	0.00764741	0.00678448	NA	NA	NA	NA	NA	NA	NA	NA	NA	NA	NA	NA	NA	NA	NA	NA	NA	NA	NA	NA	NA	0.0106913	0.0187923	NA	NA	0.00747331	0.00512257	NA	NA
MADS-box transcription factor AGAMOUS-like protein	TraesCS5D01G002200	NA	NA	NA	NA	NA	NA	NA	NA	NA	NA	NA	0.00629139	0.0191236	0.0080252	NA	NA	NA	NA	NA	NA	0.00799523	NA	0.0137434	NA	NA	NA	NA	NA	NA	NA	NA	NA	NA	NA	0.00653517	NA	NA	NA	NA	NA	NA	NA	NA	NA	NA	NA	NA	NA
AGAMOUS-like MADS-box transcription factor	TraesCS6B01G322700	NA	NA	NA	NA	NA	NA	NA	NA	NA	NA	NA	0.00524255	0.0101204	0.00942016	NA	NA	NA	NA	NA	NA	0.00670752	NA	0.00678837	NA	NA	NA	NA	NA	NA	NA	0.00745359	NA	NA	NA	0.0132416	NA	NA	NA	NA	NA	NA	NA	NA	NA	NA	NA	NA	NA
Agamous MADS-box transcription factor	TraesCS5B01G002400	NA	NA	NA	NA	NA	NA	NA	NA	NA	NA	NA	0.00599287	0.0184675	NA	NA	NA	NA	NA	NA	NA	0.00510308	NA	0.00752576	NA	NA	NA	NA	NA	NA	NA	0.0115469	NA	NA	NA	0.00845728	NA	NA	NA	NA	NA	NA	NA	NA	NA	NA	NA	NA	NA
Homeobox protein, putative	TraesCS6A01G120600	NA	NA	0.00503189	NA	NA	0.00593129	NA	NA	NA	0.00581156	0.00657362	NA	NA	NA	NA	NA	NA	NA	NA	NA	NA	NA	NA	NA	NA	NA	NA	NA	NA	NA	NA	NA	NA	0.00578123	NA	0.00983805	0.00924071	NA	NA	NA	NA	NA	0.0059478	NA	NA	NA	NA	NA
NAC domain protein	TraesCS2A01G101900	NA	NA	NA	NA	NA	NA	0.0114552	NA	0.00954299	NA	NA	NA	NA	NA	NA	NA	NA	NA	NA	NA	NA	NA	NA	NA	NA	NA	NA	NA	NA	NA	NA	NA	NA	NA	NA	NA	NA	NA	NA	NA	0.00821383	0.0072625	NA	NA	0.0112403	0.005777	NA	NA
MYB transcription factor	TraesCS2D01G446400	NA	NA	NA	NA	NA	NA	NA	NA	NA	NA	NA	NA	NA	0.0206332	NA	NA	NA	NA	NA	NA	0.0137558	0.00598483	0.00842032	NA	NA	NA	NA	NA	NA	NA	NA	NA	NA	NA	NA	NA	NA	NA	NA	NA	NA	NA	NA	NA	NA	NA	NA	NA
WRKY transcription factor	TraesCS7A01G509000	NA	NA	NA	NA	NA	NA	NA	NA	NA	NA	NA	NA	NA	NA	NA	0.00752633	NA	NA	NA	NA	NA	0.00962916	NA	NA	0.00642034	NA	NA	0.00527564	0.007048	NA	NA	0.0051614	NA	NA	NA	0.00550706	NA	NA	NA	NA	NA	NA	NA	NA	NA	NA	NA	NA
Zinc finger family protein	TraesCS5D01G149400	NA	NA	NA	NA	NA	NA	NA	NA	NA	NA	NA	NA	NA	NA	NA	NA	NA	0.00535138	0.0071342	NA	NA	NA	NA	NA	NA	NA	NA	NA	NA	NA	NA	NA	NA	NA	NA	NA	NA	NA	NA	NA	0.00916808	0.0141252	NA	NA	0.0105763	NA	NA	NA
Agamous MADS-box transcription factor	TraesCS2D01G325000	NA	NA	NA	NA	NA	NA	NA	NA	NA	NA	NA	NA	0.016069	0.00560534	NA	NA	NA	NA	NA	NA	NA	NA	0.00957913	NA	NA	NA	NA	NA	NA	NA	0.00649369	NA	NA	NA	0.00829001	NA	NA	NA	NA	NA	NA	NA	NA	NA	NA	NA	NA	NA
Dof zinc finger protein	TraesCS6D01G236700	NA	NA	NA	NA	NA	NA	NA	NA	NA	NA	NA	NA	0.00720789	0.00682973	NA	NA	NA	NA	NA	NA	0.00606483	NA	0.0110113	NA	NA	NA	NA	NA	NA	NA	0.00667899	NA	NA	NA	0.00672179	NA	NA	NA	NA	NA	NA	NA	NA	NA	NA	NA	NA	NA
WRKY transcription factor, putative	TraesCS6D01G074200	NA	NA	NA	NA	NA	NA	NA	NA	NA	NA	NA	NA	NA	NA	NA	0.00577535	0.0079358	NA	NA	0.00614734	NA	NA	NA	NA	NA	NA	0.00781704	0.00719892	NA	NA	NA	NA	NA	NA	NA	0.00839024	NA	NA	NA	NA	NA	NA	NA	NA	NA	NA	NA	NA
NAC domain protein	TraesCS2D01G101300	NA	NA	NA	NA	NA	NA	NA	NA	NA	NA	NA	NA	NA	NA	NA	NA	NA	NA	0.00579044	NA	NA	NA	NA	NA	NA	NA	NA	NA	NA	NA	NA	NA	NA	NA	NA	NA	NA	NA	NA	NA	0.00512782	0.0082113	NA	NA	0.0171844	0.00692139	NA	NA
WRKY transcription factor	TraesCS3A01G111200	NA	0.0057863	NA	NA	NA	NA	NA	0.00746259	0.00630143	0.0053382	NA	NA	NA	NA	NA	0.00631506	0.00501853	NA	NA	NA	NA	NA	NA	NA	NA	NA	NA	0.00528345	NA	NA	NA	NA	NA	NA	NA	NA	NA	NA	NA	NA	NA	NA	NA	NA	NA	NA	NA	NA
basic helix-loop-helix (bHLH) DNA-binding superfamily protein	TraesCS6D01G173300	NA	NA	NA	NA	NA	NA	NA	NA	NA	NA	NA	NA	NA	NA	NA	0.00526989	0.00801376	NA	NA	NA	0.00671272	0.00622277	NA	NA	NA	NA	0.0093435	0.00559415	NA	NA	NA	NA	NA	NA	NA	NA	NA	NA	NA	NA	NA	NA	NA	NA	NA	NA	NA	NA
Homeodomain-like superfamily protein	TraesCS7A01G470100	NA	NA	NA	NA	NA	0.00581029	0.00845936	NA	0.0111606	0.00543517	0.010193	NA	NA	NA	NA	NA	NA	NA	NA	NA	NA	NA	NA	NA	NA	NA	NA	NA	NA	NA	NA	NA	NA	NA	NA	NA	NA	NA	NA	NA	NA	NA	NA	NA	NA	NA	NA	NA
Ethylene-responsive transcription factor	TraesCS4A01G001300	NA	0.00584243	NA	NA	NA	0.0079009	NA	NA	0.0071024	0.00792338	NA	NA	NA	NA	NA	NA	NA	NA	NA	NA	NA	NA	NA	NA	NA	NA	NA	NA	NA	NA	NA	NA	NA	NA	NA	NA	NA	NA	NA	NA	NA	0.00605763	0.00557646	NA	NA	NA	NA	NA
AGAMOUS-like MADS-box transcription factor	TraesCS6A01G292300	NA	NA	NA	NA	NA	NA	NA	NA	NA	NA	NA	0.00559445	0.00845968	NA	NA	NA	NA	NA	NA	NA	0.00613978	NA	0.00768878	NA	NA	NA	NA	NA	NA	NA	0.0107571	NA	NA	NA	NA	NA	NA	NA	NA	NA	NA	NA	NA	NA	NA	NA	NA	NA
Scarecrow transcription factor family protein	TraesCS5D01G092000	0.00549029	NA	NA	NA	NA	NA	NA	NA	NA	NA	NA	NA	NA	NA	NA	NA	0.00663369	NA	NA	0.00693851	NA	NA	NA	NA	NA	NA	0.00601679	NA	NA	0.00766058	NA	0.00552622	NA	NA	NA	NA	NA	NA	NA	NA	NA	NA	NA	NA	NA	NA	NA	NA
WRKY transcription factor	TraesCS1D01G363300	NA	NA	NA	0.00519162	NA	NA	NA	NA	NA	NA	NA	NA	NA	NA	NA	0.00529237	NA	NA	NA	NA	NA	NA	NA	NA	NA	0.0053679	NA	0.00901445	0.00676436	NA	NA	NA	NA	0.00625924	NA	NA	NA	NA	NA	NA	NA	NA	NA	NA	NA	NA	NA	NA
WRKY family transcription factor	TraesCS7A01G096200	NA	NA	NA	0.0112034	0.00549362	NA	NA	0.00783695	NA	NA	NA	NA	NA	NA	NA	NA	NA	NA	NA	NA	NA	NA	NA	NA	NA	NA	0.00518097	0.00543653	NA	NA	NA	NA	NA	NA	NA	NA	NA	NA	NA	NA	NA	NA	NA	NA	NA	NA	NA	NA
MADS-box transcription factor	TraesCS3D01G090300	0.00732141	NA	NA	NA	0.00638756	NA	NA	NA	NA	NA	NA	NA	NA	NA	0.00559779	NA	NA	NA	NA	NA	NA	NA	NA	NA	NA	NA	NA	NA	NA	0.0100185	NA	NA	NA	NA	NA	0.00564869	NA	NA	NA	NA	NA	NA	NA	NA	NA	NA	NA	NA
Ethylene-responsive transcription factor	TraesCS5D01G549200	NA	NA	NA	NA	NA	NA	NA	NA	NA	NA	NA	NA	NA	0.00620677	NA	0.00709734	NA	NA	NA	NA	NA	NA	NA	NA	NA	NA	NA	NA	0.00784448	NA	NA	NA	NA	NA	NA	0.00534049	0.00636171	NA	NA	NA	NA	NA	NA	NA	NA	NA	NA	NA
Scarecrow transcription factor family protein	TraesCS7D01G174100	0.00994725	0.00584465	0.0100695	NA	NA	0.00683816	NA	NA	NA	NA	NA	NA	NA	NA	NA	NA	NA	NA	NA	NA	NA	NA	NA	NA	NA	NA	NA	NA	NA	NA	NA	NA	NA	NA	NA	NA	NA	NA	NA	NA	NA	NA	NA	NA	NA	NA	NA	NA
WRKY transcription factor	TraesCS1B01G308200	NA	NA	NA	NA	NA	NA	NA	NA	NA	NA	NA	NA	NA	NA	0.00671521	0.00538099	NA	NA	NA	0.00500557	NA	NA	NA	NA	NA	NA	0.00936355	0.00612431	NA	NA	NA	NA	NA	NA	NA	NA	NA	NA	NA	NA	NA	NA	NA	NA	NA	NA	NA	NA
WRKY family transcription factor	TraesCS7A01G096300	NA	NA	NA	0.00799796	NA	NA	NA	0.00601761	0.00519359	NA	NA	NA	NA	NA	NA	NA	0.00533626	NA	NA	NA	NA	NA	NA	NA	NA	NA	0.00603468	NA	NA	NA	NA	NA	NA	NA	NA	NA	NA	NA	NA	NA	NA	NA	NA	NA	NA	NA	NA	NA
WRKY transcription factor	TraesCS1A01G298600	NA	NA	NA	NA	NA	NA	NA	NA	NA	NA	NA	NA	NA	NA	0.00522949	0.00538008	0.00561089	NA	NA	NA	NA	NA	NA	NA	NA	NA	NA	0.0087899	NA	NA	NA	NA	NA	0.00547575	NA	NA	NA	NA	NA	NA	NA	NA	NA	NA	NA	NA	NA	NA
Homeobox protein, putative	TraesCS6B01G148700	0.00526	NA	NA	NA	NA	0.00518156	NA	NA	NA	NA	NA	NA	NA	NA	NA	NA	NA	NA	NA	NA	NA	NA	NA	NA	NA	NA	NA	NA	NA	NA	NA	NA	NA	NA	NA	0.00762474	0.00611395	NA	NA	NA	NA	NA	0.00594496	NA	NA	NA	NA	NA
Ethylene-responsive transcription factor	TraesCS4A01G326400	NA	NA	0.00544806	NA	NA	NA	NA	NA	NA	NA	NA	NA	NA	NA	NA	0.00526312	NA	NA	NA	NA	NA	0.00690942	NA	NA	NA	0.00679354	NA	NA	NA	NA	NA	NA	NA	NA	NA	NA	0.00566546	NA	NA	NA	NA	NA	NA	NA	NA	NA	NA	NA
Homeodomain-like superfamily protein	TraesCS7D01G457600	NA	NA	NA	NA	NA	0.00567596	0.0167794	NA	0.00647832	NA	NA	NA	NA	NA	NA	NA	NA	NA	NA	NA	NA	NA	NA	NA	NA	NA	NA	NA	NA	NA	NA	NA	NA	NA	NA	NA	NA	NA	NA	NA	NA	NA	NA	NA	NA	NA	NA	NA
Dof zinc finger protein	TraesCS3B01G125100	NA	NA	NA	NA	NA	NA	NA	NA	NA	NA	NA	NA	NA	NA	0.0054542	NA	NA	NA	NA	NA	NA	NA	NA	NA	NA	0.00566136	NA	NA	0.005432	0.0116207	NA	NA	NA	NA	NA	NA	NA	NA	NA	NA	NA	NA	NA	NA	NA	NA	NA	NA
Dehydration-responsive element binding factor	TraesCS5B01G312800	NA	NA	NA	NA	NA	NA	NA	NA	NA	NA	NA	0.00800161	0.0121742	NA	NA	NA	NA	NA	NA	NA	NA	NA	0.00772546	NA	NA	NA	NA	NA	NA	NA	NA	NA	NA	NA	NA	NA	NA	NA	NA	NA	NA	NA	NA	NA	NA	NA	NA	NA
WRKY transcription factor	TraesCS5D01G564500	NA	NA	NA	NA	NA	NA	NA	NA	NA	NA	NA	NA	NA	NA	NA	NA	NA	NA	NA	NA	NA	NA	NA	NA	NA	NA	NA	NA	NA	NA	NA	NA	NA	NA	NA	NA	NA	NA	NA	NA	0.00883357	0.0053936	NA	NA	0.00630283	0.00732048	NA	NA
WRKY transcription factor	TraesCS7B01G240000	NA	NA	NA	NA	NA	NA	NA	NA	NA	NA	NA	0.0055606	NA	0.00837382	NA	NA	NA	NA	NA	NA	0.00560139	0.00750384	NA	NA	NA	NA	NA	NA	NA	NA	NA	NA	NA	NA	NA	NA	NA	NA	NA	NA	NA	NA	NA	NA	NA	NA	NA	NA
NAC domain-containing protein	TraesCS5B01G104200	NA	NA	NA	NA	NA	NA	NA	NA	NA	NA	NA	NA	NA	NA	0.00930567	NA	NA	NA	NA	NA	NA	NA	NA	NA	NA	NA	NA	NA	NA	0.00580374	NA	NA	NA	NA	NA	0.011734	NA	NA	NA	NA	NA	NA	NA	NA	NA	NA	NA	NA
Homeobox protein, putative	TraesCS6A01G120300	0.00805363	NA	NA	NA	NA	NA	NA	NA	NA	NA	0.00666875	NA	NA	NA	NA	NA	NA	NA	NA	NA	NA	NA	NA	NA	NA	NA	NA	NA	NA	NA	NA	NA	NA	NA	NA	0.00642648	0.00550875	NA	NA	NA	NA	NA	NA	NA	NA	NA	NA	NA
Homeobox protein, putative	TraesCS7A01G423800	NA	NA	NA	NA	NA	NA	0.00875067	NA	0.00811807	NA	0.00968214	NA	NA	NA	NA	NA	NA	NA	NA	NA	NA	NA	NA	NA	NA	NA	NA	NA	NA	NA	NA	NA	NA	NA	NA	NA	NA	NA	NA	NA	NA	NA	NA	NA	NA	NA	NA	NA
Scarecrow transcription factor family protein	TraesCS5D01G494900	NA	NA	NA	NA	NA	NA	NA	NA	NA	NA	NA	NA	NA	0.00543568	NA	NA	NA	NA	NA	NA	0.00912342	0.011738	NA	NA	NA	NA	NA	NA	NA	NA	NA	NA	NA	NA	NA	NA	NA	NA	NA	NA	NA	NA	NA	NA	NA	NA	NA	NA
Homeobox protein, putative	TraesCS7D01G417700	NA	0.00517121	NA	NA	NA	NA	0.00802351	NA	NA	0.00589354	0.00659859	NA	NA	NA	NA	NA	NA	NA	NA	NA	NA	NA	NA	NA	NA	NA	NA	NA	NA	NA	NA	NA	NA	NA	NA	NA	NA	NA	NA	NA	NA	NA	NA	NA	NA	NA	NA	NA
NAC domain protein,	TraesCS2D01G100600	NA	NA	NA	NA	NA	NA	NA	NA	NA	NA	NA	NA	NA	NA	NA	NA	NA	NA	0.00576851	NA	NA	NA	NA	NA	NA	NA	NA	NA	NA	NA	NA	NA	NA	NA	NA	NA	NA	NA	0.00632428	NA	NA	0.00569466	NA	NA	0.00699804	NA	NA	NA
WRKY transcription factor	TraesCS3B01G277300	NA	NA	NA	NA	NA	NA	NA	NA	NA	NA	NA	NA	NA	NA	NA	NA	NA	NA	NA	NA	NA	NA	NA	NA	NA	NA	NA	NA	NA	NA	NA	NA	NA	0.00555183	0.00581183	NA	NA	NA	NA	NA	NA	NA	NA	NA	NA	0.00520372	0.00671816	NA
WRKY family transcription factor	TraesCS4A01G396200	NA	NA	NA	0.00790682	0.00756	NA	NA	0.00763211	NA	NA	NA	NA	NA	NA	NA	NA	NA	NA	NA	NA	NA	NA	NA	NA	NA	NA	NA	NA	NA	NA	NA	NA	NA	NA	NA	NA	NA	NA	NA	NA	NA	NA	NA	NA	NA	NA	NA	NA
Homeodomain-like superfamily protein	TraesCS7D01G457300	NA	NA	NA	NA	NA	NA	NA	NA	NA	NA	NA	NA	NA	NA	NA	NA	NA	NA	0.00535384	NA	NA	NA	NA	NA	NA	NA	NA	NA	NA	NA	NA	NA	NA	NA	NA	NA	NA	NA	NA	NA	0.00605528	0.00584981	0.00583074	NA	NA	NA	NA	NA
Scarecrow transcription factor family protein	TraesCS7B01G077800	0.00617118	NA	NA	NA	NA	NA	NA	NA	NA	NA	NA	NA	NA	NA	NA	NA	NA	NA	NA	NA	NA	NA	NA	NA	NA	0.00525343	NA	NA	NA	0.00635999	NA	NA	NA	NA	NA	0.005282	NA	NA	NA	NA	NA	NA	NA	NA	NA	NA	NA	NA
WRKY transcription factor	TraesCS4A01G320800	NA	NA	NA	NA	NA	NA	NA	NA	NA	NA	NA	NA	NA	NA	NA	NA	NA	NA	NA	NA	NA	NA	NA	NA	NA	NA	NA	NA	NA	NA	NA	NA	NA	NA	NA	NA	NA	NA	NA	NA	0.00969418	NA	NA	NA	0.0130946	NA	NA	NA
Zinc finger family protein	TraesCS5B01G141400	NA	NA	NA	NA	NA	NA	NA	NA	NA	NA	NA	NA	NA	NA	NA	NA	NA	NA	NA	NA	NA	NA	NA	NA	NA	NA	NA	NA	NA	NA	NA	NA	NA	NA	NA	NA	NA	NA	NA	NA	0.0070604	0.00643338	NA	NA	NA	0.00891473	NA	NA
Homeobox protein, putative	TraesCS6D01G110400	0.00517208	NA	NA	NA	NA	NA	NA	NA	NA	NA	NA	NA	NA	NA	NA	NA	NA	NA	NA	NA	NA	NA	NA	NA	NA	NA	NA	NA	NA	NA	NA	NA	NA	NA	NA	0.010774	0.00633065	NA	NA	NA	NA	NA	NA	NA	NA	NA	NA	NA
WRKY transcription factor	TraesCS1A01G121500	NA	NA	NA	NA	NA	NA	NA	0.00600524	0.0085635	0.00706487	NA	NA	NA	NA	NA	NA	NA	NA	NA	NA	NA	NA	NA	NA	NA	NA	NA	NA	NA	NA	NA	NA	NA	NA	NA	NA	NA	NA	NA	NA	NA	NA	NA	NA	NA	NA	NA	NA
Scarecrow transcription factor family protein	TraesCS7B01G078300	NA	NA	NA	0.00734891	NA	NA	NA	0.00537875	NA	NA	NA	NA	NA	NA	NA	NA	NA	NA	NA	NA	NA	NA	NA	NA	NA	NA	0.00872837	NA	NA	NA	NA	NA	NA	NA	NA	NA	NA	NA	NA	NA	NA	NA	NA	NA	NA	NA	NA	NA
WRKY transcription factor	TraesCS5B01G558100	NA	NA	NA	NA	NA	NA	NA	NA	NA	NA	NA	NA	NA	NA	NA	NA	NA	NA	NA	NA	NA	NA	NA	NA	NA	NA	NA	NA	NA	NA	NA	NA	NA	NA	NA	NA	NA	NA	NA	NA	NA	0.00911513	NA	NA	0.00707571	0.00519582	NA	NA
WRKY transcription factor, putative	TraesCS7D01G092500	NA	NA	NA	0.00513162	NA	NA	NA	0.00863146	0.00744365	NA	NA	NA	NA	NA	NA	NA	NA	NA	NA	NA	NA	NA	NA	NA	NA	NA	NA	NA	NA	NA	NA	NA	NA	NA	NA	NA	NA	NA	NA	NA	NA	NA	NA	NA	NA	NA	NA	NA
Basic helix-loop-helix transcription factor	TraesCS3D01G495700	NA	NA	NA	NA	NA	NA	NA	NA	NA	NA	NA	NA	0.0101947	NA	NA	NA	NA	NA	NA	NA	NA	NA	0.00511932	NA	NA	NA	NA	NA	NA	NA	NA	NA	NA	NA	0.00559273	NA	NA	NA	NA	NA	NA	NA	NA	NA	NA	NA	NA	NA
WRKY family transcription factor	TraesCS7D01G092600	NA	NA	NA	0.00505906	NA	NA	NA	0.00928463	0.00560554	NA	NA	NA	NA	NA	NA	NA	NA	NA	NA	NA	NA	NA	NA	NA	NA	NA	NA	NA	NA	NA	NA	NA	NA	NA	NA	NA	NA	NA	NA	NA	NA	NA	NA	NA	NA	NA	NA	NA
MADS-box transcription factor	TraesCS3A01G090900	0.00630062	NA	NA	NA	NA	NA	NA	NA	NA	NA	NA	NA	NA	NA	0.00565607	NA	NA	NA	NA	NA	NA	NA	NA	NA	NA	NA	NA	NA	NA	0.00787691	NA	NA	NA	NA	NA	NA	NA	NA	NA	NA	NA	NA	NA	NA	NA	NA	NA	NA
MYB transcription factor	TraesCS5A01G083100	NA	NA	NA	NA	NA	NA	NA	NA	NA	NA	NA	NA	NA	NA	NA	NA	NA	NA	NA	NA	NA	NA	NA	NA	NA	NA	NA	NA	NA	NA	NA	NA	NA	NA	NA	NA	NA	NA	NA	NA	0.00560757	NA	NA	NA	0.00841425	0.00523068	NA	NA
MYB transcription factor	TraesCS5D01G095600	NA	NA	NA	NA	NA	NA	NA	NA	NA	NA	NA	NA	NA	NA	NA	NA	NA	NA	NA	NA	NA	NA	NA	NA	NA	NA	NA	NA	NA	NA	NA	NA	NA	NA	NA	NA	NA	NA	NA	NA	0.00602494	0.00737244	NA	NA	0.0054299	NA	NA	NA
WRKY transcription factor	TraesCS1D01G292700	NA	NA	NA	NA	NA	NA	NA	NA	NA	NA	NA	NA	NA	NA	NA	0.0067222	0.00684984	NA	NA	NA	NA	NA	NA	NA	NA	NA	0.00525274	NA	NA	NA	NA	NA	NA	NA	NA	NA	NA	NA	NA	NA	NA	NA	NA	NA	NA	NA	NA	NA
Homeobox protein, putative	TraesCS5D01G205000	NA	NA	NA	NA	NA	NA	0.00800651	NA	0.00510657	NA	0.00524784	NA	NA	NA	NA	NA	NA	NA	NA	NA	NA	NA	NA	NA	NA	NA	NA	NA	NA	NA	NA	NA	NA	NA	NA	NA	NA	NA	NA	NA	NA	NA	NA	NA	NA	NA	NA	NA
Squamosa promoter-binding protein, putative	TraesCS7B01G115200	NA	NA	NA	0.0104984	0.00785045	NA	NA	NA	NA	NA	NA	NA	NA	NA	NA	NA	NA	NA	NA	NA	NA	NA	NA	NA	NA	NA	NA	NA	NA	NA	NA	NA	NA	NA	NA	NA	NA	NA	NA	NA	NA	NA	NA	NA	NA	NA	NA	NA
WRKY transcription factor	TraesCS7D01G497700	NA	NA	NA	NA	NA	NA	NA	NA	NA	NA	NA	NA	NA	NA	0.00524829	NA	NA	NA	NA	NA	NA	0.00717379	NA	NA	NA	NA	NA	NA	NA	NA	NA	NA	NA	NA	NA	NA	0.0059181	NA	NA	NA	NA	NA	NA	NA	NA	NA	NA	NA
DNA-binding storekeeper protein-related transcriptional regulator	TraesCS7A01G199000	NA	NA	NA	NA	NA	NA	NA	NA	NA	NA	NA	NA	NA	0.00571682	NA	NA	NA	NA	NA	NA	0.00547028	NA	NA	NA	NA	NA	NA	NA	NA	NA	NA	NA	NA	NA	NA	NA	NA	NA	NA	NA	NA	NA	NA	0.00714296	NA	NA	NA	NA
basic helix-loop-helix (bHLH) DNA-binding superfamily protein	TraesCS3D01G210600	NA	NA	NA	NA	NA	NA	NA	NA	NA	NA	NA	NA	NA	NA	NA	0.00782561	NA	NA	NA	NA	NA	NA	NA	NA	NA	NA	0.00524136	NA	NA	NA	NA	0.00500979	NA	NA	NA	NA	NA	NA	NA	NA	NA	NA	NA	NA	NA	NA	NA	NA
Ethylene-responsive transcription factor	TraesCS2A01G417100	NA	NA	NA	NA	NA	NA	NA	NA	NA	NA	NA	NA	NA	NA	0.005228	NA	NA	NA	NA	NA	NA	NA	NA	NA	NA	NA	NA	NA	NA	NA	NA	NA	NA	NA	NA	0.00626871	0.00640829	NA	NA	NA	NA	NA	NA	NA	NA	NA	NA	NA
Basic helix-loop-helix transcription factor	TraesCS1D01G215600	NA	NA	NA	NA	NA	NA	NA	NA	NA	NA	NA	NA	NA	NA	NA	NA	NA	NA	NA	NA	NA	NA	NA	NA	NA	NA	NA	NA	NA	NA	NA	NA	NA	NA	NA	NA	NA	NA	NA	0.0175135	NA	NA	NA	NA	NA	NA	NA	NA
WRKY transcription factor	TraesCS3B01G129900	NA	NA	NA	NA	NA	NA	NA	NA	0.00746666	NA	NA	NA	NA	NA	NA	NA	NA	NA	NA	NA	NA	0.00996395	NA	NA	NA	NA	NA	NA	NA	NA	NA	NA	NA	NA	NA	NA	NA	NA	NA	NA	NA	NA	NA	NA	NA	NA	NA	NA
WRKY family transcription factor	TraesCS7A01G096500	NA	NA	NA	NA	NA	NA	NA	0.00598972	NA	0.00616509	NA	NA	NA	NA	NA	NA	NA	NA	NA	NA	NA	NA	NA	NA	NA	NA	NA	0.00520694	NA	NA	NA	NA	NA	NA	NA	NA	NA	NA	NA	NA	NA	NA	NA	NA	NA	NA	NA	NA
WRKY transcription factor	TraesCS3D01G173300	NA	0.00537685	NA	NA	NA	NA	NA	NA	NA	0.00516518	NA	NA	NA	NA	NA	NA	NA	NA	NA	NA	NA	NA	NA	NA	NA	NA	0.00671202	NA	NA	NA	NA	NA	NA	NA	NA	NA	NA	NA	NA	NA	NA	NA	NA	NA	NA	NA	NA	NA
WRKY family transcription factor	TraesCS4B01G170100	NA	NA	NA	NA	NA	NA	NA	NA	NA	NA	NA	NA	NA	NA	NA	NA	0.00566173	NA	NA	0.00618266	NA	NA	NA	NA	NA	NA	NA	0.0053137	NA	NA	NA	NA	NA	NA	NA	NA	NA	NA	NA	NA	NA	NA	NA	NA	NA	NA	NA	NA
WRKY transcription factor	TraesCS7B01G418600	NA	NA	NA	NA	NA	NA	NA	NA	NA	NA	NA	NA	NA	NA	NA	NA	NA	NA	NA	NA	0.00540493	0.0117328	NA	NA	NA	NA	NA	NA	NA	NA	NA	NA	NA	NA	NA	NA	NA	NA	NA	NA	NA	NA	NA	NA	NA	NA	NA	NA
Homeodomain-like superfamily protein	TraesCS7B01G372000	NA	NA	NA	NA	NA	NA	0.0051732	NA	NA	NA	NA	NA	NA	NA	NA	NA	NA	NA	NA	NA	NA	NA	NA	NA	NA	NA	NA	NA	NA	NA	NA	NA	NA	NA	NA	NA	NA	NA	NA	NA	NA	NA	0.00683561	NA	0.00506985	NA	NA	NA
WRKY family transcription factor	TraesCS5A01G495800	NA	NA	NA	NA	NA	NA	NA	NA	NA	NA	NA	NA	NA	0.00783517	NA	NA	NA	NA	NA	NA	0.00909281	NA	NA	NA	NA	NA	NA	NA	NA	NA	NA	NA	NA	NA	NA	NA	NA	NA	NA	NA	NA	NA	NA	NA	NA	NA	NA	NA
Heat shock transcription factor	TraesCS5D01G244800	NA	NA	0.00636729	NA	NA	0.00542159	NA	NA	NA	NA	NA	NA	NA	NA	NA	NA	NA	NA	NA	NA	NA	NA	NA	NA	NA	NA	NA	NA	NA	NA	NA	NA	NA	NA	NA	NA	NA	NA	NA	NA	NA	NA	0.00505886	NA	NA	NA	NA	NA
WRKY family transcription factor	TraesCS4D01G172200	NA	NA	NA	NA	NA	NA	NA	NA	NA	NA	NA	NA	NA	NA	NA	NA	NA	NA	NA	0.00556418	NA	NA	NA	0.00509188	NA	NA	NA	NA	NA	0.00577079	NA	NA	NA	NA	NA	NA	NA	NA	NA	NA	NA	NA	NA	NA	NA	NA	NA	NA
NAD-dependent protein deacylase	TraesCSU01G136000	NA	NA	NA	NA	NA	NA	NA	NA	NA	NA	NA	NA	NA	NA	NA	NA	NA	NA	NA	NA	NA	NA	NA	NA	NA	NA	NA	NA	NA	NA	NA	NA	NA	NA	NA	NA	NA	NA	NA	0.0164082	NA	NA	NA	NA	NA	NA	NA	NA
Ethylene-responsive transcription factor	TraesCS4A01G001400	NA	NA	NA	NA	NA	NA	NA	NA	NA	NA	NA	0.00524591	NA	NA	NA	NA	NA	NA	NA	NA	NA	NA	NA	NA	NA	NA	NA	NA	NA	NA	NA	NA	NA	NA	0.0111462	NA	NA	NA	NA	NA	NA	NA	NA	NA	NA	NA	NA	NA
Myb transcription factor	TraesCS3D01G432300	NA	NA	NA	NA	NA	NA	NA	NA	NA	NA	NA	NA	NA	NA	NA	NA	NA	NA	NA	NA	NA	NA	NA	NA	NA	NA	NA	NA	NA	NA	NA	NA	NA	NA	NA	NA	NA	NA	NA	0.0161876	NA	NA	NA	NA	NA	NA	NA	NA
Auxin response factor	TraesCS3A01G159200	NA	NA	NA	NA	NA	NA	NA	NA	NA	NA	NA	NA	0.00768008	NA	NA	NA	NA	NA	NA	NA	NA	NA	NA	NA	NA	NA	NA	NA	NA	NA	0.00848516	NA	NA	NA	NA	NA	NA	NA	NA	NA	NA	NA	NA	NA	NA	NA	NA	NA
Homeobox protein, putative	TraesCS6B01G148800	NA	0.00732848	NA	NA	NA	NA	NA	NA	NA	NA	NA	NA	NA	NA	NA	NA	NA	NA	NA	NA	NA	NA	NA	NA	NA	NA	NA	NA	NA	NA	NA	NA	NA	NA	NA	0.0086556	NA	NA	NA	NA	NA	NA	NA	NA	NA	NA	NA	NA
Dof zinc finger protein	TraesCS6B01G270100	NA	NA	NA	NA	NA	NA	NA	NA	NA	NA	NA	NA	0.00536384	NA	NA	NA	NA	NA	NA	NA	NA	NA	NA	NA	NA	NA	NA	NA	NA	NA	0.0101605	NA	NA	NA	NA	NA	NA	NA	NA	NA	NA	NA	NA	NA	NA	NA	NA	NA
B3 domain-containing protein	TraesCS3B01G065000	NA	NA	NA	NA	NA	NA	NA	NA	NA	NA	NA	NA	NA	NA	NA	NA	NA	NA	NA	NA	NA	NA	0.00887569	NA	NA	NA	NA	NA	NA	NA	NA	NA	NA	NA	0.00640352	NA	NA	NA	NA	NA	NA	NA	NA	NA	NA	NA	NA	NA
WRKY family transcription factor	TraesCS7D01G092300	NA	NA	NA	0.00830143	NA	NA	NA	0.00656382	NA	NA	NA	NA	NA	NA	NA	NA	NA	NA	NA	NA	NA	NA	NA	NA	NA	NA	NA	NA	NA	NA	NA	NA	NA	NA	NA	NA	NA	NA	NA	NA	NA	NA	NA	NA	NA	NA	NA	NA
MYB-RELATED transcription factor	TraesCS3D01G111100	NA	NA	NA	NA	NA	NA	0.00798164	NA	0.00678758	NA	NA	NA	NA	NA	NA	NA	NA	NA	NA	NA	NA	NA	NA	NA	NA	NA	NA	NA	NA	NA	NA	NA	NA	NA	NA	NA	NA	NA	NA	NA	NA	NA	NA	NA	NA	NA	NA	NA
Basic helix-loop-helix transcription factor	TraesCS5D01G237300	NA	NA	NA	NA	NA	NA	NA	NA	NA	NA	NA	NA	0.0055391	NA	NA	NA	NA	NA	NA	NA	NA	NA	0.00918251	NA	NA	NA	NA	NA	NA	NA	NA	NA	NA	NA	NA	NA	NA	NA	NA	NA	NA	NA	NA	NA	NA	NA	NA	NA
Dof zinc finger protein	TraesCS2A01G225900	NA	NA	NA	NA	NA	NA	NA	NA	NA	NA	NA	NA	0.00578806	NA	NA	NA	NA	NA	NA	NA	NA	NA	0.00862441	NA	NA	NA	NA	NA	NA	NA	NA	NA	NA	NA	NA	NA	NA	NA	NA	NA	NA	NA	NA	NA	NA	NA	NA	NA
MADS-box transcription factor	TraesCS3B01G105700	NA	NA	NA	NA	NA	NA	NA	NA	NA	NA	NA	NA	NA	NA	NA	NA	NA	NA	NA	NA	NA	NA	NA	NA	NA	NA	NA	NA	NA	0.00864232	NA	NA	NA	NA	NA	0.00562116	NA	NA	NA	NA	NA	NA	NA	NA	NA	NA	NA	NA
NAC domain-containing protein	TraesCS5A01G049100	NA	NA	NA	NA	NA	NA	NA	NA	NA	NA	NA	NA	NA	NA	NA	NA	NA	NA	NA	NA	NA	NA	NA	NA	NA	NA	NA	NA	NA	NA	NA	NA	NA	NA	NA	NA	NA	NA	NA	NA	NA	0.00628168	NA	NA	0.00796074	NA	NA	NA
WRKY family transcription factor	TraesCS7B01G012600	NA	NA	NA	NA	NA	NA	NA	NA	NA	NA	NA	NA	NA	NA	NA	NA	0.00578824	NA	NA	NA	NA	NA	NA	NA	NA	NA	0.00843393	NA	NA	NA	NA	NA	NA	NA	NA	NA	NA	NA	NA	NA	NA	NA	NA	NA	NA	NA	NA	NA
NAC domain protein,	TraesCS6A01G406700	NA	NA	NA	NA	NA	NA	0.0051445	NA	NA	NA	0.00876839	NA	NA	NA	NA	NA	NA	NA	NA	NA	NA	NA	NA	NA	NA	NA	NA	NA	NA	NA	NA	NA	NA	NA	NA	NA	NA	NA	NA	NA	NA	NA	NA	NA	NA	NA	NA	NA
NAC domain-containing protein	TraesCS5A01G275900	NA	NA	NA	NA	NA	NA	NA	NA	NA	NA	NA	NA	NA	0.00834637	NA	NA	NA	NA	NA	NA	0.00543532	NA	NA	NA	NA	NA	NA	NA	NA	NA	NA	NA	NA	NA	NA	NA	NA	NA	NA	NA	NA	NA	NA	NA	NA	NA	NA	NA
NAC domain-containing protein	TraesCS5D01G283200	NA	NA	NA	NA	NA	NA	NA	NA	NA	NA	NA	NA	NA	0.00833103	NA	NA	NA	NA	NA	NA	0.00544552	NA	NA	NA	NA	NA	NA	NA	NA	NA	NA	NA	NA	NA	NA	NA	NA	NA	NA	NA	NA	NA	NA	NA	NA	NA	NA	NA
Calmodulin-binding transcription activator	TraesCS2B01G254000	NA	NA	NA	NA	NA	NA	NA	NA	NA	NA	NA	NA	NA	NA	NA	NA	0.00735662	NA	NA	NA	NA	NA	NA	0.00637522	NA	NA	NA	NA	NA	NA	NA	NA	NA	NA	NA	NA	NA	NA	NA	NA	NA	NA	NA	NA	NA	NA	NA	NA
NAC domain-containing protein	TraesCS5B01G275200	NA	NA	NA	NA	NA	NA	NA	NA	NA	NA	NA	NA	0.00588524	0.00784266	NA	NA	NA	NA	NA	NA	NA	NA	NA	NA	NA	NA	NA	NA	NA	NA	NA	NA	NA	NA	NA	NA	NA	NA	NA	NA	NA	NA	NA	NA	NA	NA	NA	NA
Basic helix-loop-helix transcription factor	TraesCS1A01G212700	NA	NA	NA	NA	NA	NA	NA	NA	NA	NA	NA	NA	NA	NA	NA	NA	NA	NA	NA	NA	NA	NA	NA	NA	NA	NA	NA	NA	NA	NA	NA	NA	NA	NA	NA	NA	NA	NA	NA	0.0136673	NA	NA	NA	NA	NA	NA	NA	NA
Basic helix-loop-helix transcription factor	TraesCS3D01G495600	NA	NA	NA	NA	NA	NA	NA	NA	NA	NA	NA	NA	0.00754623	NA	NA	NA	NA	NA	NA	NA	NA	NA	0.00583051	NA	NA	NA	NA	NA	NA	NA	NA	NA	NA	NA	NA	NA	NA	NA	NA	NA	NA	NA	NA	NA	NA	NA	NA	NA
Tubby-like F-box protein	TraesCS3D01G371600	NA	NA	NA	NA	NA	NA	NA	NA	NA	NA	NA	NA	NA	NA	NA	NA	NA	NA	NA	NA	NA	NA	NA	NA	NA	NA	NA	NA	NA	NA	0.0132385	NA	NA	NA	NA	NA	NA	NA	NA	NA	NA	NA	NA	NA	NA	NA	NA	NA
WRKY transcription factor	TraesCS1A01G358400	NA	NA	NA	NA	NA	NA	NA	NA	NA	NA	NA	NA	NA	NA	NA	0.00747864	NA	NA	NA	NA	NA	NA	NA	NA	0.00561937	NA	NA	NA	NA	NA	NA	NA	NA	NA	NA	NA	NA	NA	NA	NA	NA	NA	NA	NA	NA	NA	NA	NA
Jasmonate zim-domain protein	TraesCS2D01G176800	NA	NA	NA	NA	NA	NA	NA	NA	NA	NA	NA	NA	NA	NA	NA	NA	NA	NA	NA	NA	NA	NA	NA	NA	NA	NA	NA	NA	NA	NA	NA	NA	NA	NA	NA	NA	NA	NA	0.0130737	NA	NA	NA	NA	NA	NA	NA	NA	NA
MYB transcription factor	TraesCS3B01G453300	NA	NA	NA	NA	NA	NA	NA	NA	NA	NA	NA	NA	0.00501819	0.00796609	NA	NA	NA	NA	NA	NA	NA	NA	NA	NA	NA	NA	NA	NA	NA	NA	NA	NA	NA	NA	NA	NA	NA	NA	NA	NA	NA	NA	NA	NA	NA	NA	NA	NA
Ethylene-responsive transcription factor	TraesCS4A01G416000	NA	NA	NA	NA	NA	NA	NA	NA	NA	NA	NA	NA	NA	NA	NA	NA	NA	NA	NA	NA	NA	NA	NA	NA	NA	NA	NA	NA	NA	NA	NA	NA	NA	NA	NA	NA	NA	NA	NA	NA	NA	0.00529855	NA	NA	NA	NA	0.0076352	NA
Ethylene-responsive transcription factor	TraesCS4B01G002000	NA	NA	NA	NA	NA	NA	NA	NA	NA	NA	NA	NA	NA	NA	NA	NA	NA	NA	NA	NA	NA	NA	NA	NA	NA	NA	NA	NA	NA	NA	NA	NA	NA	NA	NA	NA	NA	NA	NA	NA	NA	NA	NA	NA	NA	0.00521892	0.00765485	NA
WRKY transcription factor	TraesCS5B01G145300	NA	NA	NA	NA	NA	NA	NA	NA	NA	NA	NA	NA	NA	NA	NA	NA	NA	NA	NA	NA	NA	NA	NA	NA	NA	NA	NA	NA	NA	NA	NA	NA	NA	NA	NA	NA	NA	NA	NA	0.0128187	NA	NA	NA	NA	NA	NA	NA	NA
Jasmonate-zim-domain protein	TraesCS2B01G195600	NA	NA	NA	NA	NA	NA	NA	NA	NA	NA	NA	NA	NA	NA	NA	NA	NA	NA	NA	NA	NA	NA	NA	NA	NA	NA	NA	NA	NA	NA	NA	NA	NA	NA	NA	NA	NA	NA	0.0126654	NA	NA	NA	NA	NA	NA	NA	NA	NA
NAC domain protein,	TraesCS1D01G275500	NA	NA	NA	NA	NA	NA	NA	NA	NA	NA	NA	NA	NA	NA	NA	NA	NA	NA	NA	NA	NA	NA	NA	NA	NA	NA	NA	NA	NA	NA	NA	NA	NA	NA	NA	NA	NA	NA	NA	NA	NA	NA	0.00632662	NA	NA	NA	0.00621771	NA
NAC domain-containing protein, putative	TraesCS2A01G566100	NA	NA	NA	NA	NA	NA	NA	NA	NA	NA	NA	NA	NA	NA	NA	NA	NA	NA	NA	NA	NA	NA	NA	NA	NA	NA	NA	NA	NA	NA	NA	NA	NA	NA	NA	NA	NA	NA	NA	NA	NA	NA	NA	0.0123387	NA	NA	NA	NA
WRKY family transcription factor	TraesCS4A01G396400	NA	NA	NA	0.00527691	NA	NA	NA	0.00699649	NA	NA	NA	NA	NA	NA	NA	NA	NA	NA	NA	NA	NA	NA	NA	NA	NA	NA	NA	NA	NA	NA	NA	NA	NA	NA	NA	NA	NA	NA	NA	NA	NA	NA	NA	NA	NA	NA	NA	NA
LHY	TraesCS7B01G188000	NA	NA	NA	NA	NA	NA	NA	NA	NA	NA	NA	NA	NA	NA	NA	NA	NA	NA	NA	NA	NA	NA	NA	NA	NA	NA	NA	NA	NA	NA	NA	NA	NA	NA	NA	NA	NA	NA	NA	0.0120894	NA	NA	NA	NA	NA	NA	NA	NA
GRAS transcription factor	TraesCS2D01G194800	NA	NA	NA	NA	NA	NA	NA	NA	NA	NA	NA	NA	NA	0.00676045	NA	NA	NA	NA	NA	NA	NA	NA	0.0053048	NA	NA	NA	NA	NA	NA	NA	NA	NA	NA	NA	NA	NA	NA	NA	NA	NA	NA	NA	NA	NA	NA	NA	NA	NA
Always EARLY-like protein	TraesCS5A01G005500	NA	NA	NA	NA	NA	NA	NA	NA	NA	NA	NA	NA	NA	NA	NA	NA	NA	NA	NA	NA	NA	NA	NA	NA	NA	NA	NA	NA	NA	NA	NA	NA	NA	NA	NA	NA	NA	0.0119995	NA	NA	NA	NA	NA	NA	NA	NA	NA	NA
Tubby-like F-box protein	TraesCS3A01G378300	NA	NA	NA	NA	NA	NA	NA	NA	NA	NA	NA	NA	NA	NA	NA	NA	NA	NA	NA	NA	NA	NA	NA	NA	NA	NA	NA	NA	NA	NA	0.0118959	NA	NA	NA	NA	NA	NA	NA	NA	NA	NA	NA	NA	NA	NA	NA	NA	NA
Receptor-like kinase TMK4	TraesCS4A01G465000	NA	NA	NA	NA	NA	NA	NA	NA	NA	NA	NA	NA	NA	NA	NA	NA	NA	NA	NA	NA	NA	NA	NA	NA	NA	NA	NA	NA	NA	NA	0.0117924	NA	NA	NA	NA	NA	NA	NA	NA	NA	NA	NA	NA	NA	NA	NA	NA	NA
Calmodulin-binding transcription activator	TraesCS2A01G229400	NA	NA	NA	NA	NA	NA	NA	NA	NA	NA	NA	NA	NA	NA	NA	NA	0.00506647	NA	NA	NA	NA	NA	NA	0.00668035	NA	NA	NA	NA	NA	NA	NA	NA	NA	NA	NA	NA	NA	NA	NA	NA	NA	NA	NA	NA	NA	NA	NA	NA
Ethylene-responsive transcription factor	TraesCS4D01G001200	NA	NA	NA	NA	NA	NA	NA	NA	NA	NA	0.00541237	NA	NA	NA	NA	NA	NA	NA	NA	NA	NA	NA	NA	NA	NA	NA	NA	NA	NA	NA	NA	NA	NA	NA	NA	NA	0.00630357	NA	NA	NA	NA	NA	NA	NA	NA	NA	NA	NA
Ethylene-responsive transcription factor	TraesCS2A01G417200	NA	NA	NA	NA	NA	NA	NA	NA	NA	NA	NA	NA	NA	NA	NA	NA	NA	NA	NA	NA	NA	NA	NA	NA	NA	NA	NA	NA	NA	NA	NA	NA	NA	NA	NA	0.00547508	0.00620781	NA	NA	NA	NA	NA	NA	NA	NA	NA	NA	NA
Heat stress transcription factor	TraesCS5B01G236400	0.006259	NA	0.00541139	NA	NA	NA	NA	NA	NA	NA	NA	NA	NA	NA	NA	NA	NA	NA	NA	NA	NA	NA	NA	NA	NA	NA	NA	NA	NA	NA	NA	NA	NA	NA	NA	NA	NA	NA	NA	NA	NA	NA	NA	NA	NA	NA	NA	NA
Auxin response factor	TraesCS7B01G316600	NA	NA	NA	NA	NA	NA	NA	NA	NA	NA	NA	NA	NA	NA	NA	NA	NA	NA	NA	NA	NA	NA	NA	NA	NA	NA	NA	NA	NA	NA	0.0115493	NA	NA	NA	NA	NA	NA	NA	NA	NA	NA	NA	NA	NA	NA	NA	NA	NA
WRKY transcription factor	TraesCS2D01G104500	NA	NA	NA	NA	NA	NA	NA	NA	NA	NA	NA	NA	NA	NA	NA	NA	0.00507065	NA	NA	NA	NA	NA	NA	NA	NA	NA	NA	0.00646508	NA	NA	NA	NA	NA	NA	NA	NA	NA	NA	NA	NA	NA	NA	NA	NA	NA	NA	NA	NA
MYB transcription factor	TraesCS4D01G187100	NA	NA	NA	NA	NA	NA	NA	NA	NA	NA	NA	NA	NA	NA	NA	NA	NA	NA	NA	NA	NA	NA	NA	NA	NA	NA	NA	NA	NA	NA	NA	NA	NA	NA	NA	NA	NA	NA	NA	NA	NA	NA	NA	NA	NA	NA	NA	0.0114401
AP2/B3 transcription factor family protein	TraesCS1B01G392200	NA	NA	NA	0.00578577	NA	NA	NA	NA	NA	NA	NA	NA	NA	NA	NA	NA	NA	NA	NA	NA	NA	NA	NA	NA	NA	NA	NA	0.00554551	NA	NA	NA	NA	NA	NA	NA	NA	NA	NA	NA	NA	NA	NA	NA	NA	NA	NA	NA	NA
Myb transcription factor	TraesCS3D01G265100	NA	NA	NA	NA	NA	NA	NA	NA	NA	0.00516811	NA	NA	NA	NA	NA	NA	NA	NA	NA	NA	NA	NA	NA	NA	NA	NA	NA	NA	NA	NA	NA	NA	NA	NA	NA	NA	0.00615028	NA	NA	NA	NA	NA	NA	NA	NA	NA	NA	NA
Pseudo-response regulator	TraesCSU01G199500	NA	NA	NA	NA	NA	NA	NA	NA	NA	NA	NA	NA	NA	NA	NA	NA	NA	NA	NA	NA	NA	NA	NA	NA	NA	NA	NA	NA	NA	NA	NA	NA	NA	NA	NA	NA	NA	NA	NA	0.0111945	NA	NA	NA	NA	NA	NA	NA	NA
MYB-related transcription factor	TraesCS6D01G327300	NA	NA	NA	NA	NA	NA	NA	NA	NA	NA	NA	NA	NA	NA	NA	NA	NA	NA	NA	NA	NA	NA	NA	NA	NA	NA	NA	NA	NA	NA	0.0111024	NA	NA	NA	NA	NA	NA	NA	NA	NA	NA	NA	NA	NA	NA	NA	NA	NA
Homeodomain-like superfamily protein	TraesCS7D01G457500	NA	NA	NA	NA	NA	NA	0.0110841	NA	NA	NA	NA	NA	NA	NA	NA	NA	NA	NA	NA	NA	NA	NA	NA	NA	NA	NA	NA	NA	NA	NA	NA	NA	NA	NA	NA	NA	NA	NA	NA	NA	NA	NA	NA	NA	NA	NA	NA	NA
MYB transcription factor	TraesCS2B01G178000	NA	NA	NA	NA	NA	NA	NA	NA	NA	NA	NA	NA	NA	NA	NA	NA	NA	NA	NA	NA	NA	NA	NA	NA	NA	NA	NA	NA	NA	NA	NA	NA	NA	NA	NA	NA	NA	NA	NA	0.0108776	NA	NA	NA	NA	NA	NA	NA	NA
Dof zinc finger protein	TraesCS1B01G185900	NA	NA	NA	NA	NA	NA	NA	NA	NA	NA	NA	NA	0.0053043	NA	NA	NA	NA	NA	NA	NA	NA	NA	0.00555162	NA	NA	NA	NA	NA	NA	NA	NA	NA	NA	NA	NA	NA	NA	NA	NA	NA	NA	NA	NA	NA	NA	NA	NA	NA
WRKY transcription factor	TraesCS5D01G116100	NA	NA	NA	NA	NA	0.00534779	NA	NA	NA	0.00546983	NA	NA	NA	NA	NA	NA	NA	NA	NA	NA	NA	NA	NA	NA	NA	NA	NA	NA	NA	NA	NA	NA	NA	NA	NA	NA	NA	NA	NA	NA	NA	NA	NA	NA	NA	NA	NA	NA
WRKY transcription factor, putative	TraesCS7D01G110600	NA	NA	NA	NA	NA	NA	NA	NA	NA	NA	NA	NA	NA	NA	NA	NA	0.00552314	NA	NA	NA	NA	NA	NA	NA	NA	NA	0.00526881	NA	NA	NA	NA	NA	NA	NA	NA	NA	NA	NA	NA	NA	NA	NA	NA	NA	NA	NA	NA	NA
Squamosa promoter-binding protein, putative	TraesCS4A01G359500	NA	NA	NA	NA	NA	NA	NA	NA	NA	NA	NA	NA	NA	NA	NA	NA	NA	NA	NA	NA	NA	NA	NA	NA	NA	NA	NA	NA	NA	NA	NA	NA	NA	NA	NA	NA	NA	0.0106829	NA	NA	NA	NA	NA	NA	NA	NA	NA	NA
basic helix-loop-helix (bHLH) DNA-binding superfamily protein	TraesCS6B01G215200	NA	NA	NA	NA	NA	NA	NA	NA	NA	NA	NA	NA	NA	NA	NA	NA	0.00539014	NA	NA	NA	NA	0.00528193	NA	NA	NA	NA	NA	NA	NA	NA	NA	NA	NA	NA	NA	NA	NA	NA	NA	NA	NA	NA	NA	NA	NA	NA	NA	NA
Homeodomain-like superfamily protein	TraesCS7A01G470200	NA	NA	NA	NA	NA	NA	0.0106699	NA	NA	NA	NA	NA	NA	NA	NA	NA	NA	NA	NA	NA	NA	NA	NA	NA	NA	NA	NA	NA	NA	NA	NA	NA	NA	NA	NA	NA	NA	NA	NA	NA	NA	NA	NA	NA	NA	NA	NA	NA
MADS box transcription factor	TraesCS4A01G078700	NA	NA	NA	NA	NA	NA	NA	NA	NA	NA	NA	NA	0.0053599	NA	NA	NA	NA	NA	NA	NA	NA	NA	0.00526644	NA	NA	NA	NA	NA	NA	NA	NA	NA	NA	NA	NA	NA	NA	NA	NA	NA	NA	NA	NA	NA	NA	NA	NA	NA
WRKY family transcription factor	TraesCS3B01G130000	NA	NA	NA	NA	NA	NA	NA	NA	NA	NA	NA	NA	NA	NA	NA	NA	NA	NA	NA	NA	0.00538197	0.00513029	NA	NA	NA	NA	NA	NA	NA	NA	NA	NA	NA	NA	NA	NA	NA	NA	NA	NA	NA	NA	NA	NA	NA	NA	NA	NA
basic helix-loop-helix (bHLH) DNA-binding superfamily protein	TraesCS4D01G018700	NA	NA	NA	NA	NA	NA	NA	NA	NA	NA	NA	NA	NA	NA	NA	NA	NA	NA	NA	NA	NA	NA	NA	NA	NA	NA	NA	NA	NA	NA	0.0104572	NA	NA	NA	NA	NA	NA	NA	NA	NA	NA	NA	NA	NA	NA	NA	NA	NA
Ethylene-responsive transcription factor	TraesCS2D01G040200	NA	NA	NA	NA	NA	NA	NA	0.0103672	NA	NA	NA	NA	NA	NA	NA	NA	NA	NA	NA	NA	NA	NA	NA	NA	NA	NA	NA	NA	NA	NA	NA	NA	NA	NA	NA	NA	NA	NA	NA	NA	NA	NA	NA	NA	NA	NA	NA	NA
MYB transcription factor	TraesCS4B01G186000	NA	NA	NA	NA	NA	NA	NA	NA	NA	NA	NA	NA	NA	NA	NA	NA	NA	NA	NA	NA	NA	NA	NA	NA	NA	NA	NA	NA	NA	NA	NA	NA	NA	NA	NA	NA	NA	NA	NA	NA	NA	NA	NA	NA	NA	NA	NA	0.0101946
MYB-related transcription factor	TraesCS6A01G344700	NA	NA	NA	NA	NA	NA	NA	NA	NA	NA	NA	NA	NA	NA	NA	NA	NA	NA	NA	NA	NA	NA	NA	NA	NA	NA	NA	NA	NA	NA	0.0101851	NA	NA	NA	NA	NA	NA	NA	NA	NA	NA	NA	NA	NA	NA	NA	NA	NA
MYB transcription factor	TraesCS1B01G094500	NA	NA	NA	NA	NA	NA	NA	NA	NA	NA	NA	NA	NA	NA	NA	NA	NA	NA	NA	NA	NA	0.0101618	NA	NA	NA	NA	NA	NA	NA	NA	NA	NA	NA	NA	NA	NA	NA	NA	NA	NA	NA	NA	NA	NA	NA	NA	NA	NA
Ethylene-responsive transcription factor	TraesCS1B01G342500	NA	NA	NA	NA	NA	NA	NA	NA	NA	NA	NA	NA	NA	NA	NA	NA	NA	NA	NA	NA	NA	0.00993447	NA	NA	NA	NA	NA	NA	NA	NA	NA	NA	NA	NA	NA	NA	NA	NA	NA	NA	NA	NA	NA	NA	NA	NA	NA	NA
WRKY transcription factor	TraesCS3B01G315600	NA	NA	NA	NA	NA	NA	NA	NA	NA	NA	NA	NA	NA	NA	NA	NA	NA	NA	NA	NA	NA	NA	NA	NA	NA	NA	NA	NA	NA	NA	0.00984403	NA	NA	NA	NA	NA	NA	NA	NA	NA	NA	NA	NA	NA	NA	NA	NA	NA
WRKY transcription factor	TraesCS5D01G145800	NA	NA	NA	NA	NA	NA	NA	NA	NA	NA	NA	NA	NA	NA	NA	NA	NA	NA	NA	NA	NA	NA	NA	NA	NA	NA	NA	NA	NA	NA	NA	NA	NA	NA	NA	NA	NA	NA	NA	0.00980367	NA	NA	NA	NA	NA	NA	NA	NA
Always EARLY-like protein	TraesCS5D01G007000	NA	NA	NA	NA	NA	NA	NA	NA	NA	NA	NA	NA	NA	NA	NA	NA	NA	NA	NA	NA	NA	NA	NA	NA	NA	NA	NA	NA	NA	NA	NA	NA	NA	NA	NA	NA	NA	0.00940757	NA	NA	NA	NA	NA	NA	NA	NA	NA	NA
WRKY transcription factor	TraesCS6A01G267500	NA	NA	NA	NA	NA	NA	NA	NA	NA	NA	NA	NA	NA	NA	NA	NA	NA	NA	NA	NA	NA	NA	NA	NA	NA	NA	NA	NA	NA	NA	0.00934443	NA	NA	NA	NA	NA	NA	NA	NA	NA	NA	NA	NA	NA	NA	NA	NA	NA
B3 domain-containing protein	TraesCS2A01G465700	NA	NA	NA	NA	NA	NA	NA	NA	NA	NA	NA	NA	NA	NA	NA	NA	NA	NA	NA	NA	NA	NA	NA	NA	NA	NA	NA	NA	NA	NA	NA	NA	NA	NA	NA	NA	NA	0.00914785	NA	NA	NA	NA	NA	NA	NA	NA	NA	NA
Auxin response factor	TraesCS6A01G113000	NA	NA	NA	NA	NA	NA	NA	NA	NA	NA	NA	NA	NA	NA	NA	NA	NA	NA	NA	NA	NA	NA	NA	NA	NA	NA	NA	NA	NA	NA	NA	NA	NA	NA	NA	NA	NA	NA	NA	NA	NA	NA	NA	NA	NA	NA	NA	0.0091134
WRKY transcription factor	TraesCS7D01G497300	NA	NA	NA	NA	NA	NA	NA	NA	NA	NA	NA	NA	NA	NA	NA	NA	NA	NA	NA	NA	NA	0.00908146	NA	NA	NA	NA	NA	NA	NA	NA	NA	NA	NA	NA	NA	NA	NA	NA	NA	NA	NA	NA	NA	NA	NA	NA	NA	NA
MADS-box transcription factor	TraesCS3A01G090300	NA	NA	NA	NA	NA	NA	NA	NA	NA	NA	NA	NA	NA	NA	NA	NA	NA	NA	NA	NA	NA	NA	NA	NA	NA	NA	NA	NA	NA	NA	NA	NA	NA	NA	NA	0.00907711	NA	NA	NA	NA	NA	NA	NA	NA	NA	NA	NA	NA
NAC domain-containing protein	TraesCS2D01G336400	NA	NA	NA	NA	NA	NA	NA	0.00890268	NA	NA	NA	NA	NA	NA	NA	NA	NA	NA	NA	NA	NA	NA	NA	NA	NA	NA	NA	NA	NA	NA	NA	NA	NA	NA	NA	NA	NA	NA	NA	NA	NA	NA	NA	NA	NA	NA	NA	NA
MYB transcription factor	TraesCS4A01G118400	NA	NA	NA	NA	NA	NA	NA	NA	NA	NA	NA	NA	NA	NA	NA	NA	NA	NA	NA	NA	NA	NA	NA	NA	NA	NA	NA	NA	NA	NA	NA	NA	NA	NA	NA	NA	NA	NA	NA	NA	NA	NA	NA	NA	NA	NA	NA	0.00875052
Myb family transcription factor APL	TraesCS6A01G155400	NA	NA	NA	NA	NA	NA	NA	NA	NA	NA	NA	NA	NA	NA	NA	NA	NA	NA	NA	NA	NA	NA	NA	NA	NA	NA	NA	NA	NA	NA	NA	NA	NA	NA	NA	NA	NA	NA	NA	NA	NA	NA	NA	NA	0.0086394	NA	NA	NA
LOB domain protein-like	TraesCS6A01G398400	NA	NA	NA	NA	NA	NA	NA	NA	NA	NA	NA	NA	NA	NA	NA	NA	NA	NA	NA	NA	NA	NA	NA	NA	NA	NA	NA	NA	NA	NA	0.00862128	NA	NA	NA	NA	NA	NA	NA	NA	NA	NA	NA	NA	NA	NA	NA	NA	NA
NAC-domain protein	TraesCS1A01G275900	NA	NA	NA	NA	NA	NA	NA	NA	NA	NA	NA	NA	NA	NA	NA	NA	NA	NA	NA	NA	NA	NA	NA	NA	NA	NA	NA	NA	NA	NA	NA	NA	NA	NA	NA	NA	NA	NA	NA	NA	NA	NA	NA	NA	NA	NA	0.00862119	NA
NAC domain protein	TraesCS2A01G102000	NA	NA	NA	NA	NA	NA	0.00852162	NA	NA	NA	NA	NA	NA	NA	NA	NA	NA	NA	NA	NA	NA	NA	NA	NA	NA	NA	NA	NA	NA	NA	NA	NA	NA	NA	NA	NA	NA	NA	NA	NA	NA	NA	NA	NA	NA	NA	NA	NA
WRKY transcription factor, putative	TraesCS5D01G451000	NA	NA	NA	NA	NA	NA	NA	NA	NA	NA	NA	NA	NA	NA	NA	NA	NA	NA	NA	NA	NA	NA	NA	NA	NA	NA	NA	NA	NA	NA	0.0084779	NA	NA	NA	NA	NA	NA	NA	NA	NA	NA	NA	NA	NA	NA	NA	NA	NA
basic helix-loop-helix (bHLH) DNA-binding superfamily protein	TraesCS3A01G028200	NA	NA	NA	NA	NA	NA	NA	NA	NA	NA	NA	NA	NA	NA	NA	NA	NA	NA	NA	NA	NA	NA	NA	NA	NA	NA	NA	NA	NA	NA	NA	NA	NA	NA	NA	NA	NA	NA	NA	0.00838964	NA	NA	NA	NA	NA	NA	NA	NA
MYB	TraesCS6D01G211100	NA	NA	NA	NA	NA	NA	NA	NA	NA	NA	NA	NA	NA	NA	NA	NA	NA	NA	NA	NA	NA	0.00837759	NA	NA	NA	NA	NA	NA	NA	NA	NA	NA	NA	NA	NA	NA	NA	NA	NA	NA	NA	NA	NA	NA	NA	NA	NA	NA
NAC domain-containing protein	TraesCS7D01G452500	NA	NA	NA	NA	NA	NA	0.00832665	NA	NA	NA	NA	NA	NA	NA	NA	NA	NA	NA	NA	NA	NA	NA	NA	NA	NA	NA	NA	NA	NA	NA	NA	NA	NA	NA	NA	NA	NA	NA	NA	NA	NA	NA	NA	NA	NA	NA	NA	NA
NAC domain protein,	TraesCS2D01G378800	NA	NA	NA	NA	NA	NA	NA	NA	NA	NA	NA	NA	NA	NA	NA	NA	NA	NA	NA	NA	NA	NA	NA	NA	NA	NA	NA	NA	NA	NA	NA	NA	NA	NA	NA	NA	NA	NA	NA	NA	NA	NA	NA	NA	NA	NA	NA	0.00803349
Homeodomain-like superfamily protein	TraesCS7D01G457400	NA	NA	NA	NA	NA	NA	0.00801112	NA	NA	NA	NA	NA	NA	NA	NA	NA	NA	NA	NA	NA	NA	NA	NA	NA	NA	NA	NA	NA	NA	NA	NA	NA	NA	NA	NA	NA	NA	NA	NA	NA	NA	NA	NA	NA	NA	NA	NA	NA
Homeodomain-like superfamily protein	TraesCSU01G097800	NA	NA	NA	NA	NA	NA	NA	NA	NA	0.00800752	NA	NA	NA	NA	NA	NA	NA	NA	NA	NA	NA	NA	NA	NA	NA	NA	NA	NA	NA	NA	NA	NA	NA	NA	NA	NA	NA	NA	NA	NA	NA	NA	NA	NA	NA	NA	NA	NA
Squamosa promoter-binding protein, putative	TraesCS5B01G512800	NA	NA	NA	NA	NA	NA	NA	NA	NA	NA	NA	NA	NA	NA	NA	NA	NA	NA	NA	NA	NA	NA	NA	NA	NA	NA	NA	NA	NA	NA	NA	NA	NA	NA	NA	NA	NA	0.00787906	NA	NA	NA	NA	NA	NA	NA	NA	NA	NA
Basic helix loop helix (BHLH) DNA-binding family protein	TraesCS4B01G021100	NA	NA	NA	NA	NA	NA	NA	NA	NA	NA	NA	NA	NA	NA	NA	NA	NA	NA	NA	NA	NA	NA	NA	NA	NA	NA	NA	NA	NA	NA	0.00786537	NA	NA	NA	NA	NA	NA	NA	NA	NA	NA	NA	NA	NA	NA	NA	NA	NA
Myb transcription factor	TraesCS3B01G399300	NA	NA	NA	NA	NA	NA	NA	NA	NA	NA	NA	NA	NA	NA	NA	NA	NA	NA	NA	NA	NA	NA	NA	NA	NA	NA	NA	NA	NA	NA	NA	NA	NA	NA	NA	NA	NA	NA	NA	0.00783632	NA	NA	NA	NA	NA	NA	NA	NA
Calmodulin-binding transcription activator	TraesCS2D01G237300	NA	NA	NA	NA	NA	NA	NA	NA	NA	NA	NA	NA	NA	NA	NA	NA	0.00781135	NA	NA	NA	NA	NA	NA	NA	NA	NA	NA	NA	NA	NA	NA	NA	NA	NA	NA	NA	NA	NA	NA	NA	NA	NA	NA	NA	NA	NA	NA	NA
WRKY transcription factor, putative	TraesCS5A01G443600	NA	NA	NA	NA	NA	NA	NA	NA	NA	NA	NA	NA	NA	NA	NA	NA	NA	NA	NA	NA	NA	NA	NA	NA	NA	NA	NA	NA	NA	NA	0.00779062	NA	NA	NA	NA	NA	NA	NA	NA	NA	NA	NA	NA	NA	NA	NA	NA	NA
Basic helix-loop-helix (BHLH) family transcription factor	TraesCS2A01G515300	NA	NA	NA	NA	NA	NA	NA	NA	NA	NA	NA	NA	NA	NA	NA	NA	NA	NA	NA	NA	NA	NA	0.00777591	NA	NA	NA	NA	NA	NA	NA	NA	NA	NA	NA	NA	NA	NA	NA	NA	NA	NA	NA	NA	NA	NA	NA	NA	NA
MYB transcription factor	TraesCS6A01G037700	NA	NA	NA	NA	NA	NA	NA	NA	NA	NA	NA	NA	NA	NA	NA	NA	NA	NA	NA	NA	NA	NA	NA	NA	NA	NA	NA	NA	NA	NA	0.00775721	NA	NA	NA	NA	NA	NA	NA	NA	NA	NA	NA	NA	NA	NA	NA	NA	NA
Homeodomain-like superfamily protein	TraesCS7B01G372100	NA	NA	NA	NA	NA	NA	NA	NA	NA	NA	NA	NA	NA	NA	NA	NA	NA	NA	NA	NA	NA	NA	NA	NA	NA	NA	NA	NA	NA	NA	NA	NA	NA	NA	NA	NA	NA	NA	NA	NA	NA	NA	NA	0.00773291	NA	NA	NA	NA
Myb family transcription factor APL	TraesCS2B01G459800	NA	NA	NA	NA	NA	NA	NA	NA	NA	NA	NA	NA	NA	NA	NA	NA	NA	NA	NA	NA	NA	NA	NA	NA	NA	NA	NA	NA	NA	NA	NA	NA	NA	NA	NA	NA	NA	NA	NA	0.00773138	NA	NA	NA	NA	NA	NA	NA	NA
WRKY transcription factor	TraesCS2B01G121900	NA	NA	NA	0.00758033	NA	NA	NA	NA	NA	NA	NA	NA	NA	NA	NA	NA	NA	NA	NA	NA	NA	NA	NA	NA	NA	NA	NA	NA	NA	NA	NA	NA	NA	NA	NA	NA	NA	NA	NA	NA	NA	NA	NA	NA	NA	NA	NA	NA
Myb factor	TraesCS4A01G189700	NA	NA	NA	NA	NA	NA	NA	NA	NA	NA	NA	NA	NA	NA	NA	NA	NA	NA	NA	NA	NA	NA	NA	NA	NA	NA	NA	NA	NA	NA	NA	NA	NA	NA	NA	NA	NA	NA	NA	NA	NA	NA	NA	NA	NA	NA	NA	0.00758011
Jasmonate zim-domain protein	TraesCS5A01G204900	NA	NA	NA	NA	NA	NA	NA	NA	NA	NA	NA	NA	NA	NA	NA	NA	NA	NA	NA	NA	NA	NA	NA	NA	NA	NA	NA	NA	NA	NA	NA	NA	NA	NA	NA	NA	NA	NA	NA	0.00750227	NA	NA	NA	NA	NA	NA	NA	NA
MYB transcription factor	TraesCS6B01G053100	NA	NA	NA	NA	NA	NA	NA	NA	NA	NA	NA	NA	NA	NA	NA	NA	NA	NA	NA	NA	NA	NA	NA	NA	NA	NA	NA	NA	NA	NA	0.00747674	NA	NA	NA	NA	NA	NA	NA	NA	NA	NA	NA	NA	NA	NA	NA	NA	NA
Homeobox-leucine zipper protein	TraesCS4A01G382400	NA	NA	NA	NA	NA	NA	NA	NA	NA	NA	NA	NA	0.00746299	NA	NA	NA	NA	NA	NA	NA	NA	NA	NA	NA	NA	NA	NA	NA	NA	NA	NA	NA	NA	NA	NA	NA	NA	NA	NA	NA	NA	NA	NA	NA	NA	NA	NA	NA
MYB transcription factor	TraesCS1A01G076200	NA	NA	NA	NA	NA	NA	NA	NA	NA	NA	NA	NA	NA	NA	NA	NA	NA	NA	NA	NA	NA	0.00743042	NA	NA	NA	NA	NA	NA	NA	NA	NA	NA	NA	NA	NA	NA	NA	NA	NA	NA	NA	NA	NA	NA	NA	NA	NA	NA
NAC domain-containing protein	TraesCS3D01G333100	NA	NA	NA	NA	NA	NA	NA	NA	NA	NA	NA	NA	NA	NA	NA	NA	NA	NA	NA	NA	NA	0.00742807	NA	NA	NA	NA	NA	NA	NA	NA	NA	NA	NA	NA	NA	NA	NA	NA	NA	NA	NA	NA	NA	NA	NA	NA	NA	NA
E3 SUMO-protein ligase SIZ1	TraesCS4A01G182900	NA	NA	NA	NA	NA	NA	NA	NA	NA	NA	NA	NA	NA	NA	NA	NA	NA	NA	NA	NA	NA	NA	NA	NA	NA	NA	NA	NA	NA	NA	NA	NA	NA	NA	NA	NA	NA	0.0073969	NA	NA	NA	NA	NA	NA	NA	NA	NA	NA
AGAMOUS-like MADS-box transcription factor	TraesCS2B01G328000	NA	NA	NA	NA	NA	NA	NA	NA	NA	NA	NA	NA	NA	NA	NA	NA	NA	NA	NA	NA	NA	NA	NA	NA	NA	NA	NA	NA	NA	NA	NA	NA	NA	NA	NA	NA	NA	NA	0.0073849	NA	NA	NA	NA	NA	NA	NA	NA	NA
B3 domain transcription factor	TraesCS2A01G105600	NA	NA	NA	NA	NA	NA	NA	NA	NA	NA	NA	NA	NA	NA	NA	NA	NA	NA	NA	NA	NA	NA	NA	NA	NA	NA	NA	NA	NA	NA	NA	NA	NA	NA	NA	NA	NA	NA	NA	NA	NA	NA	NA	NA	NA	NA	NA	0.00737599
AGAMOUS-like MADS-box transcription factor	TraesCS2A01G311100	NA	NA	NA	NA	NA	NA	NA	NA	NA	NA	NA	NA	NA	NA	NA	NA	NA	NA	NA	NA	NA	NA	NA	NA	NA	NA	NA	NA	NA	NA	NA	NA	NA	NA	NA	NA	NA	NA	0.00733933	NA	NA	NA	NA	NA	NA	NA	NA	NA
MYB-related transcription factor	TraesCS6B01G377400	NA	NA	NA	NA	NA	NA	NA	NA	NA	NA	NA	NA	NA	NA	NA	NA	NA	NA	NA	NA	NA	NA	NA	NA	NA	NA	NA	NA	NA	NA	0.00728249	NA	NA	NA	NA	NA	NA	NA	NA	NA	NA	NA	NA	NA	NA	NA	NA	NA
WRKY transcription factor	TraesCS1A01G401800	NA	NA	NA	NA	NA	NA	NA	NA	NA	NA	NA	NA	NA	NA	NA	NA	NA	NA	NA	NA	NA	NA	NA	NA	NA	NA	NA	NA	NA	NA	NA	NA	NA	NA	NA	0.00726907	NA	NA	NA	NA	NA	NA	NA	NA	NA	NA	NA	NA
Homeobox leucine-zipper protein	TraesCS3D01G141500	NA	NA	NA	NA	NA	NA	NA	NA	NA	NA	NA	NA	NA	NA	NA	NA	NA	NA	NA	NA	NA	NA	NA	NA	NA	NA	NA	NA	NA	NA	0.0072475	NA	NA	NA	NA	NA	NA	NA	NA	NA	NA	NA	NA	NA	NA	NA	NA	NA
Ethylene-responsive transcription factor	TraesCS4D01G313400	NA	NA	NA	NA	NA	NA	NA	NA	NA	NA	NA	NA	NA	NA	NA	NA	NA	NA	NA	NA	NA	NA	NA	NA	NA	NA	NA	NA	NA	NA	NA	NA	NA	NA	NA	NA	NA	NA	NA	NA	NA	NA	NA	NA	NA	NA	0.00721341	NA
Myb transcription factor	TraesCS7A01G179900	NA	NA	NA	NA	NA	NA	NA	NA	NA	NA	NA	NA	NA	NA	NA	NA	NA	NA	NA	NA	NA	NA	NA	NA	NA	NA	NA	NA	NA	NA	0.00718822	NA	NA	NA	NA	NA	NA	NA	NA	NA	NA	NA	NA	NA	NA	NA	NA	NA
Agamous MADS-box transcription factor	TraesCS2A01G337900	NA	NA	NA	NA	NA	NA	NA	NA	NA	NA	NA	NA	NA	NA	NA	NA	NA	NA	NA	NA	NA	NA	NA	NA	NA	NA	NA	NA	NA	NA	0.00713668	NA	NA	NA	NA	NA	NA	NA	NA	NA	NA	NA	NA	NA	NA	NA	NA	NA
AP2/B3 transcription factor family protein	TraesCSU01G227200	NA	NA	NA	NA	NA	NA	NA	NA	NA	NA	NA	NA	NA	NA	NA	NA	NA	NA	NA	NA	NA	0.00712356	NA	NA	NA	NA	NA	NA	NA	NA	NA	NA	NA	NA	NA	NA	NA	NA	NA	NA	NA	NA	NA	NA	NA	NA	NA	NA
NAC domain-containing protein	TraesCS1A01G263700	NA	NA	NA	NA	NA	NA	0.00709263	NA	NA	NA	NA	NA	NA	NA	NA	NA	NA	NA	NA	NA	NA	NA	NA	NA	NA	NA	NA	NA	NA	NA	NA	NA	NA	NA	NA	NA	NA	NA	NA	NA	NA	NA	NA	NA	NA	NA	NA	NA
Ethylene-responsive transcription factor	TraesCS2D01G503900	NA	NA	NA	NA	NA	NA	NA	NA	NA	NA	NA	NA	NA	NA	NA	NA	NA	NA	NA	NA	NA	NA	NA	NA	NA	NA	NA	NA	NA	NA	NA	NA	NA	NA	NA	NA	NA	0.00702201	NA	NA	NA	NA	NA	NA	NA	NA	NA	NA
Pseudo-response regulator	TraesCSU01G196100	NA	NA	NA	NA	NA	NA	NA	NA	NA	NA	NA	NA	NA	NA	NA	NA	NA	NA	NA	NA	NA	NA	NA	NA	NA	NA	NA	NA	NA	NA	NA	NA	NA	NA	NA	NA	NA	NA	NA	0.00700756	NA	NA	NA	NA	NA	NA	NA	NA
Myb transcription factor	TraesCS1D01G387100	NA	NA	NA	NA	NA	NA	NA	NA	NA	NA	NA	NA	NA	NA	NA	NA	NA	NA	NA	NA	NA	0.00698096	NA	NA	NA	NA	NA	NA	NA	NA	NA	NA	NA	NA	NA	NA	NA	NA	NA	NA	NA	NA	NA	NA	NA	NA	NA	NA
basic helix-loop-helix (bHLH) DNA-binding superfamily protein	TraesCS4A01G292800	NA	NA	NA	NA	NA	NA	NA	NA	NA	NA	NA	NA	NA	NA	NA	NA	NA	NA	NA	NA	NA	NA	NA	NA	NA	NA	NA	NA	NA	NA	NA	NA	NA	NA	NA	NA	NA	NA	NA	NA	NA	0.00691612	NA	NA	NA	NA	NA	NA
WRKY transcription factor, putative	TraesCS2B01G056300	NA	NA	NA	NA	NA	NA	NA	NA	NA	NA	NA	NA	NA	NA	NA	NA	NA	NA	NA	NA	NA	NA	NA	NA	NA	NA	NA	NA	NA	NA	0.00691328	NA	NA	NA	NA	NA	NA	NA	NA	NA	NA	NA	NA	NA	NA	NA	NA	NA
Agamous MADS-box transcription factor	TraesCS2B01G344000	NA	NA	NA	NA	NA	NA	NA	NA	NA	NA	NA	NA	NA	NA	NA	NA	NA	NA	NA	NA	NA	NA	NA	NA	NA	NA	NA	NA	NA	NA	0.00690079	NA	NA	NA	NA	NA	NA	NA	NA	NA	NA	NA	NA	NA	NA	NA	NA	NA
Basic helix-loop-helix transcription factor	TraesCS7B01G145800	NA	NA	NA	NA	NA	NA	NA	NA	NA	NA	NA	NA	NA	NA	NA	NA	NA	NA	NA	NA	NA	NA	NA	NA	NA	NA	NA	NA	NA	NA	NA	NA	NA	NA	NA	NA	NA	NA	NA	0.00685966	NA	NA	NA	NA	NA	NA	NA	NA
LOB domain-containing protein, putative	TraesCS4D01G312700	NA	NA	NA	NA	NA	NA	NA	NA	NA	NA	NA	NA	NA	NA	NA	NA	NA	NA	NA	NA	NA	NA	NA	NA	NA	NA	NA	NA	NA	NA	0.00682645	NA	NA	NA	NA	NA	NA	NA	NA	NA	NA	NA	NA	NA	NA	NA	NA	NA
WRKY transcription factor	TraesCS5A01G060200	NA	NA	NA	NA	NA	NA	NA	NA	NA	NA	NA	NA	NA	NA	NA	NA	NA	NA	NA	NA	NA	NA	NA	NA	NA	NA	NA	NA	NA	NA	0.00680502	NA	NA	NA	NA	NA	NA	NA	NA	NA	NA	NA	NA	NA	NA	NA	NA	NA
WRKY transcription factor	TraesCS4A01G246000	NA	NA	NA	NA	NA	NA	NA	NA	NA	NA	NA	NA	NA	NA	NA	NA	0.0067953	NA	NA	NA	NA	NA	NA	NA	NA	NA	NA	NA	NA	NA	NA	NA	NA	NA	NA	NA	NA	NA	NA	NA	NA	NA	NA	NA	NA	NA	NA	NA
Tubby-like F-box protein	TraesCS3B01G411000	NA	NA	NA	NA	NA	NA	NA	NA	NA	NA	NA	NA	NA	NA	NA	NA	NA	NA	NA	NA	NA	NA	NA	NA	NA	NA	NA	NA	NA	NA	0.00676735	NA	NA	NA	NA	NA	NA	NA	NA	NA	NA	NA	NA	NA	NA	NA	NA	NA
NAC domain-containing protein	TraesCS7A01G068000	NA	NA	NA	NA	NA	NA	NA	NA	NA	NA	NA	NA	NA	NA	NA	NA	NA	NA	NA	NA	NA	NA	NA	NA	NA	NA	NA	NA	NA	NA	NA	NA	NA	NA	NA	NA	NA	NA	NA	NA	NA	NA	NA	NA	NA	NA	NA	0.00669853
Basic helix loop helix (BHLH) family transcription factor	TraesCS5D01G313600	NA	NA	NA	NA	NA	NA	NA	NA	NA	NA	NA	NA	NA	NA	NA	NA	NA	NA	NA	NA	NA	NA	NA	NA	NA	NA	NA	NA	NA	NA	NA	NA	NA	NA	NA	NA	NA	NA	0.00665804	NA	NA	NA	NA	NA	NA	NA	NA	NA
Homeobox leucine-zipper protein	TraesCS3A01G312800	NA	NA	NA	NA	NA	NA	NA	NA	NA	NA	NA	NA	NA	NA	NA	NA	NA	NA	NA	NA	NA	NA	NA	NA	NA	NA	NA	NA	NA	NA	0.00665526	NA	NA	NA	NA	NA	NA	NA	NA	NA	NA	NA	NA	NA	NA	NA	NA	NA
Myb factor	TraesCS4B01G129100	NA	NA	NA	NA	NA	NA	NA	NA	NA	NA	NA	NA	NA	NA	NA	NA	NA	NA	NA	NA	NA	NA	NA	NA	NA	NA	NA	NA	NA	NA	NA	NA	NA	NA	NA	NA	NA	NA	NA	NA	NA	NA	NA	NA	NA	NA	NA	0.0066155
E3 SUMO-protein ligase SIZ1	TraesCS4D01G130400	NA	NA	NA	NA	NA	NA	NA	NA	NA	NA	NA	NA	NA	NA	NA	NA	NA	NA	NA	NA	NA	NA	NA	NA	NA	NA	NA	NA	NA	NA	NA	NA	NA	NA	NA	NA	NA	0.00660274	NA	NA	NA	NA	NA	NA	NA	NA	NA	NA
WRKY transcription factor	TraesCS1A01G421900	NA	NA	NA	NA	NA	NA	NA	NA	NA	NA	0.00658768	NA	NA	NA	NA	NA	NA	NA	NA	NA	NA	NA	NA	NA	NA	NA	NA	NA	NA	NA	NA	NA	NA	NA	NA	NA	NA	NA	NA	NA	NA	NA	NA	NA	NA	NA	NA	NA
Mitochondrial transcription termination factor-like	TraesCS6A01G304600	NA	NA	NA	NA	NA	NA	NA	NA	NA	NA	NA	NA	NA	NA	NA	NA	NA	NA	NA	NA	NA	NA	NA	NA	NA	NA	NA	NA	NA	NA	NA	NA	NA	NA	NA	NA	NA	NA	NA	NA	NA	NA	NA	0.00658299	NA	NA	NA	NA
WRKY transcription factor	TraesCS3D01G248500	NA	NA	NA	NA	NA	NA	NA	NA	NA	NA	NA	NA	NA	NA	NA	NA	NA	NA	NA	NA	NA	NA	NA	NA	NA	NA	NA	NA	NA	NA	NA	NA	NA	NA	NA	NA	NA	NA	NA	NA	NA	NA	NA	NA	NA	NA	0.00656556	NA
WRKY family transcription factor	TraesCS7D01G092400	NA	NA	NA	NA	NA	NA	NA	0.00656213	NA	NA	NA	NA	NA	NA	NA	NA	NA	NA	NA	NA	NA	NA	NA	NA	NA	NA	NA	NA	NA	NA	NA	NA	NA	NA	NA	NA	NA	NA	NA	NA	NA	NA	NA	NA	NA	NA	NA	NA
Auxin response factor	TraesCS7A01G416400	NA	NA	NA	NA	NA	NA	NA	NA	NA	NA	NA	NA	NA	NA	NA	NA	NA	NA	NA	NA	NA	NA	NA	NA	NA	NA	NA	NA	NA	NA	0.00654782	NA	NA	NA	NA	NA	NA	NA	NA	NA	NA	NA	NA	NA	NA	NA	NA	NA
Myb transcription factor	TraesCS7B01G070400	NA	NA	NA	NA	NA	NA	0.00653811	NA	NA	NA	NA	NA	NA	NA	NA	NA	NA	NA	NA	NA	NA	NA	NA	NA	NA	NA	NA	NA	NA	NA	NA	NA	NA	NA	NA	NA	NA	NA	NA	NA	NA	NA	NA	NA	NA	NA	NA	NA
NAD-dependent protein deacylase	TraesCS5D01G124700	NA	NA	NA	NA	NA	NA	NA	NA	NA	NA	NA	NA	NA	NA	NA	NA	NA	NA	NA	NA	NA	NA	NA	NA	NA	NA	NA	NA	NA	NA	NA	NA	NA	NA	NA	NA	NA	NA	NA	0.0065008	NA	NA	NA	NA	NA	NA	NA	NA
Ethylene-responsive transcription factor	TraesCS2D01G286300	NA	NA	NA	NA	NA	NA	0.00647462	NA	NA	NA	NA	NA	NA	NA	NA	NA	NA	NA	NA	NA	NA	NA	NA	NA	NA	NA	NA	NA	NA	NA	NA	NA	NA	NA	NA	NA	NA	NA	NA	NA	NA	NA	NA	NA	NA	NA	NA	NA
MYB transcription factor	TraesCS7A01G333200	NA	NA	NA	NA	NA	NA	NA	NA	NA	NA	NA	NA	NA	NA	NA	NA	NA	NA	NA	NA	NA	NA	NA	NA	NA	NA	NA	NA	NA	NA	NA	NA	NA	NA	NA	NA	NA	NA	NA	NA	NA	NA	NA	NA	NA	NA	NA	0.00644926
MYB transcription factor	TraesCS2A01G152900	NA	NA	NA	NA	NA	NA	NA	NA	NA	NA	NA	NA	NA	NA	NA	NA	NA	NA	NA	NA	NA	NA	NA	NA	NA	NA	NA	NA	NA	NA	NA	NA	NA	NA	NA	NA	NA	NA	NA	NA	NA	NA	NA	NA	NA	NA	NA	0.00638588
WRKY transcription factor	TraesCS1A01G070400	NA	NA	0.00638542	NA	NA	NA	NA	NA	NA	NA	NA	NA	NA	NA	NA	NA	NA	NA	NA	NA	NA	NA	NA	NA	NA	NA	NA	NA	NA	NA	NA	NA	NA	NA	NA	NA	NA	NA	NA	NA	NA	NA	NA	NA	NA	NA	NA	NA
Tubby-like F-box protein	TraesCS2D01G122900	NA	NA	NA	NA	NA	NA	NA	NA	NA	NA	NA	NA	NA	NA	NA	NA	NA	NA	NA	NA	NA	NA	NA	NA	NA	NA	NA	NA	NA	NA	NA	NA	NA	NA	NA	NA	NA	NA	NA	NA	NA	NA	NA	NA	NA	NA	NA	0.0063675
Auxin response factor	TraesCS7D01G409700	NA	NA	NA	NA	NA	NA	NA	NA	NA	NA	NA	NA	NA	NA	NA	NA	NA	NA	NA	NA	NA	NA	NA	NA	NA	NA	NA	NA	NA	NA	0.00632282	NA	NA	NA	NA	NA	NA	NA	NA	NA	NA	NA	NA	NA	NA	NA	NA	NA
Ethylene insensitive 3-like product	TraesCS4B01G175100	NA	NA	NA	NA	NA	NA	NA	NA	NA	NA	NA	NA	NA	NA	NA	NA	NA	NA	NA	NA	NA	NA	NA	NA	NA	NA	NA	NA	NA	NA	NA	NA	NA	NA	NA	NA	NA	NA	0.00629433	NA	NA	NA	NA	NA	NA	NA	NA	NA
Zinc finger family protein	TraesCS5A01G142700	NA	NA	NA	NA	NA	NA	NA	NA	NA	NA	NA	NA	NA	NA	NA	NA	NA	NA	NA	NA	NA	NA	NA	NA	NA	NA	NA	NA	NA	NA	NA	NA	NA	NA	NA	NA	NA	NA	NA	NA	NA	NA	NA	NA	0.00629012	NA	NA	NA
Homeobox-leucine zipper family protein	TraesCS2A01G474000	NA	NA	NA	NA	NA	NA	NA	NA	NA	NA	NA	NA	NA	NA	NA	NA	NA	NA	NA	NA	NA	NA	NA	NA	NA	NA	NA	NA	NA	NA	0.00624578	NA	NA	NA	NA	NA	NA	NA	NA	NA	NA	NA	NA	NA	NA	NA	NA	NA
PLATZ transcription factor family protein	TraesCS7B01G180100	NA	NA	NA	NA	NA	NA	NA	NA	NA	NA	NA	NA	NA	NA	NA	NA	NA	NA	NA	NA	NA	NA	NA	NA	NA	NA	NA	NA	NA	NA	NA	NA	NA	NA	NA	NA	NA	NA	NA	NA	NA	NA	NA	NA	NA	NA	NA	0.00621648
MYB	TraesCS6D01G210900	NA	NA	NA	NA	NA	NA	NA	NA	NA	0.00620673	NA	NA	NA	NA	NA	NA	NA	NA	NA	NA	NA	NA	NA	NA	NA	NA	NA	NA	NA	NA	NA	NA	NA	NA	NA	NA	NA	NA	NA	NA	NA	NA	NA	NA	NA	NA	NA	NA
basic helix-loop-helix (bHLH) DNA-binding superfamily protein	TraesCS4B01G021200	NA	NA	NA	NA	NA	NA	NA	NA	NA	NA	NA	NA	NA	NA	NA	NA	NA	NA	NA	NA	NA	NA	NA	NA	NA	NA	NA	NA	NA	NA	0.00614697	NA	NA	NA	NA	NA	NA	NA	NA	NA	NA	NA	NA	NA	NA	NA	NA	NA
WRKY family transcription factor	TraesCS4A01G396300	NA	NA	NA	0.00613131	NA	NA	NA	NA	NA	NA	NA	NA	NA	NA	NA	NA	NA	NA	NA	NA	NA	NA	NA	NA	NA	NA	NA	NA	NA	NA	NA	NA	NA	NA	NA	NA	NA	NA	NA	NA	NA	NA	NA	NA	NA	NA	NA	NA
MYB transcription factor	TraesCS5B01G089200	NA	NA	NA	NA	NA	NA	NA	NA	NA	NA	NA	NA	NA	NA	NA	NA	NA	NA	NA	NA	NA	NA	NA	NA	NA	NA	NA	NA	NA	NA	NA	NA	NA	NA	NA	NA	NA	NA	NA	NA	NA	0.00612226	NA	NA	NA	NA	NA	NA
Basic helix loop helix (BHLH) family transcription factor	TraesCS5B01G307000	NA	NA	NA	NA	NA	NA	NA	NA	NA	NA	NA	NA	NA	NA	NA	NA	NA	NA	NA	NA	NA	NA	NA	NA	NA	NA	NA	NA	NA	NA	NA	NA	NA	NA	NA	NA	NA	NA	0.00610601	NA	NA	NA	NA	NA	NA	NA	NA	NA
E3 SUMO-protein ligase SIZ1	TraesCS4B01G135700	NA	NA	NA	NA	NA	NA	NA	NA	NA	NA	NA	NA	NA	NA	NA	NA	NA	NA	NA	NA	NA	NA	NA	NA	NA	NA	NA	NA	NA	NA	NA	NA	NA	NA	NA	NA	NA	0.00607705	NA	NA	NA	NA	NA	NA	NA	NA	NA	NA
Calmodulin-binding transcription activator	TraesCS4A01G407100	NA	NA	NA	NA	NA	NA	NA	NA	NA	NA	NA	NA	NA	NA	NA	NA	NA	NA	NA	NA	NA	NA	NA	NA	NA	NA	NA	NA	NA	0.0060655	NA	NA	NA	NA	NA	NA	NA	NA	NA	NA	NA	NA	NA	NA	NA	NA	NA	NA
Scarecrow transcription factor family protein	TraesCS2D01G302600	NA	NA	NA	NA	NA	NA	NA	NA	NA	NA	NA	NA	NA	NA	NA	NA	NA	NA	NA	NA	NA	NA	NA	NA	NA	NA	NA	NA	NA	NA	NA	NA	NA	NA	NA	NA	0.00605342	NA	NA	NA	NA	NA	NA	NA	NA	NA	NA	NA
Cold shock protein	TraesCS2B01G169600	NA	NA	NA	NA	NA	NA	NA	NA	NA	NA	NA	NA	NA	NA	NA	NA	NA	NA	NA	NA	NA	NA	NA	NA	NA	NA	NA	NA	NA	NA	0.00603962	NA	NA	NA	NA	NA	NA	NA	NA	NA	NA	NA	NA	NA	NA	NA	NA	NA
Calmodulin-binding transcription activator	TraesCS2A01G283800	NA	NA	NA	NA	NA	NA	NA	NA	NA	NA	NA	NA	NA	NA	NA	NA	NA	NA	NA	NA	NA	NA	NA	NA	NA	NA	NA	NA	NA	NA	NA	NA	NA	NA	NA	NA	NA	0.00601481	NA	NA	NA	NA	NA	NA	NA	NA	NA	NA
WRKY transcription factor	TraesCS2D01G443000	NA	NA	NA	NA	NA	NA	NA	NA	NA	NA	NA	NA	NA	NA	NA	NA	NA	NA	NA	NA	NA	NA	NA	NA	NA	NA	NA	NA	NA	NA	0.00601154	NA	NA	NA	NA	NA	NA	NA	NA	NA	NA	NA	NA	NA	NA	NA	NA	NA
WRKY transcription factor	TraesCS7A01G343000	NA	NA	NA	NA	NA	NA	NA	NA	NA	NA	NA	NA	NA	NA	NA	NA	NA	NA	NA	NA	NA	0.00592528	NA	NA	NA	NA	NA	NA	NA	NA	NA	NA	NA	NA	NA	NA	NA	NA	NA	NA	NA	NA	NA	NA	NA	NA	NA	NA
Calmodulin-binding transcription activator	TraesCS2D01G169900	0.00592035	NA	NA	NA	NA	NA	NA	NA	NA	NA	NA	NA	NA	NA	NA	NA	NA	NA	NA	NA	NA	NA	NA	NA	NA	NA	NA	NA	NA	NA	NA	NA	NA	NA	NA	NA	NA	NA	NA	NA	NA	NA	NA	NA	NA	NA	NA	NA
WRKY family transcription factor	TraesCS1D01G300700	NA	NA	NA	NA	NA	NA	NA	NA	NA	NA	NA	NA	0.00591933	NA	NA	NA	NA	NA	NA	NA	NA	NA	NA	NA	NA	NA	NA	NA	NA	NA	NA	NA	NA	NA	NA	NA	NA	NA	NA	NA	NA	NA	NA	NA	NA	NA	NA	NA
Squamosa promoter-binding-like protein	TraesCS7A01G208000	NA	NA	NA	NA	NA	NA	NA	NA	NA	NA	NA	NA	NA	NA	NA	NA	NA	NA	NA	NA	NA	NA	NA	NA	NA	NA	NA	NA	NA	NA	NA	NA	0.0059174	NA	NA	NA	NA	NA	NA	NA	NA	NA	NA	NA	NA	NA	NA	NA
GATA transcription factor	TraesCS4A01G285900	NA	NA	NA	NA	NA	NA	NA	NA	NA	NA	NA	NA	NA	NA	NA	NA	NA	NA	NA	NA	NA	NA	NA	NA	NA	NA	NA	NA	NA	NA	NA	NA	NA	NA	NA	NA	NA	NA	NA	0.00590173	NA	NA	NA	NA	NA	NA	NA	NA
Ethylene-responsive transcription factor	TraesCS7A01G264100	NA	NA	NA	NA	NA	NA	0.00589279	NA	NA	NA	NA	NA	NA	NA	NA	NA	NA	NA	NA	NA	NA	NA	NA	NA	NA	NA	NA	NA	NA	NA	NA	NA	NA	NA	NA	NA	NA	NA	NA	NA	NA	NA	NA	NA	NA	NA	NA	NA
Myb transcription factor	TraesCS5B01G410500	NA	NA	NA	NA	NA	NA	NA	NA	NA	NA	NA	NA	NA	NA	NA	NA	NA	NA	NA	NA	NA	NA	NA	NA	NA	NA	NA	NA	NA	NA	0.00584979	NA	NA	NA	NA	NA	NA	NA	NA	NA	NA	NA	NA	NA	NA	NA	NA	NA
Jasmonate zim-domain protein	TraesCS5B01G203400	NA	NA	NA	NA	NA	NA	NA	NA	NA	NA	NA	NA	NA	NA	NA	NA	NA	NA	NA	NA	NA	NA	NA	NA	NA	NA	NA	NA	NA	NA	NA	NA	NA	NA	NA	NA	NA	NA	NA	0.00584244	NA	NA	NA	NA	NA	NA	NA	NA
NBS-LRR disease resistance protein, putative	TraesCS5D01G349800	NA	NA	NA	NA	0.00583437	NA	NA	NA	NA	NA	NA	NA	NA	NA	NA	NA	NA	NA	NA	NA	NA	NA	NA	NA	NA	NA	NA	NA	NA	NA	NA	NA	NA	NA	NA	NA	NA	NA	NA	NA	NA	NA	NA	NA	NA	NA	NA	NA
Pseudo-response regulator	TraesCS2D01G079600	NA	NA	NA	NA	NA	NA	NA	NA	NA	NA	NA	NA	NA	NA	NA	NA	NA	NA	NA	NA	NA	NA	NA	NA	NA	NA	NA	NA	NA	NA	NA	NA	NA	NA	NA	NA	NA	NA	NA	0.00582995	NA	NA	NA	NA	NA	NA	NA	NA
WRKY transcription factor	TraesCS6D01G247200	NA	NA	NA	NA	NA	NA	NA	NA	NA	NA	NA	NA	NA	NA	NA	NA	NA	NA	NA	NA	NA	NA	NA	NA	NA	NA	NA	NA	NA	NA	0.00582704	NA	NA	NA	NA	NA	NA	NA	NA	NA	NA	NA	NA	NA	NA	NA	NA	NA
Ethylene-responsive transcription factor	TraesCS2A01G288000	NA	NA	NA	NA	NA	NA	0.00582392	NA	NA	NA	NA	NA	NA	NA	NA	NA	NA	NA	NA	NA	NA	NA	NA	NA	NA	NA	NA	NA	NA	NA	NA	NA	NA	NA	NA	NA	NA	NA	NA	NA	NA	NA	NA	NA	NA	NA	NA	NA
Basic helix loop helix (BHLH) family transcription factor	TraesCS5D01G313700	NA	NA	NA	NA	NA	NA	NA	NA	NA	NA	NA	NA	NA	NA	NA	NA	NA	NA	NA	NA	NA	NA	NA	NA	NA	NA	NA	NA	NA	NA	NA	NA	NA	NA	NA	NA	NA	NA	0.00580627	NA	NA	NA	NA	NA	NA	NA	NA	NA
Zinc finger CCCH domain-containing protein	TraesCS2D01G207800	NA	NA	NA	NA	NA	NA	NA	NA	NA	NA	NA	NA	NA	NA	NA	NA	NA	NA	NA	NA	NA	NA	NA	NA	NA	NA	NA	NA	NA	NA	NA	NA	NA	NA	NA	NA	NA	NA	NA	0.00580434	NA	NA	NA	NA	NA	NA	NA	NA
Ethylene-responsive factor-like transcription factor	TraesCS1B01G326600	NA	NA	NA	NA	NA	NA	NA	NA	NA	NA	NA	NA	NA	NA	NA	NA	NA	NA	NA	NA	NA	NA	0.00579617	NA	NA	NA	NA	NA	NA	NA	NA	NA	NA	NA	NA	NA	NA	NA	NA	NA	NA	NA	NA	NA	NA	NA	NA	NA
LOB domain-containing protein, putative	TraesCS2D01G008400	NA	NA	NA	NA	NA	NA	NA	NA	NA	NA	NA	NA	NA	NA	NA	NA	NA	NA	NA	NA	NA	NA	NA	NA	NA	NA	NA	NA	NA	NA	NA	NA	NA	NA	NA	NA	NA	NA	NA	NA	NA	NA	NA	NA	NA	NA	NA	0.0057887
Tesmin/TSO1-like CXC domain containing protein	TraesCS1D01G329200	NA	NA	NA	NA	NA	NA	NA	NA	NA	NA	NA	NA	NA	NA	NA	NA	NA	NA	NA	NA	NA	NA	NA	NA	NA	NA	NA	NA	NA	NA	NA	NA	NA	NA	NA	NA	NA	0.0057876	NA	NA	NA	NA	NA	NA	NA	NA	NA	NA
WRKY transcription factor	TraesCS5D01G404400	NA	NA	NA	NA	0.0057803	NA	NA	NA	NA	NA	NA	NA	NA	NA	NA	NA	NA	NA	NA	NA	NA	NA	NA	NA	NA	NA	NA	NA	NA	NA	NA	NA	NA	NA	NA	NA	NA	NA	NA	NA	NA	NA	NA	NA	NA	NA	NA	NA
WRKY transcription factor, putative	TraesCS6D01G306300	NA	NA	NA	NA	NA	NA	NA	NA	NA	NA	NA	NA	NA	NA	NA	NA	NA	NA	NA	NA	NA	NA	NA	NA	NA	NA	NA	NA	NA	NA	0.00576482	NA	NA	NA	NA	NA	NA	NA	NA	NA	NA	NA	NA	NA	NA	NA	NA	NA
B3 domain-containing protein	TraesCS3A01G285500	NA	NA	NA	NA	NA	NA	NA	NA	NA	NA	NA	NA	NA	NA	NA	NA	NA	NA	NA	NA	NA	NA	NA	NA	NA	NA	NA	NA	NA	NA	NA	NA	NA	NA	NA	NA	NA	0.00571914	NA	NA	NA	NA	NA	NA	NA	NA	NA	NA
Ethylene-responsive transcription factor	TraesCS4B01G316800	NA	NA	NA	NA	NA	NA	NA	NA	NA	NA	NA	NA	NA	NA	NA	NA	NA	NA	NA	NA	NA	NA	NA	NA	NA	NA	NA	NA	NA	NA	NA	NA	NA	NA	NA	NA	NA	NA	NA	NA	NA	NA	NA	NA	NA	NA	0.00571907	NA
WRKY transcription factor	TraesCS7D01G497800	NA	NA	NA	NA	NA	NA	NA	NA	NA	NA	NA	NA	NA	NA	NA	NA	NA	NA	NA	NA	NA	0.00569648	NA	NA	NA	NA	NA	NA	NA	NA	NA	NA	NA	NA	NA	NA	NA	NA	NA	NA	NA	NA	NA	NA	NA	NA	NA	NA
NAC domain protein	TraesCS3B01G093300	NA	NA	NA	NA	NA	NA	0.005678	NA	NA	NA	NA	NA	NA	NA	NA	NA	NA	NA	NA	NA	NA	NA	NA	NA	NA	NA	NA	NA	NA	NA	NA	NA	NA	NA	NA	NA	NA	NA	NA	NA	NA	NA	NA	NA	NA	NA	NA	NA
WRKY transcription factor	TraesCS1D01G430000	NA	0.00567048	NA	NA	NA	NA	NA	NA	NA	NA	NA	NA	NA	NA	NA	NA	NA	NA	NA	NA	NA	NA	NA	NA	NA	NA	NA	NA	NA	NA	NA	NA	NA	NA	NA	NA	NA	NA	NA	NA	NA	NA	NA	NA	NA	NA	NA	NA
Basic helix-loop-helix (BHLH) DNA-binding superfamily protein	TraesCS2A01G409400	NA	NA	NA	NA	NA	NA	0.00567044	NA	NA	NA	NA	NA	NA	NA	NA	NA	NA	NA	NA	NA	NA	NA	NA	NA	NA	NA	NA	NA	NA	NA	NA	NA	NA	NA	NA	NA	NA	NA	NA	NA	NA	NA	NA	NA	NA	NA	NA	NA
RNA polymerase sigma factor	TraesCS1B01G461600	NA	NA	NA	NA	NA	NA	NA	NA	NA	NA	NA	NA	NA	NA	NA	NA	NA	NA	NA	NA	NA	NA	NA	NA	NA	NA	NA	NA	NA	NA	NA	NA	NA	NA	NA	NA	NA	NA	NA	0.00565657	NA	NA	NA	NA	NA	NA	NA	NA
MYB-related transcription factor	TraesCS2A01G456600	NA	NA	NA	NA	NA	NA	NA	NA	NA	NA	NA	NA	NA	NA	NA	NA	NA	NA	NA	NA	NA	NA	NA	NA	NA	NA	NA	NA	NA	NA	NA	NA	NA	NA	NA	NA	NA	NA	NA	NA	NA	NA	NA	0.00560032	NA	NA	NA	NA
basic helix-loop-helix (bHLH) DNA-binding superfamily protein	TraesCS3A01G204800	NA	NA	NA	NA	NA	NA	NA	NA	NA	NA	NA	NA	NA	NA	NA	NA	NA	NA	NA	NA	NA	NA	NA	NA	NA	NA	NA	0.00559167	NA	NA	NA	NA	NA	NA	NA	NA	NA	NA	NA	NA	NA	NA	NA	NA	NA	NA	NA	NA
Zeaxanthin epoxidase, chloroplastic	TraesCS2D01G314900	NA	NA	NA	NA	NA	NA	NA	NA	NA	NA	NA	NA	NA	NA	NA	NA	NA	NA	NA	NA	NA	NA	NA	NA	NA	NA	NA	NA	NA	NA	NA	NA	NA	NA	NA	NA	NA	NA	NA	0.00553779	NA	NA	NA	NA	NA	NA	NA	NA
Zinc-finger homeodomain 1	TraesCS5B01G225700	NA	NA	NA	NA	NA	NA	NA	NA	NA	NA	NA	NA	NA	NA	NA	NA	NA	NA	NA	NA	NA	NA	NA	NA	NA	NA	NA	NA	NA	NA	0.00550516	NA	NA	NA	NA	NA	NA	NA	NA	NA	NA	NA	NA	NA	NA	NA	NA	NA
NAC domain-containing protein, putative	TraesCS4B01G098200	NA	NA	NA	NA	NA	NA	NA	NA	NA	NA	0.00548531	NA	NA	NA	NA	NA	NA	NA	NA	NA	NA	NA	NA	NA	NA	NA	NA	NA	NA	NA	NA	NA	NA	NA	NA	NA	NA	NA	NA	NA	NA	NA	NA	NA	NA	NA	NA	NA
NAC domain-containing protein	TraesCS2A01G326500	NA	NA	NA	NA	NA	NA	NA	0.00547248	NA	NA	NA	NA	NA	NA	NA	NA	NA	NA	NA	NA	NA	NA	NA	NA	NA	NA	NA	NA	NA	NA	NA	NA	NA	NA	NA	NA	NA	NA	NA	NA	NA	NA	NA	NA	NA	NA	NA	NA
WRKY transcription factor	TraesCS4B01G069500	NA	NA	NA	NA	NA	NA	NA	NA	NA	NA	NA	NA	NA	NA	NA	NA	0.00546478	NA	NA	NA	NA	NA	NA	NA	NA	NA	NA	NA	NA	NA	NA	NA	NA	NA	NA	NA	NA	NA	NA	NA	NA	NA	NA	NA	NA	NA	NA	NA
NAC domain-containing protein	TraesCS5D01G059700	NA	NA	NA	NA	NA	NA	NA	NA	NA	NA	NA	NA	NA	NA	NA	NA	NA	NA	NA	NA	NA	NA	NA	NA	NA	NA	NA	NA	NA	NA	NA	NA	NA	NA	NA	NA	NA	NA	NA	NA	0.00543871	NA	NA	NA	NA	NA	NA	NA
Ethylene-responsive transcription factor	TraesCS5D01G486600	NA	NA	NA	NA	NA	NA	NA	NA	NA	NA	NA	NA	NA	NA	NA	NA	NA	NA	NA	NA	NA	NA	NA	NA	NA	NA	NA	NA	NA	NA	NA	NA	NA	NA	NA	NA	NA	NA	NA	NA	NA	NA	NA	NA	NA	NA	NA	0.00540663
B3 domain-containing protein	TraesCS4A01G283000	NA	NA	NA	NA	NA	NA	NA	NA	NA	NA	NA	NA	NA	NA	NA	NA	NA	NA	NA	NA	NA	NA	NA	NA	NA	NA	NA	NA	NA	NA	NA	NA	NA	NA	NA	NA	NA	0.0053901	NA	NA	NA	NA	NA	NA	NA	NA	NA	NA
Auxin response factor	TraesCS3D01G166700	NA	NA	NA	NA	NA	NA	NA	NA	NA	NA	NA	NA	NA	NA	NA	NA	NA	NA	NA	NA	NA	NA	0.00534555	NA	NA	NA	NA	NA	NA	NA	NA	NA	NA	NA	NA	NA	NA	NA	NA	NA	NA	NA	NA	NA	NA	NA	NA	NA
Myb family transcription factor-like	TraesCS6A01G258600	NA	NA	NA	NA	NA	NA	NA	NA	NA	NA	NA	NA	NA	NA	NA	NA	NA	NA	NA	NA	NA	NA	NA	NA	NA	NA	NA	NA	NA	NA	NA	NA	NA	NA	NA	NA	NA	NA	NA	0.00533994	NA	NA	NA	NA	NA	NA	NA	NA
MYB transcription factor	TraesCS7A01G030800	NA	NA	NA	NA	NA	NA	NA	NA	NA	NA	NA	NA	NA	NA	NA	NA	NA	NA	NA	NA	NA	NA	NA	NA	NA	NA	NA	NA	NA	NA	0.00533719	NA	NA	NA	NA	NA	NA	NA	NA	NA	NA	NA	NA	NA	NA	NA	NA	NA
MYB transcription factor	TraesCS4B01G312100	NA	NA	NA	NA	NA	NA	NA	NA	NA	NA	NA	NA	NA	NA	NA	NA	NA	NA	NA	NA	NA	NA	NA	NA	NA	NA	NA	NA	NA	NA	NA	NA	NA	NA	NA	NA	NA	NA	NA	NA	NA	NA	NA	NA	NA	NA	NA	0.00533159
Myb transcription factor	TraesCS5D01G415800	NA	NA	NA	NA	NA	NA	NA	NA	NA	NA	NA	NA	NA	NA	NA	NA	NA	NA	NA	NA	NA	NA	NA	NA	NA	NA	NA	NA	NA	NA	0.00532963	NA	NA	NA	NA	NA	NA	NA	NA	NA	NA	NA	NA	NA	NA	NA	NA	NA
GRAS transcription factor	TraesCS2B01G214600	NA	NA	NA	NA	NA	NA	NA	NA	NA	NA	NA	NA	NA	NA	NA	NA	NA	NA	NA	NA	NA	NA	0.0053082	NA	NA	NA	NA	NA	NA	NA	NA	NA	NA	NA	NA	NA	NA	NA	NA	NA	NA	NA	NA	NA	NA	NA	NA	NA
B3 domain transcription factor	TraesCS2D01G105300	NA	NA	NA	NA	NA	NA	NA	NA	NA	NA	NA	NA	NA	NA	NA	NA	NA	NA	NA	NA	NA	NA	NA	NA	NA	NA	NA	NA	NA	NA	NA	NA	NA	NA	NA	NA	NA	NA	NA	NA	NA	NA	NA	NA	NA	NA	NA	0.0052821
Homeobox protein, putative	TraesCS5A01G199300	NA	NA	NA	NA	NA	NA	0.00527866	NA	NA	NA	NA	NA	NA	NA	NA	NA	NA	NA	NA	NA	NA	NA	NA	NA	NA	NA	NA	NA	NA	NA	NA	NA	NA	NA	NA	NA	NA	NA	NA	NA	NA	NA	NA	NA	NA	NA	NA	NA
NAC domain-containing protein	TraesCS2B01G355500	NA	NA	NA	NA	NA	NA	NA	0.0052621	NA	NA	NA	NA	NA	NA	NA	NA	NA	NA	NA	NA	NA	NA	NA	NA	NA	NA	NA	NA	NA	NA	NA	NA	NA	NA	NA	NA	NA	NA	NA	NA	NA	NA	NA	NA	NA	NA	NA	NA
WRKY family transcription factor	TraesCS1A01G301100	NA	NA	NA	NA	NA	NA	NA	NA	NA	NA	NA	NA	NA	NA	NA	NA	NA	NA	NA	NA	NA	NA	NA	NA	NA	NA	NA	NA	NA	NA	NA	NA	NA	NA	0.00526206	NA	NA	NA	NA	NA	NA	NA	NA	NA	NA	NA	NA	NA
WRKY transcription factor	TraesCS5A01G373100	NA	NA	NA	NA	NA	NA	NA	NA	NA	NA	NA	NA	NA	NA	NA	NA	NA	NA	NA	NA	NA	0.00525998	NA	NA	NA	NA	NA	NA	NA	NA	NA	NA	NA	NA	NA	NA	NA	NA	NA	NA	NA	NA	NA	NA	NA	NA	NA	NA
Zinc-finger homeodomain 1	TraesCS5D01G234600	NA	NA	NA	NA	NA	NA	NA	NA	NA	NA	NA	NA	NA	NA	NA	NA	NA	NA	NA	NA	NA	NA	NA	NA	NA	NA	NA	NA	NA	NA	0.0052194	NA	NA	NA	NA	NA	NA	NA	NA	NA	NA	NA	NA	NA	NA	NA	NA	NA
Myb factor	TraesCS5D01G210900	NA	NA	NA	NA	NA	NA	NA	NA	NA	NA	NA	NA	NA	NA	NA	NA	NA	NA	NA	NA	NA	NA	NA	NA	0.0052114	NA	NA	NA	NA	NA	NA	NA	NA	NA	NA	NA	NA	NA	NA	NA	NA	NA	NA	NA	NA	NA	NA	NA
NAC domain-containing protein	TraesCS4B01G174000	NA	NA	NA	NA	NA	NA	0.00520109	NA	NA	NA	NA	NA	NA	NA	NA	NA	NA	NA	NA	NA	NA	NA	NA	NA	NA	NA	NA	NA	NA	NA	NA	NA	NA	NA	NA	NA	NA	NA	NA	NA	NA	NA	NA	NA	NA	NA	NA	NA
NAC domain-containing protein	TraesCS1B01G274300	NA	NA	NA	NA	NA	NA	NA	NA	0.00519696	NA	NA	NA	NA	NA	NA	NA	NA	NA	NA	NA	NA	NA	NA	NA	NA	NA	NA	NA	NA	NA	NA	NA	NA	NA	NA	NA	NA	NA	NA	NA	NA	NA	NA	NA	NA	NA	NA	NA
PLATZ transcription factor	TraesCS2B01G469000	NA	NA	NA	NA	0.00517471	NA	NA	NA	NA	NA	NA	NA	NA	NA	NA	NA	NA	NA	NA	NA	NA	NA	NA	NA	NA	NA	NA	NA	NA	NA	NA	NA	NA	NA	NA	NA	NA	NA	NA	NA	NA	NA	NA	NA	NA	NA	NA	NA
WRKY transcription factor, putative	TraesCS4A01G135000	NA	NA	NA	NA	NA	NA	NA	NA	NA	NA	NA	NA	NA	NA	NA	NA	NA	NA	NA	0.00514932	NA	NA	NA	NA	NA	NA	NA	NA	NA	NA	NA	NA	NA	NA	NA	NA	NA	NA	NA	NA	NA	NA	NA	NA	NA	NA	NA	NA
LOB domain-containing protein, putative	TraesCS3B01G378100	NA	NA	NA	NA	NA	NA	NA	NA	NA	NA	NA	NA	NA	NA	NA	NA	NA	NA	NA	NA	NA	NA	NA	NA	NA	NA	NA	NA	NA	NA	NA	NA	NA	NA	NA	NA	NA	NA	NA	NA	NA	0.00513271	NA	NA	NA	NA	NA	NA
WRKY transcription factor, putative	TraesCS2A01G043600	NA	NA	NA	NA	NA	NA	NA	NA	NA	NA	NA	NA	NA	NA	NA	NA	NA	NA	NA	NA	NA	NA	0.00513231	NA	NA	NA	NA	NA	NA	NA	NA	NA	NA	NA	NA	NA	NA	NA	NA	NA	NA	NA	NA	NA	NA	NA	NA	NA
WRKY transcription factor	TraesCS4D01G014100	NA	NA	NA	NA	NA	NA	NA	NA	NA	NA	NA	NA	NA	NA	NA	NA	0.00512766	NA	NA	NA	NA	NA	NA	NA	NA	NA	NA	NA	NA	NA	NA	NA	NA	NA	NA	NA	NA	NA	NA	NA	NA	NA	NA	NA	NA	NA	NA	NA
Basic helix-loop-helix (BHLH) family transcription factor	TraesCS2D01G517000	NA	NA	NA	NA	NA	NA	NA	NA	NA	NA	NA	NA	NA	0.00512497	NA	NA	NA	NA	NA	NA	NA	NA	NA	NA	NA	NA	NA	NA	NA	NA	NA	NA	NA	NA	NA	NA	NA	NA	NA	NA	NA	NA	NA	NA	NA	NA	NA	NA
MYB transcription factor	TraesCS4B01G179500	NA	NA	NA	NA	NA	NA	NA	NA	NA	NA	NA	NA	NA	NA	NA	NA	NA	NA	NA	NA	NA	NA	NA	NA	NA	NA	NA	NA	NA	NA	NA	NA	NA	NA	NA	NA	NA	NA	NA	NA	0.00512246	NA	NA	NA	NA	NA	NA	NA
WRKY transcription factor	TraesCS7A01G508700	NA	NA	NA	NA	NA	NA	NA	NA	NA	NA	NA	NA	NA	NA	NA	NA	NA	NA	NA	NA	NA	0.00512081	NA	NA	NA	NA	NA	NA	NA	NA	NA	NA	NA	NA	NA	NA	NA	NA	NA	NA	NA	NA	NA	NA	NA	NA	NA	NA
Jasmonate-zim-domain protein	TraesCS2A01G169300	NA	NA	NA	NA	NA	NA	NA	NA	NA	NA	NA	NA	NA	NA	NA	NA	NA	NA	NA	NA	NA	NA	NA	NA	NA	NA	NA	NA	NA	NA	NA	NA	NA	NA	NA	NA	NA	NA	0.00511928	NA	NA	NA	NA	NA	NA	NA	NA	NA
WRKY transcription factor, putative	TraesCS3D01G113300	NA	NA	NA	NA	NA	NA	NA	NA	NA	NA	NA	NA	NA	NA	NA	NA	NA	NA	NA	NA	NA	0.00509515	NA	NA	NA	NA	NA	NA	NA	NA	NA	NA	NA	NA	NA	NA	NA	NA	NA	NA	NA	NA	NA	NA	NA	NA	NA	NA
Auxin response factor	TraesCS3B01G190100	NA	NA	NA	NA	NA	NA	NA	NA	NA	NA	NA	NA	NA	NA	NA	NA	NA	NA	NA	NA	NA	NA	0.00508213	NA	NA	NA	NA	NA	NA	NA	NA	NA	NA	NA	NA	NA	NA	NA	NA	NA	NA	NA	NA	NA	NA	NA	NA	NA
WRKY transcription factor	TraesCS5B01G108500	NA	NA	NA	NA	NA	0.00506633	NA	NA	NA	NA	NA	NA	NA	NA	NA	NA	NA	NA	NA	NA	NA	NA	NA	NA	NA	NA	NA	NA	NA	NA	NA	NA	NA	NA	NA	NA	NA	NA	NA	NA	NA	NA	NA	NA	NA	NA	NA	NA
Myb transcription factor	TraesCS5A01G405800	NA	NA	NA	NA	NA	NA	NA	NA	NA	NA	NA	NA	NA	NA	NA	NA	NA	NA	NA	NA	NA	NA	NA	NA	NA	NA	NA	NA	NA	NA	0.00506485	NA	NA	NA	NA	NA	NA	NA	NA	NA	NA	NA	NA	NA	NA	NA	NA	NA
ethylene-responsive transcription factor	TraesCS4D01G087000	NA	NA	NA	NA	NA	NA	NA	NA	NA	NA	NA	NA	NA	NA	NA	NA	NA	NA	NA	NA	NA	NA	NA	NA	NA	NA	NA	NA	NA	NA	NA	NA	NA	NA	NA	NA	NA	NA	0.00506015	NA	NA	NA	NA	NA	NA	NA	NA	NA
Ethylene-responsive transcription factor	TraesCS2D01G464400	NA	NA	NA	NA	NA	NA	NA	NA	NA	NA	NA	NA	NA	NA	NA	NA	NA	NA	NA	NA	NA	NA	NA	NA	NA	NA	NA	NA	0.00502136	NA	NA	NA	NA	NA	NA	NA	NA	NA	NA	NA	NA	NA	NA	NA	NA	NA	NA	NA
[truncated: 1 more columns]

## Sheet: TFs interacting with all BGCs
TF annotation	TF gene ID	TraesCS5D01G011800	TraesCS5D01G011900	TraesCS5D01G012000	TraesCS5D01G012100	TraesCS5D01G012200	TraesCS5D01G012300	TraesCS5A01G004500	TraesCS5A01G004600	TraesCS5A01G004700	TraesCS5A01G004800	TraesCS5A01G004900	TraesCS2D01G029300	TraesCS2D01G029400	TraesCS2D01G029500	TraesCS2D01G029600	TraesCS2D01G029700	TraesCS2D01G029800	TraesCS2D01G029900	TraesCS2D01G030000	TraesCS2D01G030100	TraesCS2A01G027600	TraesCS2A01G027700	TraesCSU01G244600	TraesCSU01G008700	TraesCSU01G008800	TraesCSU01G008900	TraesCSU01G009000	TraesCSU01G009100	TraesCS2A01G027800	TraesCS2A01G028000	TraesCS2A01G028100	TraesCS2B01G445100	TraesCS2B01G445200	TraesCS2B01G445300	TraesCS2B01G445400	TraesCS2B01G445500	TraesCS2B01G445600	TraesCS2B01G445700	TraesCS2B01G445800	TraesCS2B01G445900	TraesCS5D01G488300	TraesCS5D01G488400	TraesCS5D01G488500	TraesCS5D01G488600	TraesCS5D01G488700	TraesCS5D01G488800	TraesCS5D01G488900	TraesCS5D01G489000
		cluster 3(5D)						cluster 3(5A)					cluster 1(2D)									cluster 1(2A)											cluster 2(2B)									cluster 4(5D)
basic helix-loop-helix (bHLH) DNA-binding superfamily protein	TraesCS3B01G122800	0.0106012	0.0110216	0.0127228	0.0150733	0.00990434	0.00979337	NA	0.0118587	0.00718552	0.00735989	NA	0.0143415	0.0119604	0.0130227	0.0180942	0.0218625	0.0198565	0.0187665	0.0134345	0.0166951	0.0153754	NA	0.0102968	0.0145723	0.0209431	0.0140094	0.0130036	0.0240977	0.0230122	0.0126298	NA	0.016632	0.0198168	0.0243375	0.0108765	0.0209868	0.0197035	NA	NA	NA	0.00599962	0.00574082	0.0106053	NA	0.0064382	0.00836039	0.0117583	NA
Basic helix loop helix (BHLH) family transcription factor	TraesCS3A01G104400	0.00884991	0.0102112	0.0121268	0.007711	0.00645244	0.0123348	0.00957296	0.00582784	0.00738511	0.0079161	0.00580326	0.00708473	NA	NA	0.0230858	0.0139214	0.0130915	0.0158087	0.0155562	0.0185435	NA	NA	NA	0.0175686	0.0195744	0.0204224	0.0127714	0.0244001	0.0174914	0.0131263	NA	0.0116545	0.0176182	0.0179993	NA	0.0204284	0.02673	NA	NA	NA	0.0204737	0.020843	0.0129726	NA	NA	0.0183093	0.0094339	NA
basic helix-loop-helix (bHLH) DNA-binding superfamily protein	TraesCS3B01G122900	0.0114953	0.00572016	0.00985785	0.0056941	0.00881637	0.00547657	0.00649906	0.00595194	0.00616055	NA	NA	NA	NA	NA	0.0169052	0.0145452	0.012058	0.0162793	0.0140628	0.0154493	NA	NA	NA	0.00932644	0.0110529	0.01562	0.00585934	0.0185462	0.0161606	0.0124433	NA	0.016172	0.0172503	0.00822846	NA	0.00769313	0.00948919	NA	NA	NA	0.0225247	0.00959412	0.00758598	NA	0.0181463	0.0155368	0.00634431	NA
WRKY transcription factor	TraesCS2D01G011700	0.0142907	0.0190028	0.0181525	0.0133046	0.00886347	0.0139697	NA	0.00944788	0.0100066	0.0126751	0.0128847	NA	NA	NA	0.0122446	0.0158032	0.00818801	0.00870391	0.00679232	0.00770683	NA	NA	NA	0.00805669	0.0118978	0.01245	0.0115882	0.0142462	0.00924161	NA	NA	0.00673853	0.0114152	0.00996888	NA	0.0109918	0.0106608	NA	NA	NA	NA	NA	0.0144389	NA	NA	0.00904257	0.0173011	NA
WRKY transcription factor	TraesCS2A01G011000	0.0113176	0.00951745	0.0193224	0.0153957	0.0104685	0.013472	NA	0.0112861	0.00745264	0.0077963	0.011619	NA	NA	NA	0.00702651	0.0103871	0.00809184	0.00543399	0.00517206	0.00854261	NA	NA	NA	0.00917821	0.0067189	0.0100116	0.00873327	0.0140003	NA	NA	NA	0.00643172	0.00546352	0.0119235	NA	0.0114303	0.00879788	NA	NA	NA	NA	NA	0.0116285	NA	NA	0.00600136	0.012892	NA
WRKY transcription factor	TraesCS2B01G010500	0.00882062	0.0154238	0.00693211	0.0121749	NA	0.0143355	0.00948908	0.00554537	0.0099748	0.0165688	0.0123538	NA	NA	NA	NA	NA	NA	NA	0.00622932	NA	NA	NA	NA	NA	NA	NA	0.00512797	0.00554368	NA	NA	NA	NA	NA	0.00584614	NA	NA	NA	NA	NA	NA	NA	NA	0.012963	NA	NA	0.00649824	0.0129108	NA
NAC domain-containing protein, putative	TraesCS5A01G411800	0.0114297	0.0100798	0.0109888	NA	NA	0.011352	0.00619618	NA	0.00683013	0.0122271	0.0111554	0.00604877	NA	0.00647937	0.0114313	0.00503344	NA	0.00938999	0.00655056	NA	NA	NA	NA	NA	0.015526	0.0105371	0.00556386	0.00679806	0.014603	NA	NA	0.00852741	0.00729805	0.012482	0.00515323	0.017019	0.0161052	NA	NA	NA	NA	NA	0.016747	NA	NA	0.0101829	0.0161492	NA
NAC domain protein,	TraesCS5D01G421100	0.00813112	0.00667177	0.00882694	NA	NA	0.0126711	NA	NA	NA	0.0079279	0.00955995	0.00505535	NA	NA	0.00920621	0.00718919	NA	0.0063492	NA	0.00531063	NA	NA	NA	0.00988507	0.0103905	0.0191188	NA	0.0120699	0.0122273	0.01071	NA	0.00833675	0.00961494	0.0119638	NA	0.0145608	0.0113861	NA	NA	NA	NA	NA	0.0135457	NA	NA	0.00639756	0.00884726	NA
NAC domain-containing protein, putative	TraesCS5B01G415700	0.00810271	0.00702015	0.00928459	NA	NA	0.011603	NA	NA	NA	0.011215	0.00669652	NA	NA	NA	0.0132927	0.00541261	NA	0.0143031	0.00680365	0.00531917	NA	NA	NA	0.00626296	0.0120294	0.0145399	NA	0.00641507	0.0164582	0.00761152	NA	0.00738202	0.0133024	0.00709411	NA	0.0165098	0.0197046	NA	NA	NA	NA	NA	0.0082892	NA	NA	0.00503766	0.00541664	NA
NAC domain protein,	TraesCS5B01G415600	0.0127866	0.0132719	0.00841457	NA	0.00518373	0.0116164	0.00770478	NA	0.00559059	0.0153759	0.0142503	NA	NA	NA	0.0119586	0.00511133	NA	0.00674558	NA	NA	NA	NA	NA	NA	0.00914487	0.0168042	NA	0.00752026	0.0132593	0.00710489	NA	0.00515138	0.00761834	0.00880919	NA	0.0156329	0.011812	NA	NA	NA	NA	NA	0.0119097	NA	NA	NA	0.00640112	NA
NAC domain-containing protein, putative	TraesCS5B01G415400	0.00960922	NA	0.00783229	NA	NA	0.00988673	0.00749863	NA	0.00754222	0.0111274	0.0118311	0.00595427	NA	NA	0.00662762	NA	NA	0.00691625	0.00609749	NA	0.0056432	NA	NA	NA	0.011307	0.00692244	NA	NA	0.0101532	NA	NA	0.00675614	NA	0.00727054	0.00722236	0.00744006	0.0146661	NA	NA	NA	NA	NA	0.0130746	NA	NA	0.00977623	0.00873295	NA
NAC domain-containing protein, putative	TraesCS5A01G411900	NA	0.0109038	0.0104519	NA	NA	0.0141152	NA	NA	NA	0.00862252	0.00806676	NA	NA	NA	0.0123241	0.00527179	NA	0.00870161	NA	NA	NA	NA	NA	NA	0.00786334	0.0121104	NA	0.0076339	0.00866288	NA	NA	0.00675631	0.00661001	0.00962598	NA	0.0102405	0.00914462	NA	NA	NA	NA	NA	0.0125701	NA	NA	0.00715371	0.00841184	NA
NAC domain-containing protein, putative	TraesCS5D01G420800	0.0138503	0.00840629	0.0125676	NA	NA	0.00772901	NA	NA	NA	NA	0.0120932	NA	NA	NA	0.00674494	NA	NA	0.00655011	NA	NA	0.00882086	0.00548715	NA	NA	0.00817609	0.00947762	0.00612937	NA	0.00757145	NA	NA	NA	NA	0.0131189	0.00578218	0.00813462	0.0102745	NA	NA	NA	NA	NA	0.0120439	NA	NA	0.00708778	0.0092335	NA
NAC domain-containing protein, putative	TraesCS5A01G411700	0.0103852	0.0134318	0.00989866	NA	NA	0.0111021	NA	NA	NA	NA	0.0078042	NA	NA	NA	0.00925576	NA	NA	0.0064	NA	NA	NA	NA	NA	NA	0.00519913	0.00911634	NA	0.00811775	0.00538922	0.00522899	NA	NA	0.00962301	NA	NA	0.0130056	0.0151592	NA	NA	NA	NA	NA	0.0125434	NA	NA	0.00683738	0.00855036	NA
basic helix-loop-helix (bHLH) DNA-binding superfamily protein	TraesCS7A01G362500	0.00654467	NA	0.00891661	NA	NA	NA	NA	0.0056725	NA	NA	NA	NA	NA	NA	0.00602386	0.0101213	0.0111819	0.00534023	NA	0.00638093	NA	0.00681979	NA	0.00984692	0.00798047	0.00748739	0.0137212	0.013562	0.0059035	0.00599698	NA	0.00687767	0.00542168	0.00693403	NA	0.00525124	0.00787823	NA	NA	NA	NA	NA	0.0091907	NA	NA	0.00714699	0.0100671	NA
MYB transcription factor	TraesCS3B01G039100	NA	NA	0.0067646	NA	NA	0.00558144	0.00835162	NA	NA	NA	NA	NA	NA	NA	0.00538307	NA	NA	0.00748068	0.0102926	0.00625103	NA	NA	NA	NA	0.00585011	0.00826261	NA	NA	0.0096582	NA	NA	NA	NA	NA	NA	0.00955565	0.0062911	NA	NA	NA	0.0187824	0.0166324	NA	NA	0.01827	0.0138194	0.00542767	NA
Scarecrow transcription factor family protein	TraesCS7A01G173000	0.00959698	0.00733488	0.0078298	0.00620729	NA	0.00657969	NA	0.0102503	0.00729601	0.00767166	0.0051042	NA	NA	NA	NA	0.0097996	0.00605509	NA	NA	0.00526874	NA	NA	NA	NA	0.00545173	0.0060512	0.01204	0.0109554	NA	NA	NA	0.00503711	NA	0.00964859	NA	NA	0.00668388	NA	NA	NA	NA	NA	0.0076755	NA	NA	NA	0.00724775	NA
WRKY transcription factor	TraesCS3A01G248700	NA	NA	0.00564477	NA	NA	NA	0.00707632	NA	0.00754528	0.00547923	NA	0.00518654	NA	NA	NA	NA	NA	0.00698672	0.0089617	0.00530436	NA	NA	NA	NA	0.00945308	NA	NA	NA	NA	NA	NA	NA	NA	NA	0.00771171	NA	NA	NA	NA	NA	0.0144066	0.0154654	0.00805739	NA	0.0148935	0.0130941	0.0105871	NA
basic helix-loop-helix (bHLH) DNA-binding superfamily protein	TraesCS7B01G265900	0.00712236	0.00613461	0.00661682	NA	NA	NA	NA	NA	0.00796264	NA	NA	NA	NA	NA	NA	0.0102221	0.0126881	NA	NA	0.00720453	NA	0.00693628	NA	0.00771807	NA	0.00526969	0.0185844	0.00918793	NA	0.00638142	NA	NA	NA	0.00951754	NA	NA	0.00663089	NA	NA	NA	NA	NA	0.00667859	NA	NA	NA	NA	NA
Homeobox protein, putative	TraesCS6D01G110600	NA	NA	0.00603034	NA	NA	0.00666062	NA	NA	NA	0.00623973	NA	NA	NA	NA	0.00662144	NA	NA	NA	NA	NA	NA	NA	NA	NA	NA	0.00923131	NA	NA	0.00668549	0.00576752	NA	NA	0.00634127	0.0086544	NA	0.0131735	0.00774899	NA	NA	NA	NA	NA	0.00596584	NA	NA	NA	0.0054645	NA
WRKY transcription factor	TraesCS1A01G358100	0.00773291	0.0081394	0.00712995	NA	NA	NA	NA	NA	0.00539407	NA	NA	NA	NA	NA	0.00586316	0.00999201	NA	NA	NA	NA	NA	NA	NA	NA	NA	0.00552123	0.00905386	0.00808006	NA	NA	NA	NA	NA	0.00646275	NA	NA	0.0069366	NA	NA	NA	NA	NA	0.00833015	NA	NA	NA	0.00589138	NA
[truncated: 30 more columns]

## Sheet: GO_TraesCS3B01G122800_Fisher
GO.ID	Term	Annotated	Significant	Expected	classicFisher
GO:0006952	defense response	14639	418	193.79	< 1e-30
GO:0045087	innate immune response	8709	301	115.29	< 1e-30
GO:0098542	defense response to other organism	10010	324	132.51	< 1e-30
GO:0006955	immune response	9116	306	120.68	< 1e-30
GO:0009607	response to biotic stimulus	12669	364	167.71	< 1e-30
GO:0009814	defense response, incompatible interacti...	5756	229	76.2	< 1e-30
GO:0002376	immune system process	9743	310	128.98	< 1e-30
GO:0001101	response to acid chemical	12661	361	167.6	< 1e-30
GO:0050832	defense response to fungus	5155	212	68.24	< 1e-30
GO:0051707	response to other organism	12578	355	166.5	< 1e-30
GO:0043207	response to external biotic stimulus	12588	355	166.64	< 1e-30
GO:0009617	response to bacterium	6429	235	85.11	< 1e-30
GO:0009605	response to external stimulus	16326	407	216.12	< 1e-30
GO:0042742	defense response to bacterium	5278	203	69.87	< 1e-30
GO:0009620	response to fungus	6401	226	84.73	< 1e-30
GO:0006950	response to stress	29939	595	396.32	< 1e-30
GO:0051704	multi-organism process	15473	383	204.83	< 1e-30
GO:0009627	systemic acquired resistance	3964	165	52.47	< 1e-30
GO:1901700	response to oxygen-containing compound	15891	386	210.36	< 1e-30
GO:0009698	phenylpropanoid metabolic process	2436	122	32.25	< 1e-30
GO:0042221	response to chemical	21513	464	284.78	< 1e-30
GO:0071229	cellular response to acid chemical	6538	213	86.55	< 1e-30
GO:0019748	secondary metabolic process	4478	168	59.28	< 1e-30
GO:0009991	response to extracellular stimulus	3680	148	48.71	< 1e-30
GO:0050896	response to stimulus	38752	681	512.99	< 1e-30
GO:0070887	cellular response to chemical stimulus	10530	281	139.39	< 1e-30
GO:1901701	cellular response to oxygen-containing c...	7356	222	97.38	< 1e-30
GO:0006979	response to oxidative stress	5279	177	69.88	1.1e-30
GO:0010035	response to inorganic substance	10458	274	138.44	1.2e-30
GO:0052482	defense response by cell wall thickening	1155	76	15.29	3.4e-30
GO:0052544	defense response by callose deposition i...	1155	76	15.29	3.4e-30
GO:0045088	regulation of innate immune response	4076	150	53.96	5.6e-30
GO:0009725	response to hormone	12147	301	160.8	6e-30
GO:0050776	regulation of immune response	4092	150	54.17	8.5e-30
GO:0002682	regulation of immune system process	4135	150	54.74	2.5e-29
GO:0009719	response to endogenous stimulus	12872	311	170.4	3.4e-29
GO:0052543	callose deposition in cell wall	1234	76	16.34	2.4e-28
GO:0009808	lignin metabolic process	1511	84	20	3.4e-28
GO:0009751	response to salicylic acid	4202	149	55.62	4.2e-28
GO:0009415	response to water	5606	178	74.21	4.4e-28
GO:0031667	response to nutrient levels	2849	118	37.71	8.1e-28
GO:0071310	cellular response to organic substance	9261	245	122.59	1.6e-27
GO:0080134	regulation of response to stress	5689	178	75.31	2.4e-27
GO:0031347	regulation of defense response	5192	168	68.73	2.5e-27
GO:0009414	response to water deprivation	5553	175	73.51	3.3e-27
GO:0014070	response to organic cyclic compound	6220	188	82.34	3.6e-27
GO:0052386	cell wall thickening	1297	76	17.17	5.4e-27
GO:0010033	response to organic substance	16652	361	220.43	9.9e-26
GO:0042351	'de novo' GDP-L-fucose biosynthetic proc...	72	23	0.95	1e-25
GO:0044711	single-organism biosynthetic process	14613	329	193.44	1.2e-25
GO:0009611	response to wounding	4518	150	59.81	2.2e-25
GO:0044550	secondary metabolite biosynthetic proces...	2741	111	36.28	2.2e-25
GO:0012501	programmed cell death	4922	158	65.16	2.9e-25
GO:0051716	cellular response to stimulus	19880	408	263.17	3e-25
GO:0033554	cellular response to stress	11566	278	153.11	4e-25
GO:0007154	cell communication	14638	327	193.77	7.2e-25
GO:0042350	GDP-L-fucose biosynthetic process	78	23	1.03	8.3e-25
GO:0046368	GDP-L-fucose metabolic process	78	23	1.03	8.3e-25
GO:0009699	phenylpropanoid biosynthetic process	1555	80	20.58	9.9e-25
GO:0009626	plant-type hypersensitive response	4088	139	54.12	1.9e-24
GO:0034050	host programmed cell death induced by sy...	4095	139	54.21	2.2e-24
GO:0031348	negative regulation of defense response	2750	109	36.4	3.4e-24
GO:0052542	defense response by callose deposition	1482	77	19.62	4.3e-24
GO:0071705	nitrogen compound transport	3796	132	50.25	4.6e-24
GO:0008219	cell death	5165	160	68.37	5.3e-24
GO:0016265	death	5165	160	68.37	5.3e-24
GO:1901136	carbohydrate derivative catabolic proces...	629	50	8.33	9e-24
GO:0033609	oxalate metabolic process	142	27	1.88	2.6e-23
GO:0018958	phenol-containing compound metabolic pro...	1537	77	20.35	3.9e-23
GO:0052545	callose localization	1572	77	20.81	1.5e-22
GO:0033037	polysaccharide localization	1582	77	20.94	2.2e-22
GO:0042537	benzene-containing compound metabolic pr...	1447	73	19.15	3.8e-22
GO:0071407	cellular response to organic cyclic comp...	4089	134	54.13	3.9e-22
GO:0010224	response to UV-B	1801	82	23.84	5.7e-22
GO:0080167	response to karrikin	2272	93	30.08	1.2e-21
GO:0042430	indole-containing compound metabolic pro...	1369	70	18.12	1.3e-21
GO:0007167	enzyme linked receptor protein signaling...	1605	76	21.25	2.1e-21
GO:0007166	cell surface receptor signaling pathway	1881	83	24.9	2.2e-21
GO:0048583	regulation of response to stimulus	7158	191	94.76	2.5e-21
GO:0032870	cellular response to hormone stimulus	7129	190	94.37	3.8e-21
GO:0071495	cellular response to endogenous stimulus	7142	190	94.54	4.6e-21
GO:0042594	response to starvation	2681	101	35.49	7.2e-21
GO:0000041	transition metal ion transport	1137	62	15.05	1.3e-20
GO:0048585	negative regulation of response to stimu...	3678	122	48.69	1.4e-20
GO:1901137	carbohydrate derivative biosynthetic pro...	4328	135	57.29	1.9e-20
GO:0010941	regulation of cell death	3289	113	43.54	3.3e-20
GO:1901565	organonitrogen compound catabolic proces...	1935	82	25.61	4.6e-20
GO:0009737	response to abscisic acid	5742	160	76.01	1.8e-19
GO:0010497	plasmodesmata-mediated intercellular tra...	161	25	2.13	1.9e-19
GO:0031668	cellular response to extracellular stimu...	3135	108	41.5	2e-19
GO:1901135	carbohydrate derivative metabolic proces...	7008	183	92.77	2.1e-19
GO:0071496	cellular response to external stimulus	3199	109	42.35	3e-19
GO:0009755	hormone-mediated signaling pathway	6756	178	89.43	3.1e-19
GO:1901617	organic hydroxy compound biosynthetic pr...	3169	108	41.95	4.4e-19
GO:0009809	lignin biosynthetic process	975	55	12.91	4.5e-19
GO:0016143	S-glycoside metabolic process	1448	68	19.17	4.6e-19
GO:0019757	glycosinolate metabolic process	1448	68	19.17	4.6e-19
GO:0019760	glucosinolate metabolic process	1448	68	19.17	4.6e-19
GO:0046777	protein autophosphorylation	2459	92	32.55	7.2e-19
GO:0009072	aromatic amino acid family metabolic pro...	1584	71	20.97	8.9e-19
GO:0010089	xylem development	1281	63	16.96	1e-18
GO:0009696	salicylic acid metabolic process	1174	60	15.54	1.2e-18
GO:0009411	response to UV	2568	94	33.99	1.2e-18
GO:0051240	positive regulation of multicellular org...	1524	69	20.17	1.7e-18
GO:0006857	oligopeptide transport	535	40	7.08	2.4e-18
GO:0048316	seed development	5476	152	72.49	2.5e-18
GO:0010496	intercellular transport	179	25	2.37	2.7e-18
GO:0044763	single-organism cellular process	38646	634	511.58	3.3e-18
GO:0019752	carboxylic acid metabolic process	9248	218	122.42	4.5e-18
GO:0006026	aminoglycan catabolic process	115	21	1.52	4.7e-18
GO:0006030	chitin metabolic process	115	21	1.52	4.7e-18
GO:0006032	chitin catabolic process	115	21	1.52	4.7e-18
GO:0046348	amino sugar catabolic process	115	21	1.52	4.7e-18
GO:1901072	glucosamine-containing compound cataboli...	115	21	1.52	4.7e-18
GO:0051094	positive regulation of developmental pro...	1557	69	20.61	5e-18
GO:0042886	amide transport	606	42	8.02	5.4e-18
GO:0010154	fruit development	5648	154	74.77	7e-18
GO:0009555	pollen development	3398	110	44.98	8e-18
GO:0015833	peptide transport	559	40	7.4	1.1e-17
GO:1901615	organic hydroxy compound metabolic proce...	4172	125	55.23	1.5e-17
GO:0006820	anion transport	3939	120	52.14	2.1e-17
GO:1901071	glucosamine-containing compound metaboli...	126	21	1.67	3.3e-17
GO:0009813	flavonoid biosynthetic process	2104	80	27.85	6.6e-17
GO:0033993	response to lipid	6915	174	91.54	7.6e-17
GO:0007169	transmembrane receptor protein tyrosine ...	1173	57	15.53	8.2e-17
GO:0071215	cellular response to abscisic acid stimu...	3225	104	42.69	9.1e-17
GO:0043436	oxoacid metabolic process	9807	223	129.82	9.9e-17
GO:0006790	sulfur compound metabolic process	3573	111	47.3	1e-16
GO:0006082	organic acid metabolic process	9818	223	129.97	1.1e-16
GO:0072330	monocarboxylic acid biosynthetic process	3236	104	42.84	1.1e-16
GO:0009074	aromatic amino acid family catabolic pro...	791	46	10.47	1.2e-16
GO:0071396	cellular response to lipid	3883	117	51.4	1.2e-16
GO:0007165	signal transduction	12366	264	163.7	1.3e-16
GO:0048364	root development	5039	139	66.7	1.6e-16
GO:0010087	phloem or xylem histogenesis	1424	63	18.85	1.6e-16
GO:0022622	root system development	5045	139	66.78	1.7e-16
GO:0034754	cellular hormone metabolic process	1349	61	17.86	1.8e-16
GO:0044700	single organism signaling	12542	266	166.03	2.1e-16
GO:0071554	cell wall organization or biogenesis	5275	143	69.83	2.2e-16
GO:0042343	indole glucosinolate metabolic process	435	34	5.76	2.3e-16
GO:0023052	signaling	12551	266	166.15	2.3e-16
GO:0009738	abscisic acid-activated signaling pathwa...	3041	99	40.26	3e-16
GO:0097305	response to alcohol	6346	162	84.01	3.3e-16
GO:0055114	oxidation-reduction process	8065	192	106.76	3.3e-16
GO:0009628	response to abiotic stimulus	21913	405	290.08	3.5e-16
GO:0006022	aminoglycan metabolic process	142	21	1.88	4.1e-16
GO:0009226	nucleotide-sugar biosynthetic process	180	23	2.38	4.5e-16
GO:0006468	protein phosphorylation	6260	160	82.87	4.7e-16
GO:0009817	defense response to fungus, incompatible...	787	45	10.42	4.7e-16
GO:0009816	defense response to bacterium, incompati...	1072	53	14.19	5e-16
GO:0010584	pollen exine formation	1123	54	14.87	8.4e-16
GO:1990267	response to transition metal nanoparticl...	1316	59	17.42	8.5e-16
GO:2000762	regulation of phenylpropanoid metabolic ...	206	24	2.73	8.7e-16
GO:0009595	detection of biotic stimulus	1170	55	15.49	1.2e-15
GO:1901527	abscisic acid-activated signaling pathwa...	674	41	8.92	1.2e-15
GO:0006811	ion transport	7019	172	92.92	1.4e-15
GO:2000026	regulation of multicellular organismal d...	4805	132	63.61	1.4e-15
GO:0009404	toxin metabolic process	1294	58	17.13	1.5e-15
GO:0042436	indole-containing compound catabolic pro...	753	43	9.97	2.2e-15
GO:0009850	auxin metabolic process	1234	56	16.34	2.8e-15
GO:0042545	cell wall modification	2357	82	31.2	3.8e-15
GO:0009812	flavonoid metabolic process	2277	80	30.14	5e-15
GO:0097306	cellular response to alcohol	3488	105	46.17	5.8e-15
GO:0010208	pollen wall assembly	1179	54	15.61	6.2e-15
GO:0085029	extracellular matrix assembly	1179	54	15.61	6.2e-15
GO:0006040	amino sugar metabolic process	162	21	2.14	6.3e-15
GO:0044283	small molecule biosynthetic process	6908	168	91.45	6.4e-15
GO:0010927	cellular component assembly involved in ...	1185	54	15.69	7.6e-15
GO:0016144	S-glycoside biosynthetic process	1225	55	16.22	7.8e-15
GO:0019758	glycosinolate biosynthetic process	1225	55	16.22	7.8e-15
GO:0019761	glucosinolate biosynthetic process	1225	55	16.22	7.8e-15
GO:0016053	organic acid biosynthetic process	5188	137	68.68	8.1e-15
GO:0046394	carboxylic acid biosynthetic process	5188	137	68.68	8.1e-15
GO:0010363	regulation of plant-type hypersensitive ...	2534	85	33.54	8.7e-15
GO:0060548	negative regulation of cell death	1192	54	15.78	9.7e-15
GO:0044710	single-organism metabolic process	27475	476	363.71	9.9e-15
GO:0015698	inorganic anion transport	1997	73	26.44	1.2e-14
GO:0046189	phenol-containing compound biosynthetic ...	1200	54	15.89	1.3e-14
GO:0006995	cellular response to nitrogen starvation	440	32	5.82	1.3e-14
GO:0009267	cellular response to starvation	2233	78	29.56	1.5e-14
GO:1902580	single-organism cellular localization	4488	123	59.41	1.8e-14
GO:1902578	single-organism localization	13592	275	179.93	2e-14
GO:0015706	nitrate transport	1546	62	20.47	2.4e-14
GO:0000302	response to reactive oxygen species	2832	90	37.49	3e-14
GO:0030198	extracellular matrix organization	1267	55	16.77	3.1e-14
GO:0043062	extracellular structure organization	1267	55	16.77	3.1e-14
GO:0010016	shoot system morphogenesis	2697	87	35.7	3.7e-14
GO:0009651	response to salt stress	7414	174	98.14	4.4e-14
GO:0010043	response to zinc ion	895	45	11.85	4.7e-14
GO:0042445	hormone metabolic process	2154	75	28.51	5.8e-14
GO:0032787	monocarboxylic acid metabolic process	6510	158	86.18	5.9e-14
GO:0031669	cellular response to nutrient levels	2307	78	30.54	8e-14
GO:0048366	leaf development	3539	103	46.85	8.9e-14
GO:0006970	response to osmotic stress	7895	181	104.51	9.8e-14
GO:0051239	regulation of multicellular organismal p...	5090	132	67.38	1e-13
GO:0071446	cellular response to salicylic acid stim...	2510	82	33.23	1.1e-13
GO:0051501	diterpene phytoalexin metabolic process	23	10	0.3	1.5e-13
GO:0009753	response to jasmonic acid	3316	98	43.9	1.5e-13
GO:1900376	regulation of secondary metabolite biosy...	261	24	3.46	1.7e-13
GO:0080135	regulation of cellular response to stres...	2679	85	35.46	1.8e-13
GO:0040008	regulation of growth	2929	90	38.77	2e-13
GO:0010266	response to vitamin B1	42	12	0.56	2.1e-13
GO:0044281	small molecule metabolic process	14069	278	186.24	2.3e-13
GO:0043067	regulation of programmed cell death	2846	88	37.67	2.7e-13
GO:0009225	nucleotide-sugar metabolic process	242	23	3.2	2.8e-13
GO:0010075	regulation of meristem growth	1422	57	18.82	2.8e-13
GO:0080027	response to herbivore	176	20	2.33	3.5e-13
GO:1901698	response to nitrogen compound	4109	112	54.39	4.6e-13
GO:0043562	cellular response to nitrogen levels	502	32	6.65	4.7e-13
GO:0042435	indole-containing compound biosynthetic ...	1039	47	13.75	5.7e-13
GO:0009684	indoleacetic acid biosynthetic process	778	40	10.3	6.1e-13
GO:0009683	indoleacetic acid metabolic process	817	41	10.82	6.8e-13
GO:2000280	regulation of root development	712	38	9.43	7.5e-13
GO:0010817	regulation of hormone levels	2920	88	38.65	1.1e-12
GO:0044699	single-organism process	46534	707	616	1.1e-12
GO:1901658	glycosyl compound catabolic process	426	29	5.64	1.2e-12
GO:0016310	phosphorylation	8434	186	111.65	1.3e-12
GO:0048830	adventitious root development	371	27	4.91	1.5e-12
GO:1901606	alpha-amino acid catabolic process	1108	48	14.67	1.5e-12
GO:0002218	activation of innate immune response	1236	51	16.36	1.8e-12
GO:0002253	activation of immune response	1236	51	16.36	1.8e-12
GO:0033273	response to vitamin	50	12	0.66	2.1e-12
GO:0009063	cellular amino acid catabolic process	1125	48	14.89	2.5e-12
GO:0042493	response to drug	817	40	10.82	2.8e-12
GO:0035266	meristem growth	1510	57	19.99	3.1e-12
GO:0043648	dicarboxylic acid metabolic process	413	28	5.47	3.1e-12
GO:0071555	cell wall organization	3922	106	51.92	3.5e-12
GO:1901141	regulation of lignin biosynthetic proces...	155	18	2.05	3.6e-12
GO:0009742	brassinosteroid mediated signaling pathw...	1139	48	15.08	3.9e-12
GO:0045089	positive regulation of innate immune res...	1305	52	17.28	3.9e-12
GO:0043401	steroid hormone mediated signaling pathw...	1142	48	15.12	4.3e-12
GO:0071383	cellular response to steroid hormone sti...	1142	48	15.12	4.3e-12
GO:0009308	amine metabolic process	1660	60	21.97	4.8e-12
GO:0009759	indole glucosinolate biosynthetic proces...	361	26	4.78	4.8e-12
GO:0002684	positive regulation of immune system pro...	1317	52	17.43	5.5e-12
GO:0050778	positive regulation of immune response	1317	52	17.43	5.5e-12
GO:0009862	systemic acquired resistance, salicylic ...	1674	60	22.16	6.7e-12
GO:0048545	response to steroid hormone	1157	48	15.32	6.7e-12
GO:0009682	induced systemic resistance	694	36	9.19	6.8e-12
GO:0009409	response to cold	8292	181	109.77	6.9e-12
GO:0009851	auxin biosynthetic process	880	41	11.65	7e-12
GO:0044272	sulfur compound biosynthetic process	2625	80	34.75	7.2e-12
GO:0052314	phytoalexin metabolic process	465	29	6.16	9.9e-12
GO:0071367	cellular response to brassinosteroid sti...	1171	48	15.5	1e-11
GO:0016054	organic acid catabolic process	2205	71	29.19	1e-11
GO:0046395	carboxylic acid catabolic process	2205	71	29.19	1e-11
GO:0009309	amine biosynthetic process	533	31	7.06	1.1e-11
GO:0042401	cellular biogenic amine biosynthetic pro...	533	31	7.06	1.1e-11
GO:0045229	external encapsulating structure organiz...	4284	111	56.71	1.3e-11
GO:0044712	single-organism catabolic process	6452	149	85.41	1.5e-11
GO:0050793	regulation of developmental process	5531	133	73.22	1.6e-11
GO:0042446	hormone biosynthetic process	1668	59	22.08	1.7e-11
GO:0046622	positive regulation of organ growth	329	24	4.36	2.4e-11
GO:0051792	medium-chain fatty acid biosynthetic pro...	329	24	4.36	2.4e-11
GO:0048544	recognition of pollen	331	24	4.38	2.8e-11
GO:0031349	positive regulation of defense response	1422	53	18.82	2.9e-11
GO:0051791	medium-chain fatty acid metabolic proces...	332	24	4.39	2.9e-11
GO:0006569	tryptophan catabolic process	695	35	9.2	3e-11
GO:0046218	indolalkylamine catabolic process	695	35	9.2	3e-11
GO:0046482	para-aminobenzoic acid metabolic process	456	28	6.04	3.2e-11
GO:0006796	phosphate-containing compound metabolic ...	12675	247	167.79	4.5e-11
GO:0040009	regulation of growth rate	339	24	4.49	4.5e-11
GO:0030001	metal ion transport	3037	86	40.2	4.7e-11
GO:0009863	salicylic acid mediated signaling pathwa...	2241	70	29.67	5.5e-11
GO:0008037	cell recognition	343	24	4.54	5.8e-11
GO:0048229	gametophyte development	4400	111	58.25	6.5e-11
GO:0048639	positive regulation of developmental gro...	345	24	4.57	6.5e-11
GO:0006793	phosphorus metabolic process	12920	250	171.03	6.6e-11
GO:0006568	tryptophan metabolic process	755	36	9.99	7.1e-11
GO:0006586	indolalkylamine metabolic process	755	36	9.99	7.1e-11
GO:0000162	tryptophan biosynthetic process	411	26	5.44	8.5e-11
GO:0046219	indolalkylamine biosynthetic process	411	26	5.44	8.5e-11
GO:0006576	cellular biogenic amine metabolic proces...	1121	45	14.84	8.9e-11
GO:0010338	leaf formation	353	24	4.67	1e-10
GO:0010023	proanthocyanidin biosynthetic process	125	15	1.65	1.4e-10
GO:0007584	response to nutrient	193	18	2.55	1.4e-10
GO:0048509	regulation of meristem development	1767	59	23.39	1.6e-10
GO:0010148	transpiration	489	28	6.47	1.6e-10
GO:0034614	cellular response to reactive oxygen spe...	524	29	6.94	1.7e-10
GO:0070727	cellular macromolecule localization	5330	126	70.56	1.8e-10
GO:0009805	coumarin biosynthetic process	597	31	7.9	1.9e-10
GO:0009875	pollen-pistil interaction	364	24	4.82	1.9e-10
GO:0042631	cellular response to water deprivation	1066	43	14.11	2e-10
GO:0071462	cellular response to water stimulus	1066	43	14.11	2e-10
GO:0009960	endosperm development	747	35	9.89	2.1e-10
GO:0009310	amine catabolic process	867	38	11.48	2.3e-10
GO:0042402	cellular biogenic amine catabolic proces...	867	38	11.48	2.3e-10
GO:0002229	defense response to oomycetes	498	28	6.59	2.4e-10
GO:0051606	detection of stimulus	1696	57	22.45	2.6e-10
GO:0018874	benzoate metabolic process	226	19	2.99	2.7e-10
GO:0009636	response to toxic substance	953	40	12.62	2.8e-10
GO:0050789	regulation of biological process	27586	456	365.18	3.1e-10
GO:0071475	cellular hyperosmotic salinity response	228	19	3.02	3.1e-10
GO:0009804	coumarin metabolic process	612	31	8.1	3.5e-10
GO:0019439	aromatic compound catabolic process	1950	62	25.81	3.7e-10
GO:0080110	sporopollenin biosynthetic process	476	27	6.3	4.2e-10
GO:0048513	organ development	9431	192	124.84	5e-10
GO:2000027	regulation of organ morphogenesis	551	29	7.29	5.4e-10
GO:0044106	cellular amine metabolic process	1187	45	15.71	5.4e-10
GO:0006743	ubiquinone metabolic process	449	26	5.94	5.7e-10
GO:0006744	ubiquinone biosynthetic process	449	26	5.94	5.7e-10
GO:0009697	salicylic acid biosynthetic process	856	37	11.33	5.9e-10
GO:1901064	syringal lignin metabolic process	97	13	1.28	5.9e-10
GO:1901066	syringal lignin biosynthetic process	97	13	1.28	5.9e-10
GO:1901428	regulation of syringal lignin biosynthet...	97	13	1.28	5.9e-10
GO:1901430	positive regulation of syringal lignin b...	97	13	1.28	5.9e-10
GO:1903959	regulation of anion transmembrane transp...	741	34	9.81	6.4e-10
GO:0080024	indolebutyric acid metabolic process	239	19	3.16	6.8e-10
GO:0010359	regulation of anion channel activity	668	32	8.84	7.2e-10
GO:0022898	regulation of transmembrane transporter ...	671	32	8.88	8e-10
GO:0032409	regulation of transporter activity	671	32	8.88	8e-10
GO:0032412	regulation of ion transmembrane transpor...	671	32	8.88	8e-10
GO:0048508	embryonic meristem development	789	35	10.44	8.7e-10
GO:1901659	glycosyl compound biosynthetic process	1898	60	25.13	8.8e-10
GO:0071474	cellular hyperosmotic response	243	19	3.22	9e-10
GO:0048638	regulation of developmental growth	2144	65	28.38	9.1e-10
GO:0045927	positive regulation of growth	394	24	5.22	9.5e-10
GO:1901361	organic cyclic compound catabolic proces...	2005	62	26.54	1.1e-09
GO:0044070	regulation of anion transport	756	34	10.01	1.1e-09
GO:0009956	radial pattern formation	536	28	7.1	1.3e-09
GO:0007172	signal complex assembly	434	25	5.75	1.3e-09
GO:0010234	anther wall tapetum cell fate specificat...	434	25	5.75	1.3e-09
GO:0090548	response to nitrate starvation	434	25	5.75	1.3e-09
GO:1901528	hydrogen peroxide mediated signaling pat...	434	25	5.75	1.3e-09
GO:1902025	nitrate import	434	25	5.75	1.3e-09
GO:2000603	regulation of secondary growth	434	25	5.75	1.3e-09
GO:2000604	negative regulation of secondary growth	434	25	5.75	1.3e-09
GO:0002239	response to oomycetes	538	28	7.12	1.4e-09
GO:0016998	cell wall macromolecule catabolic proces...	171	16	2.26	1.4e-09
GO:0009945	radial axis specification	437	25	5.78	1.6e-09
GO:0045851	pH reduction	471	26	6.23	1.6e-09
GO:0010167	response to nitrate	1142	43	15.12	1.6e-09
GO:0048827	phyllome development	5178	120	68.54	1.7e-09
GO:0010480	microsporocyte differentiation	439	25	5.81	1.7e-09
GO:0010068	protoderm histogenesis	440	25	5.82	1.8e-09
GO:0032411	positive regulation of transporter activ...	440	25	5.82	1.8e-09
GO:0032414	positive regulation of ion transmembrane...	440	25	5.82	1.8e-09
GO:1901529	positive regulation of anion channel act...	440	25	5.82	1.8e-09
GO:1903793	positive regulation of anion transport	440	25	5.82	1.8e-09
GO:1903961	positive regulation of anion transmembra...	440	25	5.82	1.8e-09
GO:1900378	positive regulation of secondary metabol...	106	13	1.4	1.8e-09
GO:0048657	anther wall tapetum cell differentiation	475	26	6.29	1.9e-09
GO:0009266	response to temperature stimulus	10419	205	137.92	1.9e-09
GO:0010305	leaf vascular tissue pattern formation	735	33	9.73	2e-09
GO:0008202	steroid metabolic process	1377	48	18.23	2.2e-09
GO:0006559	L-phenylalanine catabolic process	108	13	1.43	2.3e-09
GO:1902222	erythrose 4-phosphate/phosphoenolpyruvat...	108	13	1.43	2.3e-09
GO:0010223	secondary shoot formation	515	27	6.82	2.3e-09
GO:0010346	shoot axis formation	515	27	6.82	2.3e-09
GO:0034767	positive regulation of ion transmembrane...	446	25	5.9	2.3e-09
GO:0048533	sporocyte differentiation	446	25	5.9	2.3e-09
GO:0010231	maintenance of seed dormancy	516	27	6.83	2.4e-09
GO:0097437	maintenance of dormancy	516	27	6.83	2.4e-09
GO:0048656	anther wall tapetum formation	481	26	6.37	2.4e-09
GO:0030155	regulation of cell adhesion	447	25	5.92	2.5e-09
GO:0070301	cellular response to hydrogen peroxide	259	19	3.43	2.6e-09
GO:0010118	stomatal movement	1713	55	22.68	2.7e-09
GO:0048731	system development	14291	263	189.18	2.7e-09
GO:0048455	stamen formation	484	26	6.41	2.7e-09
GO:0080117	secondary growth	450	25	5.96	2.8e-09
GO:0080190	lateral growth	450	25	5.96	2.8e-09
GO:0043455	regulation of secondary metabolic proces...	418	24	5.53	3.1e-09
GO:0048527	lateral root development	1578	52	20.89	3.1e-09
GO:0010067	procambium histogenesis	453	25	6	3.2e-09
GO:0071588	hydrogen peroxide mediated signaling pat...	453	25	6	3.2e-09
GO:0043270	positive regulation of ion transport	454	25	6.01	3.3e-09
GO:0034764	positive regulation of transmembrane tra...	455	25	6.02	3.5e-09
GO:0048654	anther morphogenesis	490	26	6.49	3.5e-09
GO:0048655	anther wall tapetum morphogenesis	490	26	6.49	3.5e-09
GO:0010150	leaf senescence	1044	40	13.82	3.7e-09
GO:0001763	morphogenesis of a branching structure	528	27	6.99	3.9e-09
GO:0034765	regulation of ion transmembrane transpor...	796	34	10.54	3.9e-09
GO:0048856	anatomical structure development	17976	316	237.96	4e-09
GO:0048519	negative regulation of biological proces...	8796	178	116.44	4.1e-09
GO:0009729	detection of brassinosteroid stimulus	459	25	6.08	4.2e-09
GO:0010065	primary meristem tissue development	459	25	6.08	4.2e-09
GO:0051179	localization	16464	294	217.95	4.2e-09
GO:0001708	cell fate specification	800	34	10.59	4.4e-09
GO:0009856	pollination	2811	76	37.21	5e-09
GO:0044706	multi-multicellular organism process	2811	76	37.21	5e-09
GO:0007178	transmembrane receptor protein serine/th...	889	36	11.77	5.5e-09
GO:0034762	regulation of transmembrane transport	808	34	10.7	5.7e-09
GO:0051553	flavone biosynthetic process	467	25	6.18	5.9e-09
GO:0051555	flavonol biosynthetic process	467	25	6.18	5.9e-09
GO:0046620	regulation of organ growth	433	24	5.73	6.1e-09
GO:0042743	hydrogen peroxide metabolic process	1755	55	23.23	6.1e-09
GO:0006629	lipid metabolic process	7595	158	100.54	6.3e-09
GO:0048448	stamen morphogenesis	505	26	6.69	6.5e-09
GO:0009190	cyclic nucleotide biosynthetic process	470	25	6.22	6.7e-09
GO:0052652	cyclic purine nucleotide metabolic proce...	470	25	6.22	6.7e-09
GO:0048281	inflorescence morphogenesis	472	25	6.25	7.3e-09
GO:0044765	single-organism transport	13032	242	172.51	7.5e-09
GO:0009187	cyclic nucleotide metabolic process	473	25	6.26	7.6e-09
GO:0009942	longitudinal axis specification	473	25	6.26	7.6e-09
GO:0008284	positive regulation of cell proliferatio...	546	27	7.23	7.8e-09
GO:0010073	meristem maintenance	1916	58	25.36	7.9e-09
GO:0009650	UV protection	475	25	6.29	8.2e-09
GO:0010120	camalexin biosynthetic process	442	24	5.85	9e-09
GO:0052317	camalexin metabolic process	442	24	5.85	9e-09
GO:0019585	glucuronate metabolic process	514	26	6.8	9.4e-09
GO:0052695	cellular glucuronidation	514	26	6.8	9.4e-09
GO:0052696	flavonoid glucuronidation	514	26	6.8	9.4e-09
GO:1901661	quinone metabolic process	514	26	6.8	9.4e-09
GO:1901663	quinone biosynthetic process	514	26	6.8	9.4e-09
GO:0009723	response to ethylene	2126	62	28.14	9.5e-09
GO:0000578	embryonic axis specification	479	25	6.34	9.7e-09
GO:0051552	flavone metabolic process	479	25	6.34	9.7e-09
GO:0051554	flavonol metabolic process	479	25	6.34	9.7e-09
GO:0048658	anther wall tapetum development	590	28	7.81	1e-08
GO:0010193	response to ozone	787	33	10.42	1e-08
GO:0010112	regulation of systemic acquired resistan...	446	24	5.9	1.1e-08
GO:0048584	positive regulation of response to stimu...	1983	59	26.25	1.1e-08
GO:0009934	regulation of meristem structural organi...	518	26	6.86	1.1e-08
GO:0009641	shade avoidance	448	24	5.93	1.2e-08
GO:0046275	flavonoid catabolic process	198	16	2.62	1.2e-08
GO:0046284	anthocyanin-containing compound cataboli...	198	16	2.62	1.2e-08
GO:1900000	regulation of anthocyanin catabolic proc...	198	16	2.62	1.2e-08
GO:0022414	reproductive process	12368	231	163.72	1.2e-08
GO:0009700	indole phytoalexin biosynthetic process	451	24	5.97	1.3e-08
GO:0046217	indole phytoalexin metabolic process	451	24	5.97	1.3e-08
GO:0010268	brassinosteroid homeostasis	523	26	6.92	1.3e-08
GO:0048582	positive regulation of post-embryonic de...	964	37	12.76	1.4e-08
GO:0008610	lipid biosynthetic process	4902	112	64.89	1.4e-08
GO:0016045	detection of bacterium	637	29	8.43	1.4e-08
GO:0042178	xenobiotic catabolic process	200	16	2.65	1.4e-08
GO:0048528	post-embryonic root development	1652	52	21.87	1.4e-08
GO:0098543	detection of other organism	638	29	8.45	1.4e-08
GO:0009403	toxin biosynthetic process	455	24	6.02	1.6e-08
GO:0052315	phytoalexin biosynthetic process	455	24	6.02	1.6e-08
GO:0006898	receptor-mediated endocytosis	491	25	6.5	1.6e-08
GO:0006063	uronic acid metabolic process	528	26	6.99	1.6e-08
GO:0009965	leaf morphogenesis	1660	52	21.97	1.6e-08
GO:0098581	detection of external biotic stimulus	645	29	8.54	1.8e-08
GO:0006885	regulation of pH	569	27	7.53	1.8e-08
GO:0009800	cinnamic acid biosynthetic process	50	9	0.66	1.8e-08
GO:0048645	organ formation	1971	58	26.09	2.1e-08
GO:0009720	detection of hormone stimulus	500	25	6.62	2.3e-08
GO:0009726	detection of endogenous stimulus	500	25	6.62	2.3e-08
GO:2000243	positive regulation of reproductive proc...	774	32	10.25	2.4e-08
GO:0006805	xenobiotic metabolic process	208	16	2.75	2.4e-08
GO:0071466	cellular response to xenobiotic stimulus	208	16	2.75	2.4e-08
GO:0051050	positive regulation of transport	502	25	6.65	2.4e-08
GO:0045165	cell fate commitment	860	34	11.38	2.6e-08
GO:0010243	response to organonitrogen compound	2551	69	33.77	2.6e-08
GO:0034599	cellular response to oxidative stress	657	29	8.7	2.7e-08
GO:1900459	positive regulation of brassinosteroid m...	433	23	5.73	2.7e-08
GO:0021700	developmental maturation	3149	80	41.69	2.8e-08
GO:0002221	pattern recognition receptor signaling p...	434	23	5.75	2.8e-08
GO:0002757	immune response-activating signal transd...	434	23	5.75	2.8e-08
GO:0002758	innate immune response-activating signal...	434	23	5.75	2.8e-08
GO:0006182	cGMP biosynthetic process	435	23	5.76	3e-08
GO:0046068	cGMP metabolic process	435	23	5.76	3e-08
GO:0010152	pollen maturation	511	25	6.76	3.4e-08
GO:0002764	immune response-regulating signaling pat...	441	23	5.84	3.8e-08
GO:1900457	regulation of brassinosteroid mediated s...	441	23	5.84	3.8e-08
GO:0035265	organ growth	478	24	6.33	4e-08
GO:0042181	ketone biosynthetic process	553	26	7.32	4e-08
GO:0044703	multi-organism reproductive process	4250	99	56.26	4.2e-08
GO:0006558	L-phenylalanine metabolic process	138	13	1.83	4.5e-08
GO:1902221	erythrose 4-phosphate/phosphoenolpyruvat...	138	13	1.83	4.5e-08
GO:0010204	defense response signaling pathway, resi...	557	26	7.37	4.7e-08
GO:0070370	cellular heat acclimation	520	25	6.88	4.8e-08
GO:0009880	embryonic pattern specification	597	27	7.9	4.9e-08
GO:0016101	diterpenoid metabolic process	380	21	5.03	5.6e-08
GO:0065007	biological regulation	31101	490	411.71	5.8e-08
GO:1901657	glycosyl compound metabolic process	3484	85	46.12	6e-08
GO:0009803	cinnamic acid metabolic process	57	9	0.75	6.1e-08
GO:0048608	reproductive structure development	9665	186	127.94	6.8e-08
GO:0061458	reproductive system development	9665	186	127.94	6.8e-08
GO:0006812	cation transport	4648	105	61.53	7.2e-08
GO:0016139	glycoside catabolic process	256	17	3.39	7.6e-08
GO:0009741	response to brassinosteroid	1597	49	21.14	7.8e-08
GO:0010045	response to nickel cation	496	24	6.57	7.9e-08
GO:0016137	glycoside metabolic process	257	17	3.4	8e-08
GO:0010227	floral organ abscission	536	25	7.1	8.5e-08
GO:0000304	response to singlet oxygen	99	11	1.31	9e-08
GO:0010431	seed maturation	1316	43	17.42	9.1e-08
GO:0016145	S-glycoside catabolic process	122	12	1.62	9.2e-08
GO:0019759	glycosinolate catabolic process	122	12	1.62	9.2e-08
GO:0019762	glucosinolate catabolic process	122	12	1.62	9.2e-08
GO:0009165	nucleotide biosynthetic process	2117	59	28.02	1e-07
GO:0006520	cellular amino acid metabolic process	3818	90	50.54	1.1e-07
GO:0042335	cuticle development	789	31	10.44	1.2e-07
GO:0055085	transmembrane transport	4996	110	66.14	1.2e-07
GO:1901293	nucleoside phosphate biosynthetic proces...	2129	59	28.18	1.2e-07
GO:0042127	regulation of cell proliferation	967	35	12.8	1.4e-07
GO:0009108	coenzyme biosynthetic process	1057	37	13.99	1.4e-07
GO:0010260	organ senescence	1195	40	15.82	1.4e-07
GO:0009838	abscission	591	26	7.82	1.5e-07
GO:0006721	terpenoid metabolic process	1589	48	21.03	1.7e-07
GO:0009920	cell plate formation involved in plant-t...	240	16	3.18	1.7e-07
GO:0043269	regulation of ion transport	1253	41	16.59	1.7e-07
GO:0072593	reactive oxygen species metabolic proces...	1997	56	26.44	1.8e-07
GO:0002215	defense response to nematode	130	12	1.72	1.9e-07
GO:0050801	ion homeostasis	2314	62	30.63	1.9e-07
GO:0000919	cell plate assembly	278	17	3.68	2.5e-07
GO:0016102	diterpenoid biosynthetic process	346	19	4.58	2.6e-07
GO:0055088	lipid homeostasis	611	26	8.09	2.8e-07
GO:0001944	vasculature development	573	25	7.59	3e-07
GO:0072358	cardiovascular system development	573	25	7.59	3e-07
GO:0072359	circulatory system development	573	25	7.59	3e-07
GO:0044255	cellular lipid metabolic process	5884	123	77.89	3.2e-07
GO:0048437	floral organ development	3289	79	43.54	3.3e-07
GO:0048481	ovule development	1190	39	15.75	3.3e-07
GO:0019295	coenzyme M biosynthetic process	51	8	0.68	3.5e-07
GO:0019296	coenzyme M metabolic process	51	8	0.68	3.5e-07
GO:0002252	immune effector process	2628	67	34.79	3.5e-07
GO:0009556	microsporogenesis	579	25	7.66	3.6e-07
GO:0009073	aromatic amino acid family biosynthetic ...	664	27	8.79	4e-07
GO:0043069	negative regulation of programmed cell d...	749	29	9.92	4.1e-07
GO:0048569	post-embryonic organ development	4350	97	57.58	4.2e-07
GO:0035670	plant-type ovary development	1202	39	15.91	4.3e-07
GO:0010038	response to metal ion	3884	89	51.42	4.3e-07
GO:0044282	small molecule catabolic process	2919	72	38.64	4.4e-07
GO:0098771	inorganic ion homeostasis	1745	50	23.1	4.4e-07
GO:0051502	diterpene phytoalexin biosynthetic proce...	13	5	0.17	4.7e-07
GO:0006833	water transport	1124	37	14.88	6e-07
GO:0042044	fluid transport	1124	37	14.88	6e-07
GO:0043434	response to peptide hormone	145	12	1.92	6.1e-07
GO:0060416	response to growth hormone	145	12	1.92	6.1e-07
GO:1901652	response to peptide	145	12	1.92	6.1e-07
GO:0048236	plant-type spore development	596	25	7.89	6.1e-07
GO:1902170	cellular response to reactive nitrogen s...	232	15	3.07	6.1e-07
GO:0009888	tissue development	6233	127	82.51	7.7e-07
GO:0048878	chemical homeostasis	2803	69	37.11	8.2e-07
GO:0048507	meristem development	2860	70	37.86	8.3e-07
GO:0009733	response to auxin	2984	72	39.5	9.6e-07
GO:0009846	pollen germination	961	33	12.72	9.8e-07
GO:0055080	cation homeostasis	2005	54	26.54	1e-06
GO:0051260	protein homooligomerization	699	27	9.25	1.1e-06
GO:1900140	regulation of seedling development	875	31	11.58	1.1e-06
GO:0044248	cellular catabolic process	8580	163	113.58	1.2e-06
GO:2000029	regulation of proanthocyanidin biosynthe...	27	6	0.36	1.2e-06
GO:0033036	macromolecule localization	7430	145	98.36	1.3e-06
GO:0040007	growth	6176	125	81.76	1.3e-06
GO:0065008	regulation of biological quality	10562	193	139.82	1.4e-06
GO:0010229	inflorescence development	623	25	8.25	1.4e-06
GO:0098656	anion transmembrane transport	1662	47	22	1.4e-06
GO:0043900	regulation of multi-organism process	1561	45	20.66	1.4e-06
GO:0010256	endomembrane system organization	1361	41	18.02	1.4e-06
GO:0009593	detection of chemical stimulus	626	25	8.29	1.5e-06
GO:0010374	stomatal complex development	1075	35	14.23	1.5e-06
GO:0048440	carpel development	1368	41	18.11	1.6e-06
GO:0006810	transport	14881	256	196.99	1.8e-06
GO:0007568	aging	1527	44	20.21	1.9e-06
GO:0048589	developmental growth	5050	106	66.85	1.9e-06
GO:0022603	regulation of anatomical structure morph...	1334	40	17.66	2.1e-06
GO:0050794	regulation of cellular process	24079	385	318.75	2.2e-06
GO:0006749	glutathione metabolic process	328	17	4.34	2.4e-06
GO:0010310	regulation of hydrogen peroxide metaboli...	864	30	11.44	2.4e-06
GO:0055067	monovalent inorganic cation homeostasis	867	30	11.48	2.6e-06
GO:0016131	brassinosteroid metabolic process	822	29	10.88	2.6e-06
GO:0045926	negative regulation of growth	690	26	9.13	2.6e-06
GO:0009407	toxin catabolic process	826	29	10.93	2.9e-06
GO:0090487	secondary metabolite catabolic process	826	29	10.93	2.9e-06
GO:0009911	positive regulation of flower developmen...	697	26	9.23	3.2e-06
GO:0007275	multicellular organismal development	17853	297	236.33	3.2e-06
GO:0034220	ion transmembrane transport	3322	76	43.98	3.3e-06
GO:0016128	phytosteroid metabolic process	834	29	11.04	3.4e-06
GO:1901605	alpha-amino acid metabolic process	2756	66	36.48	3.5e-06
GO:0015691	cadmium ion transport	172	12	2.28	3.7e-06
GO:0006643	membrane lipid metabolic process	838	29	11.09	3.8e-06
GO:0016114	terpenoid biosynthetic process	1218	37	16.12	3.8e-06
GO:0046271	phenylpropanoid catabolic process	92	9	1.22	3.9e-06
GO:0046274	lignin catabolic process	92	9	1.22	3.9e-06
GO:0046942	carboxylic acid transport	1625	45	21.51	4e-06
GO:0035556	intracellular signal transduction	4346	93	57.53	4.1e-06
GO:0015849	organic acid transport	1628	45	21.55	4.2e-06
GO:0006066	alcohol metabolic process	2324	58	30.76	4.2e-06
GO:0031537	regulation of anthocyanin metabolic proc...	342	17	4.53	4.2e-06
GO:0009908	flower development	5201	107	68.85	4.2e-06
GO:0010262	somatic embryogenesis	33	6	0.44	4.3e-06
GO:0044273	sulfur compound catabolic process	175	12	2.32	4.4e-06
GO:0002679	respiratory burst involved in defense re...	892	30	11.81	4.5e-06
GO:0045730	respiratory burst	895	30	11.85	4.8e-06
GO:0048646	anatomical structure formation involved ...	2673	64	35.38	5e-06
GO:0034605	cellular response to heat	672	25	8.9	5.1e-06
GO:0010103	stomatal complex morphogenesis	852	29	11.28	5.2e-06
GO:0080154	regulation of fertilization	34	6	0.45	5.2e-06
GO:0080155	regulation of double fertilization formi...	34	6	0.45	5.2e-06
GO:0042344	indole glucosinolate catabolic process	73	8	0.97	5.7e-06
GO:0007044	cell-substrate junction assembly	10	4	0.13	6e-06
GO:0007045	cell-substrate adherens junction assembl...	10	4	0.13	6e-06
GO:0034332	adherens junction organization	10	4	0.13	6e-06
GO:0034333	adherens junction assembly	10	4	0.13	6e-06
GO:0048041	focal adhesion assembly	10	4	0.13	6e-06
GO:0072722	response to amitrole	10	4	0.13	6e-06
GO:0032502	developmental process	19973	325	264.4	6e-06
GO:0034976	response to endoplasmic reticulum stress	2302	57	30.47	6.4e-06
GO:0048467	gynoecium development	1449	41	19.18	6.4e-06
GO:0032501	multicellular organismal process	21136	341	279.79	6.5e-06
GO:0009791	post-embryonic development	12243	214	162.07	6.6e-06
GO:0006897	endocytosis	729	26	9.65	7e-06
GO:0090567	reproductive shoot system development	5265	107	69.7	7.1e-06
GO:0051234	establishment of localization	15153	256	200.59	7.5e-06
GO:0042542	response to hydrogen peroxide	1879	49	24.87	7.5e-06
GO:0015711	organic anion transport	1987	51	26.3	7.6e-06
GO:0048367	shoot system development	7295	139	96.57	7.6e-06
GO:0009416	response to light stimulus	8528	158	112.89	7.6e-06
GO:0009867	jasmonic acid mediated signaling pathway	1615	44	21.38	7.6e-06
GO:0001558	regulation of cell growth	1207	36	15.98	7.6e-06
GO:0009410	response to xenobiotic stimulus	397	18	5.26	7.8e-06
GO:0006865	amino acid transport	1209	36	16	7.9e-06
GO:0046467	membrane lipid biosynthetic process	646	24	8.55	8e-06
GO:0009944	polarity specification of adaxial/abaxia...	735	26	9.73	8.1e-06
GO:0000003	reproduction	4244	90	56.18	8.4e-06
GO:0065001	specification of axis polarity	738	26	9.77	8.6e-06
GO:0048578	positive regulation of long-day photoper...	37	6	0.49	8.7e-06
GO:0010051	xylem and phloem pattern formation	1074	33	14.22	1e-05
GO:0046283	anthocyanin-containing compound metaboli...	790	27	10.46	1e-05
GO:0009943	adaxial/abaxial axis specification	746	26	9.88	1e-05
GO:0051188	cofactor biosynthetic process	1689	45	22.36	1e-05
GO:0009625	response to insect	840	28	11.12	1.1e-05
GO:0071365	cellular response to auxin stimulus	1382	39	18.29	1.1e-05
GO:0071395	cellular response to jasmonic acid stimu...	1643	44	21.75	1.2e-05
GO:0019375	galactolipid biosynthetic process	370	17	4.9	1.2e-05
GO:0071702	organic substance transport	7814	146	103.44	1.2e-05
GO:0051641	cellular localization	7309	138	96.75	1.3e-05
GO:0001906	cell killing	83	8	1.1	1.5e-05
GO:0031640	killing of cells of other organism	83	8	1.1	1.5e-05
GO:0044364	disruption of cells of other organism	83	8	1.1	1.5e-05
GO:0019374	galactolipid metabolic process	379	17	5.02	1.6e-05
GO:0009789	positive regulation of abscisic acid-act...	633	23	8.38	1.7e-05
GO:0009704	de-etiolation	202	12	2.67	1.9e-05
GO:0048522	positive regulation of cellular process	5391	107	71.36	1.9e-05
GO:1901421	positive regulation of response to alcoh...	639	23	8.46	2e-05
GO:0044702	single organism reproductive process	10359	183	137.13	2.1e-05
GO:0006575	cellular modified amino acid metabolic p...	735	25	9.73	2.3e-05
GO:0009798	axis specification	784	26	10.38	2.4e-05
GO:0009749	response to glucose	1025	31	13.57	2.5e-05
GO:1901564	organonitrogen compound metabolic proces...	12432	213	164.57	2.6e-05
GO:0051049	regulation of transport	1543	41	20.43	2.7e-05
GO:0048438	floral whorl development	2768	63	36.64	2.7e-05
GO:0051259	protein oligomerization	841	27	11.13	3e-05
GO:0009966	regulation of signal transduction	2434	57	32.22	3.1e-05
GO:0023051	regulation of signaling	2437	57	32.26	3.2e-05
GO:0002237	response to molecule of bacterial origin	569	21	7.53	3.2e-05
GO:0006694	steroid biosynthetic process	1039	31	13.75	3.2e-05
GO:0080163	regulation of protein serine/threonine p...	68	7	0.9	3.3e-05
GO:2000377	regulation of reactive oxygen species me...	995	30	13.17	3.5e-05
GO:0048653	anther development	1299	36	17.2	3.6e-05
GO:0009228	thiamine biosynthetic process	47	6	0.62	3.6e-05
GO:0042724	thiamine-containing compound biosyntheti...	47	6	0.62	3.6e-05
GO:0009933	meristem structural organization	1405	38	18.6	3.7e-05
GO:0009056	catabolic process	10931	190	144.7	3.7e-05
GO:0010646	regulation of cell communication	2452	57	32.46	3.7e-05
GO:0009624	response to nematode	1202	34	15.91	3.9e-05
GO:0009955	adaxial/abaxial pattern specification	808	26	10.7	4e-05
GO:0048532	anatomical structure arrangement	1464	39	19.38	4e-05
GO:0030417	nicotianamine metabolic process	30	5	0.4	4.4e-05
GO:0030418	nicotianamine biosynthetic process	30	5	0.4	4.4e-05
GO:0072351	tricarboxylic acid biosynthetic process	30	5	0.4	4.4e-05
GO:1901362	organic cyclic compound biosynthetic pro...	16945	276	224.31	4.7e-05
GO:0007155	cell adhesion	1112	32	14.72	4.7e-05
GO:0022610	biological adhesion	1112	32	14.72	4.7e-05
GO:0003006	developmental process involved in reprod...	11462	197	151.73	4.9e-05
GO:0046149	pigment catabolic process	415	17	5.49	5e-05
GO:0009819	drought recovery	126	9	1.67	5e-05
GO:0017062	respiratory chain complex III assembly	50	6	0.66	5.1e-05
GO:0034551	mitochondrial respiratory chain complex ...	50	6	0.66	5.1e-05
GO:0097033	mitochondrial respiratory chain complex ...	50	6	0.66	5.1e-05
GO:0007389	pattern specification process	2144	51	28.38	5.4e-05
GO:0006826	iron ion transport	547	20	7.24	5.5e-05
GO:0009314	response to radiation	8860	158	117.29	5.6e-05
GO:0046700	heterocycle catabolic process	1817	45	24.05	5.9e-05
GO:0010106	cellular response to iron ion starvation	784	25	10.38	6.4e-05
GO:0032989	cellular component morphogenesis	4676	93	61.9	6.5e-05
GO:0071214	cellular response to abiotic stimulus	2163	51	28.63	6.7e-05
GO:0044270	cellular nitrogen compound catabolic pro...	1836	45	24.3	7.5e-05
GO:0006005	L-fucose biosynthetic process	18	4	0.24	8e-05
GO:0080148	negative regulation of response to water...	169	10	2.24	9.5e-05
GO:0034329	cell junction assembly	19	4	0.25	0.0001
GO:0010162	seed dormancy process	1057	30	13.99	0.0001
GO:0022611	dormancy process	1057	30	13.99	0.0001
GO:0009987	cellular process	51148	722	677.08	0.0001
GO:2000241	regulation of reproductive process	2669	59	35.33	0.00011
GO:0009734	auxin-activated signaling pathway	1268	34	16.79	0.00011
GO:0010286	heat acclimation	1268	34	16.79	0.00011
GO:0071669	plant-type cell wall organization or bio...	2852	62	37.75	0.00011
GO:0051302	regulation of cell division	814	25	10.78	0.00012
GO:0000165	MAPK cascade	1121	31	14.84	0.00013
GO:0072657	protein localization to membrane	1603	40	21.22	0.00013
GO:0090150	establishment of protein localization to...	1603	40	21.22	0.00013
GO:0009615	response to virus	1658	41	21.95	0.00013
GO:0071249	cellular response to nitrate	60	6	0.79	0.00014
GO:0006855	drug transmembrane transport	288	13	3.81	0.00014
GO:0044707	single-multicellular organism process	20160	317	266.87	0.00015
GO:0048518	positive regulation of biological proces...	7243	131	95.88	0.00015
GO:0042354	L-fucose metabolic process	21	4	0.28	0.00015
GO:1901140	p-coumaryl alcohol transport	39	5	0.52	0.00016
GO:0009690	cytokinin metabolic process	416	16	5.51	0.00017
GO:0006772	thiamine metabolic process	62	6	0.82	0.00017
GO:0042723	thiamine-containing compound metabolic p...	62	6	0.82	0.00017
GO:0002831	regulation of response to biotic stimulu...	787	24	10.42	0.00017
GO:0030244	cellulose biosynthetic process	890	26	11.78	0.00019
GO:0009686	gibberellin biosynthetic process	336	14	4.45	0.00019
GO:0006612	protein targeting to membrane	1528	38	20.23	0.0002
GO:0010102	lateral root morphogenesis	996	28	13.18	0.0002
GO:0015893	drug transport	380	15	5.03	0.0002
GO:0070588	calcium ion transmembrane transport	152	9	2.01	0.00021
GO:0010101	post-embryonic root morphogenesis	999	28	13.22	0.00021
GO:0046148	pigment biosynthetic process	1643	40	21.75	0.00021
GO:0005975	carbohydrate metabolic process	7910	140	104.71	0.00022
GO:0071366	cellular response to indolebutyric acid ...	42	5	0.56	0.00023
GO:0009685	gibberellin metabolic process	344	14	4.55	0.00024
GO:0046686	response to cadmium ion	2877	61	38.08	0.00025
GO:0010037	response to carbon dioxide	67	6	0.89	0.00027
GO:0006664	glycolipid metabolic process	571	19	7.56	0.00028
GO:0044767	single-organism developmental process	19620	307	259.72	0.0003
GO:0048443	stamen development	1615	39	21.38	0.0003
GO:0048466	androecium development	1615	39	21.38	0.0003
GO:0042353	fucose biosynthetic process	25	4	0.33	0.00031
GO:0032101	regulation of response to external stimu...	820	24	10.85	0.00032
GO:0009247	glycolipid biosynthetic process	486	17	6.43	0.00032
GO:0019438	aromatic compound biosynthetic process	16070	257	212.73	0.00033
GO:1903509	liposaccharide metabolic process	580	19	7.68	0.00034
GO:0070838	divalent metal ion transport	1187	31	15.71	0.00034
GO:0071241	cellular response to inorganic substance	444	16	5.88	0.00035
GO:0051274	beta-glucan biosynthetic process	931	26	12.32	0.00037
GO:0009746	response to hexose	1414	35	18.72	0.00038
GO:0065009	regulation of molecular function	2926	61	38.73	0.00038
GO:0009718	anthocyanin-containing compound biosynth...	635	20	8.41	0.00039
GO:0006633	fatty acid biosynthetic process	1472	36	19.49	0.0004
GO:0009887	organ morphogenesis	3052	63	40.4	0.0004
GO:0009967	positive regulation of signal transducti...	785	23	10.39	0.00041
GO:0023056	positive regulation of signaling	785	23	10.39	0.00041
GO:0006720	isoprenoid metabolic process	2278	50	30.16	0.00042
GO:0023014	signal transduction by protein phosphory...	1203	31	15.92	0.00042
GO:0034284	response to monosaccharide	1422	35	18.82	0.00042
GO:0001666	response to hypoxia	839	24	11.11	0.00044
GO:0048449	floral organ formation	942	26	12.47	0.00044
GO:0032879	regulation of localization	1763	41	23.34	0.00045
GO:0030243	cellulose metabolic process	1049	28	13.89	0.00046
GO:0048511	rhythmic process	1102	29	14.59	0.00046
GO:0071732	cellular response to nitric oxide	172	9	2.28	0.00052
GO:0071472	cellular response to salt stress	700	21	9.27	0.00053
GO:0043666	regulation of phosphoprotein phosphatase...	106	7	1.4	0.00055
GO:0010647	positive regulation of cell communicatio...	803	23	10.63	0.00056
GO:0009909	regulation of flower development	2016	45	26.69	0.00057
GO:0030968	endoplasmic reticulum unfolded protein r...	1066	28	14.11	0.00058
GO:0009152	purine ribonucleotide biosynthetic proce...	1068	28	14.14	0.0006
GO:0072511	divalent inorganic cation transport	1231	31	16.3	0.00061
GO:0036293	response to decreased oxygen levels	862	24	11.41	0.00063
GO:0010272	response to silver ion	30	4	0.4	0.00064
GO:0034330	cell junction organization	30	4	0.4	0.00064
GO:0045216	cell-cell junction organization	30	4	0.4	0.00064
GO:0042991	transcription factor import into nucleus	178	9	2.36	0.00066
GO:0060560	developmental growth involved in morphog...	3737	73	49.47	0.00067
GO:0009962	regulation of flavonoid biosynthetic pro...	664	20	8.79	0.00068
GO:0070482	response to oxygen levels	867	24	11.48	0.00069
GO:0015692	lead ion transport	54	5	0.71	0.00074
GO:0016107	sesquiterpenoid catabolic process	302	12	4	0.0008
GO:0043290	apocarotenoid catabolic process	302	12	4	0.0008
GO:0046345	abscisic acid catabolic process	302	12	4	0.0008
GO:0016126	sterol biosynthetic process	575	18	7.61	0.0008
GO:0003002	regionalization	1760	40	23.3	0.0008
GO:0071731	response to nitric oxide	183	9	2.42	0.00081
GO:0006004	fucose metabolic process	32	4	0.42	0.00082
GO:0009793	embryo development ending in seed dorman...	3514	69	46.52	0.00082
GO:0090626	plant epidermis morphogenesis	1421	34	18.81	0.00082
GO:0042744	hydrogen peroxide catabolic process	627	19	8.3	0.00085
GO:0051273	beta-glucan metabolic process	1094	28	14.48	0.00086
GO:0009845	seed germination	1595	37	21.11	0.00087
GO:0006968	cellular defense response	56	5	0.74	0.00088
GO:0034620	cellular response to unfolded protein	1097	28	14.52	0.0009
GO:0010921	regulation of phosphatase activity	116	7	1.54	0.00093
GO:0009871	jasmonic acid and ethylene-dependent sys...	58	5	0.77	0.00103
GO:0046864	isoprenoid transport	58	5	0.77	0.00103
GO:0046865	terpenoid transport	58	5	0.77	0.00103
GO:0080168	abscisic acid transport	58	5	0.77	0.00103
GO:1901699	cellular response to nitrogen compound	894	24	11.83	0.00104
GO:0006986	response to unfolded protein	1109	28	14.68	0.00105
GO:0000160	phosphorelay signal transduction system	1556	36	20.6	0.00106
GO:0033108	mitochondrial respiratory chain complex ...	87	6	1.15	0.00108
GO:0035967	cellular response to topologically incor...	1112	28	14.72	0.0011
GO:0008272	sulfate transport	59	5	0.78	0.00111
GO:0046937	phytochelatin metabolic process	16	3	0.21	0.00114
GO:0046938	phytochelatin biosynthetic process	16	3	0.21	0.00114
GO:0009110	vitamin biosynthetic process	497	16	6.58	0.00114
GO:0042538	hyperosmotic salinity response	1795	40	23.76	0.00115
GO:0035303	regulation of dephosphorylation	499	16	6.61	0.00119
GO:0035304	regulation of protein dephosphorylation	499	16	6.61	0.00119
GO:0048831	regulation of shoot system development	2220	47	29.39	0.00128
GO:1901616	organic hydroxy compound catabolic proce...	456	15	6.04	0.0013
GO:0072329	monocarboxylic acid catabolic process	1126	28	14.91	0.00132
GO:0010493	Lewis a epitope biosynthetic process	17	3	0.23	0.00137
GO:0071470	cellular response to osmotic stress	867	23	11.48	0.00152
GO:1901607	alpha-amino acid biosynthetic process	1885	41	24.95	0.00157
GO:0080026	response to indolebutyric acid	64	5	0.85	0.00161
GO:0072522	purine-containing compound biosynthetic ...	1201	29	15.9	0.00168
GO:0090351	seedling development	1659	37	21.96	0.00171
GO:2000070	regulation of response to water deprivat...	245	10	3.24	0.00174
GO:0051607	defense response to virus	1318	31	17.45	0.00178
GO:0009790	embryo development	3626	69	48	0.0018
GO:0008283	cell proliferation	1550	35	20.52	0.00184
GO:0016125	sterol metabolic process	672	19	8.9	0.00187
GO:0008652	cellular amino acid biosynthetic process	2150	45	28.46	0.002
GO:0043086	negative regulation of catalytic activit...	1049	26	13.89	0.00201
GO:0006164	purine nucleotide biosynthetic process	1160	28	15.36	0.00201
GO:0007030	Golgi organization	1164	28	15.41	0.00211
GO:0044036	cell wall macromolecule metabolic proces...	1506	34	19.94	0.00213
GO:1900384	regulation of flavonol biosynthetic proc...	134	7	1.77	0.00214
GO:0009787	regulation of abscisic acid-activated si...	1112	27	14.72	0.00221
GO:0010583	response to cyclopentenone	436	14	5.77	0.00232
GO:0071456	cellular response to hypoxia	343	12	4.54	0.00232
GO:0042440	pigment metabolic process	1927	41	25.51	0.00233
GO:0090407	organophosphate biosynthetic process	3793	71	50.21	0.00233
GO:0009826	unidimensional cell growth	3234	62	42.81	0.00256
GO:0072658	maintenance of protein location in membr...	21	3	0.28	0.00257
GO:0072660	maintenance of protein location in plasm...	21	3	0.28	0.00257
GO:0016115	terpenoid catabolic process	348	12	4.61	0.00261
GO:1901419	regulation of response to alcohol	1126	27	14.91	0.00262
GO:0010185	regulation of cellular defense response	44	4	0.58	0.00272
GO:0048444	floral organ morphogenesis	1075	26	14.23	0.00278
GO:0048563	post-embryonic organ morphogenesis	1075	26	14.23	0.00278
GO:0036294	cellular response to decreased oxygen le...	352	12	4.66	0.00286
GO:0071453	cellular response to oxygen levels	352	12	4.66	0.00286
GO:0090558	plant epidermis development	3251	62	43.04	0.00288
GO:0008300	isoprenoid catabolic process	353	12	4.67	0.00293
GO:0016049	cell growth	4417	80	58.47	0.00301
GO:0015802	basic amino acid transport	182	8	2.41	0.00311
GO:0042180	cellular ketone metabolic process	1369	31	18.12	0.00312
GO:0001560	regulation of cell growth by extracellul...	23	3	0.3	0.00336
GO:0019742	pentacyclic triterpenoid metabolic proce...	110	6	1.46	0.00354
GO:0019745	pentacyclic triterpenoid biosynthetic pr...	110	6	1.46	0.00354
GO:0046688	response to copper ion	110	6	1.46	0.00354
GO:0016036	cellular response to phosphate starvatio...	766	20	10.14	0.00356
GO:0005996	monosaccharide metabolic process	2098	43	27.77	0.0036
GO:0015718	monocarboxylic acid transport	188	8	2.49	0.00379
GO:0044092	negative regulation of molecular functio...	1101	26	14.57	0.00379
GO:0051245	negative regulation of cellular defense ...	24	3	0.32	0.0038
GO:0070988	demethylation	113	6	1.5	0.00404
GO:0046165	alcohol biosynthetic process	1455	32	19.26	0.00415
GO:0046244	salicylic acid catabolic process	25	3	0.33	0.00428
GO:0080160	selenate transport	25	3	0.33	0.00428
GO:0034637	cellular carbohydrate biosynthetic proce...	2552	50	33.78	0.00428
GO:1901576	organic substance biosynthetic process	27409	401	362.83	0.00476
GO:0008299	isoprenoid biosynthetic process	1890	39	25.02	0.00485
GO:0009250	glucan biosynthetic process	1712	36	22.66	0.00498
GO:0071417	cellular response to organonitrogen comp...	118	6	1.56	0.00498
GO:0006631	fatty acid metabolic process	2450	48	32.43	0.00507
GO:0055069	zinc ion homeostasis	157	7	2.08	0.00513
GO:0016104	triterpenoid biosynthetic process	119	6	1.58	0.00519
GO:0042364	water-soluble vitamin biosynthetic proce...	429	13	5.68	0.00526
GO:0000272	polysaccharide catabolic process	634	17	8.39	0.00532
GO:0006572	tyrosine catabolic process	27	3	0.36	0.00534
GO:0010114	response to red light	1132	26	14.99	0.00539
GO:0048586	regulation of long-day photoperiodism, f...	120	6	1.59	0.00541
GO:0005976	polysaccharide metabolic process	3413	63	45.18	0.00543
GO:1901575	organic substance catabolic process	9564	154	126.61	0.00549
GO:0009970	cellular response to sulfate starvation	85	5	1.13	0.00552
GO:0010056	atrichoblast fate specification	203	8	2.69	0.00597
GO:0010058	regulation of atrichoblast fate specific...	203	8	2.69	0.00597
GO:0010059	positive regulation of atrichoblast fate...	203	8	2.69	0.00597
GO:0006665	sphingolipid metabolic process	294	10	3.89	0.00629
GO:0010063	positive regulation of trichoblast fate ...	206	8	2.73	0.00651
GO:0010455	positive regulation of cell fate commitm...	206	8	2.73	0.00651
GO:0042660	positive regulation of cell fate specifi...	206	8	2.73	0.00651
GO:1903890	positive regulation of plant epidermal c...	206	8	2.73	0.00651
GO:0030186	melatonin metabolic process	125	6	1.65	0.00657
GO:0030187	melatonin biosynthetic process	125	6	1.65	0.00657
GO:0048580	regulation of post-embryonic development	2934	55	38.84	0.00676
GO:0046520	sphingoid biosynthetic process	126	6	1.67	0.00682
GO:0010057	trichoblast fate specification	208	8	2.75	0.00688
GO:0010061	regulation of trichoblast fate specifica...	208	8	2.75	0.00688
GO:0090628	plant epidermal cell fate specification	208	8	2.75	0.00688
GO:1903888	regulation of plant epidermal cell diffe...	208	8	2.75	0.00688
GO:0006767	water-soluble vitamin metabolic process	444	13	5.88	0.00694
GO:0072661	protein targeting to plasma membrane	30	3	0.4	0.00719
GO:0007063	regulation of sister chromatid cohesion	10	2	0.13	0.00734
GO:0030148	sphingolipid biosynthetic process	168	7	2.22	0.00735
GO:0010453	regulation of cell fate commitment	211	8	2.79	0.00747
GO:0042659	regulation of cell fate specification	211	8	2.79	0.00747
GO:0007067	mitotic nuclear division	768	19	10.17	0.00768
GO:0033692	cellular polysaccharide biosynthetic pro...	2385	46	31.57	0.00784
GO:1902358	sulfate transmembrane transport	31	3	0.41	0.00789
GO:0009894	regulation of catabolic process	717	18	9.49	0.00808
GO:0010055	atrichoblast differentiation	214	8	2.83	0.0081
GO:0015884	folic acid transport	11	2	0.15	0.00889
GO:0010071	root meristem specification	218	8	2.89	0.009
GO:0030104	water homeostasis	176	7	2.33	0.00937
GO:0072659	protein localization to plasma membrane	33	3	0.44	0.00939
GO:0090002	establishment of protein localization to...	33	3	0.44	0.00939
GO:1990778	protein localization to cell periphery	33	3	0.44	0.00939
GO:0046164	alcohol catabolic process	412	12	5.45	0.00962
GO:0009117	nucleotide metabolic process	4175	73	55.27	0.00997
GO:0008152	metabolic process	48711	675	644.82	0.01014
GO:0042546	cell wall biogenesis	1797	36	23.79	0.01019
GO:0000226	microtubule cytoskeleton organization	1435	30	19	0.01052
GO:0006691	leukotriene metabolic process	12	2	0.16	0.01058
GO:0019370	leukotriene biosynthetic process	12	2	0.16	0.01058
GO:0046456	icosanoid biosynthetic process	12	2	0.16	0.01058
GO:0051984	positive regulation of chromosome segreg...	12	2	0.16	0.01058
GO:1901570	fatty acid derivative biosynthetic proce...	12	2	0.16	0.01058
GO:0006753	nucleoside phosphate metabolic process	4189	73	55.45	0.01071
GO:0015700	arsenite transport	35	3	0.46	0.01104
GO:0006722	triterpenoid metabolic process	140	6	1.85	0.01115
GO:0048439	flower morphogenesis	227	8	3	0.0113
GO:0006073	cellular glucan metabolic process	2188	42	28.96	0.01154
GO:0090332	stomatal closure	184	7	2.44	0.01176
GO:0045597	positive regulation of cell differentiat...	229	8	3.03	0.01186
GO:0046519	sphingoid metabolic process	142	6	1.88	0.01189
GO:2000067	regulation of root morphogenesis	230	8	3.04	0.01215
GO:0006766	vitamin metabolic process	639	16	8.46	0.01231
GO:0009664	plant-type cell wall organization	2076	40	27.48	0.01274
GO:0015850	organic hydroxy compound transport	279	9	3.69	0.01277
GO:0044042	glucan metabolic process	2209	42	29.24	0.01336
GO:0051238	sequestering of metal ion	147	6	1.95	0.01391
GO:0022607	cellular component assembly	6146	101	81.36	0.01437
GO:0009886	post-embryonic morphogenesis	2412	45	31.93	0.01446
GO:0009058	biosynthetic process	28229	406	373.69	0.01451
GO:0035264	multicellular organism growth	39	3	0.52	0.01483
GO:0090057	root radial pattern formation	39	3	0.52	0.01483
GO:0009832	plant-type cell wall biogenesis	1115	24	14.76	0.01506
GO:0055086	nucleobase-containing small molecule met...	4394	75	58.17	0.01524
GO:0006862	nucleotide transport	288	9	3.81	0.01539
GO:0006882	cellular zinc ion homeostasis	110	5	1.46	0.01576
GO:0009687	abscisic acid metabolic process	549	14	7.27	0.01599
GO:0043288	apocarotenoid metabolic process	549	14	7.27	0.01599
GO:1902644	tertiary alcohol metabolic process	549	14	7.27	0.01599
GO:0072507	divalent inorganic cation homeostasis	290	9	3.84	0.01603
GO:0071281	cellular response to iron ion	243	8	3.22	0.0164
GO:0048523	negative regulation of cellular process	5160	86	68.31	0.01688
GO:0048609	multicellular organismal reproductive pr...	2381	44	31.52	0.01787
GO:0051301	cell division	2705	49	35.81	0.01795
GO:0016192	vesicle-mediated transport	2707	49	35.83	0.01816
GO:0009408	response to heat	2839	51	37.58	0.01834
GO:0007160	cell-matrix adhesion	76	4	1.01	0.01847
GO:0031589	cell-substrate adhesion	76	4	1.01	0.01847
GO:0032878	regulation of establishment or maintenan...	16	2	0.21	0.01858
GO:2000114	regulation of establishment of cell pola...	16	2	0.21	0.01858
GO:0006732	coenzyme metabolic process	2910	52	38.52	0.01894
GO:0009963	positive regulation of flavonoid biosynt...	402	11	5.32	0.01943
GO:0009694	jasmonic acid metabolic process	907	20	12.01	0.01988
GO:0019336	phenol-containing compound catabolic pro...	44	3	0.58	0.02048
GO:0033383	geranyl diphosphate metabolic process	17	2	0.23	0.02087
GO:0033384	geranyl diphosphate biosynthetic process	17	2	0.23	0.02087
GO:0045337	farnesyl diphosphate biosynthetic proces...	17	2	0.23	0.02087
GO:0050891	multicellular organismal water homeostas...	17	2	0.23	0.02087
GO:0016051	carbohydrate biosynthetic process	3797	65	50.26	0.02166
GO:0009740	gibberellic acid mediated signaling path...	463	12	6.13	0.02194
GO:0015696	ammonium transport	164	6	2.17	0.02254
GO:0010015	root morphogenesis	3076	54	40.72	0.02288
GO:0010476	gibberellin mediated signaling pathway	466	12	6.17	0.02291
GO:0072503	cellular divalent inorganic cation homeo...	211	7	2.79	0.02307
GO:0010440	stomatal lineage progression	165	6	2.18	0.02314
GO:0044093	positive regulation of molecular functio...	1286	26	17.02	0.02361
GO:0003156	regulation of organ formation	82	4	1.09	0.02368
GO:0006972	hyperosmotic response	2429	44	32.15	0.02398
GO:0006915	apoptotic process	753	17	9.97	0.02479
GO:0046713	borate transport	216	7	2.86	0.02578
GO:0090421	embryonic meristem initiation	368	10	4.87	0.02614
GO:0009992	cellular water homeostasis	126	5	1.67	0.02655
GO:0032504	multicellular organism reproduction	2458	44	32.54	0.02841
GO:0070940	dephosphorylation of RNA polymerase II C...	20	2	0.26	0.02841
GO:0044264	cellular polysaccharide metabolic proces...	2857	50	37.82	0.02911
GO:0043090	amino acid import	323	9	4.28	0.02946
GO:0044237	cellular metabolic process	41998	583	555.96	0.02971
GO:0015748	organophosphate ester transport	377	10	4.99	0.03013
GO:0055082	cellular chemical homeostasis	1379	27	18.25	0.03026
GO:0033321	homomethionine metabolic process	21	2	0.28	0.03112
GO:0033506	glucosinolate biosynthetic process from ...	21	2	0.28	0.03112
GO:0006884	cell volume homeostasis	132	5	1.75	0.03156
GO:0007009	plasma membrane organization	52	3	0.69	0.03164
GO:0010200	response to chitin	2023	37	26.78	0.032
GO:0044723	single-organism carbohydrate metabolic p...	6363	101	84.23	0.03271
GO:0051321	meiotic cell cycle	1395	27	18.47	0.03414
GO:0071370	cellular response to gibberellin stimulu...	496	12	6.57	0.03452
GO:0000271	polysaccharide biosynthetic process	2625	46	34.75	0.03459
GO:0051186	cofactor metabolic process	3632	61	48.08	0.03526
GO:0009566	fertilization	282	8	3.73	0.03543
GO:0044242	cellular lipid catabolic process	1277	25	16.9	0.03603
GO:0055076	transition metal ion homeostasis	676	15	8.95	0.03797
GO:0009260	ribonucleotide biosynthetic process	1537	29	20.35	0.03819
GO:0046390	ribose phosphate biosynthetic process	1537	29	20.35	0.03819
GO:0006714	sesquiterpenoid metabolic process	619	14	8.19	0.03848
GO:0000902	cell morphogenesis	3995	66	52.88	0.03912
GO:0009581	detection of external stimulus	450	11	5.96	0.03925
GO:0006887	exocytosis	288	8	3.81	0.03931
GO:0051307	meiotic chromosome separation	24	2	0.32	0.03986
GO:0051410	detoxification of nitrogen compound	24	2	0.32	0.03986
GO:0044249	cellular biosynthetic process	26618	378	352.36	0.04091
GO:1904659	glucose transmembrane transport	98	4	1.3	0.04157
GO:2000028	regulation of photoperiodism, flowering	190	6	2.52	0.04168
GO:0048574	long-day photoperiodism, flowering	191	6	2.53	0.04257
GO:0048530	fruit morphogenesis	25	2	0.33	0.04295
GO:0006570	tyrosine metabolic process	59	3	0.78	0.04352
GO:0051128	regulation of cellular component organiz...	2406	42	31.85	0.04412
GO:0017004	cytochrome complex assembly	243	7	3.22	0.04419
GO:0019852	L-ascorbic acid metabolic process	243	7	3.22	0.04419
GO:0019853	L-ascorbic acid biosynthetic process	243	7	3.22	0.04419
GO:0006730	one-carbon metabolic process	145	5	1.92	0.04434
GO:0035966	response to topologically incorrect prot...	1953	35	25.85	0.04596
GO:0006574	valine catabolic process	26	2	0.34	0.04613
GO:0051365	cellular response to potassium ion starv...	196	6	2.59	0.04721
GO:0010189	vitamin E biosynthetic process	61	3	0.81	0.04727
GO:0042360	vitamin E metabolic process	61	3	0.81	0.04727
GO:0009086	methionine biosynthetic process	412	10	5.45	0.04968
GO:0000911	cytokinesis by cell plate formation	945	19	12.51	0.04972
GO:0009835	fruit ripening	104	4	1.38	0.04981
GO:0071695	anatomical structure maturation	104	4	1.38	0.04981
GO:0006552	leucine catabolic process	28	2	0.37	0.05274
GO:0009270	response to humidity	28	2	0.37	0.05274
GO:0009743	response to carbohydrate	2312	40	30.61	0.05409
GO:0006605	protein targeting	3458	57	45.78	0.05413
GO:0010495	long-distance posttranscriptional gene s...	29	2	0.38	0.05616
GO:0051180	vitamin transport	29	2	0.38	0.05616
GO:0032506	cytokinetic process	960	19	12.71	0.0563
GO:1902410	mitotic cytokinetic process	960	19	12.71	0.0563
GO:0048571	long-day photoperiodism	206	6	2.73	0.05739
GO:0006733	oxidoreduction coenzyme metabolic proces...	2191	38	29	0.05757
GO:0009653	anatomical structure morphogenesis	8670	131	114.77	0.05835
GO:0007017	microtubule-based process	1668	30	22.08	0.05874
GO:0007008	outer mitochondrial membrane organizatio...	30	2	0.4	0.05966
GO:0045040	protein import into mitochondrial outer ...	30	2	0.4	0.05966
GO:0071248	cellular response to metal ion	371	9	4.91	0.06065
GO:0034219	carbohydrate transmembrane transport	316	8	4.18	0.06107
GO:0006775	fat-soluble vitamin metabolic process	68	3	0.9	0.06158
GO:0010337	regulation of salicylic acid metabolic p...	68	3	0.9	0.06158
GO:0042362	fat-soluble vitamin biosynthetic process	68	3	0.9	0.06158
GO:0055062	phosphate ion homeostasis	112	4	1.48	0.06207
GO:0072506	trivalent inorganic anion homeostasis	112	4	1.48	0.06207
GO:0009099	valine biosynthetic process	31	2	0.41	0.06323
GO:0010183	pollen tube guidance	162	5	2.14	0.06512
GO:0050918	positive chemotaxis	162	5	2.14	0.06512
GO:0098660	inorganic ion transmembrane transport	1555	28	20.58	0.06526
GO:0010117	photoprotection	70	3	0.93	0.066
GO:0009098	leucine biosynthetic process	32	2	0.42	0.06687
GO:0044262	cellular carbohydrate metabolic process	3512	57	46.49	0.06768
GO:0048869	cellular developmental process	7870	119	104.18	0.06817
GO:0016132	brassinosteroid biosynthetic process	555	12	7.35	0.06845
GO:0045493	xylan catabolic process	116	4	1.54	0.06875
GO:0010039	response to iron ion	326	8	4.32	0.07036
GO:0034059	response to anoxia	72	3	0.95	0.07055
GO:0050898	nitrile metabolic process	33	2	0.44	0.07058
GO:0080028	nitrile biosynthetic process	33	2	0.44	0.07058
GO:0035821	modification of morphology or physiology...	679	14	8.99	0.0709
GO:0032507	maintenance of protein location in cell	73	3	0.97	0.07289
GO:0006470	protein dephosphorylation	930	18	12.31	0.07289
GO:0006935	chemotaxis	170	5	2.25	0.07649
GO:0010030	positive regulation of seed germination	170	5	2.25	0.07649
GO:0042330	taxis	170	5	2.25	0.07649
GO:0016129	phytosteroid biosynthetic process	567	12	7.51	0.07734
GO:0000966	RNA 5'-end processing	35	2	0.46	0.0782
GO:0006171	cAMP biosynthetic process	35	2	0.46	0.0782
GO:0015785	UDP-galactose transport	35	2	0.46	0.0782
GO:0072334	UDP-galactose transmembrane transport	35	2	0.46	0.0782
GO:0072337	modified amino acid transport	35	2	0.46	0.0782
GO:0008643	carbohydrate transport	575	12	7.61	0.08365
GO:0008645	hexose transport	228	6	3.02	0.08406
GO:0035428	hexose transmembrane transport	228	6	3.02	0.08406
GO:0045185	maintenance of protein location	78	3	1.03	0.08504
GO:0006690	icosanoid metabolic process	37	2	0.49	0.08605
GO:1901568	fatty acid derivative metabolic process	37	2	0.49	0.08605
GO:0009150	purine ribonucleotide metabolic process	2342	39	31	0.08711
GO:0010188	response to microbial phytotoxin	38	2	0.5	0.09006
GO:0046058	cAMP metabolic process	38	2	0.5	0.09006
GO:0015908	fatty acid transport	39	2	0.52	0.09413
GO:0043102	amino acid salvage	39	2	0.52	0.09413
GO:0071267	L-methionine salvage	39	2	0.52	0.09413
GO:0006954	inflammatory response	407	9	5.39	0.09431
GO:0009861	jasmonic acid and ethylene-dependent sys...	236	6	3.12	0.09521
GO:0015749	monosaccharide transport	237	6	3.14	0.09666
GO:0006555	methionine metabolic process	469	10	6.21	0.09685
GO:0019499	cyanide metabolic process	40	2	0.53	0.09825
GO:0005986	sucrose biosynthetic process	84	3	1.11	0.10068
GO:0006869	lipid transport	721	14	9.54	0.10199
GO:0055072	iron ion homeostasis	299	7	3.96	0.10449
GO:0009083	branched-chain amino acid catabolic proc...	42	2	0.56	0.10663
GO:0080170	hydrogen peroxide transmembrane transpor...	42	2	0.56	0.10663
GO:0000281	mitotic cytokinesis	1052	19	13.93	0.11005
GO:0030010	establishment of cell polarity	43	2	0.57	0.11089
GO:0006873	cellular ion homeostasis	1185	21	15.69	0.11151
GO:0007623	circadian rhythm	989	18	13.09	0.11153
GO:0046903	secretion	608	12	8.05	0.11301
GO:0009964	negative regulation of flavonoid biosynt...	44	2	0.58	0.1152
GO:0044802	single-organism membrane organization	2547	41	33.72	0.11705
GO:0061640	cytoskeleton-dependent cytokinesis	1062	19	14.06	0.11734
GO:0055078	sodium ion homeostasis	90	3	1.19	0.11736
GO:0006549	isoleucine metabolic process	45	2	0.6	0.11954
GO:0009097	isoleucine biosynthetic process	45	2	0.6	0.11954
GO:0048317	seed morphogenesis	45	2	0.6	0.11954
GO:0016311	dephosphorylation	1397	24	18.49	0.12029
GO:0072348	sulfur compound transport	197	5	2.61	0.12207
GO:0080092	regulation of pollen tube growth	372	8	4.92	0.1236
GO:0055065	metal ion homeostasis	1071	19	14.18	0.12415
GO:0006464	cellular protein modification process	13288	190	175.9	0.12464
GO:0036211	protein modification process	13288	190	175.9	0.12464
GO:0009567	double fertilization forming a zygote an...	255	6	3.38	0.12464
GO:0009958	positive gravitropism	257	6	3.4	0.12797
GO:0051235	maintenance of location	560	11	7.41	0.12805
GO:0090481	pyrimidine nucleotide-sugar transmembran...	47	2	0.62	0.12836
GO:0009067	aspartate family amino acid biosynthetic...	498	10	6.59	0.12844
GO:0048588	developmental cell growth	2363	38	31.28	0.12849
GO:0016042	lipid catabolic process	1815	30	24.03	0.12865
GO:0072521	purine-containing compound metabolic pro...	2574	41	34.07	0.13034
GO:0006163	purine nucleotide metabolic process	2439	39	32.29	0.13214
GO:0022900	electron transport chain	1149	20	15.21	0.13337
GO:0072350	tricarboxylic acid metabolic process	203	5	2.69	0.1336
GO:0010275	NAD(P)H dehydrogenase complex assembly	11	1	0.15	0.13636
GO:0018973	trinitrotoluene metabolic process	11	1	0.15	0.13636
GO:0018974	2,4,6-trinitrotoluene metabolic process	11	1	0.15	0.13636
GO:0019326	nitrotoluene metabolic process	11	1	0.15	0.13636
GO:0046256	2,4,6-trinitrotoluene catabolic process	11	1	0.15	0.13636
GO:0046260	trinitrotoluene catabolic process	11	1	0.15	0.13636
GO:0046263	nitrotoluene catabolic process	11	1	0.15	0.13636
GO:0072490	toluene-containing compound metabolic pr...	11	1	0.15	0.13636
GO:0072491	toluene-containing compound catabolic pr...	11	1	0.15	0.13636
GO:0010160	formation of organ boundary	97	3	1.28	0.13801
GO:0098662	inorganic cation transmembrane transport	1423	24	18.84	0.13809
GO:0071577	zinc II ion transmembrane transport	98	3	1.3	0.14106
GO:0045226	extracellular polysaccharide biosyntheti...	50	2	0.66	0.14185
GO:0046379	extracellular polysaccharide metabolic p...	50	2	0.66	0.14185
GO:0060918	auxin transport	700	13	9.27	0.14186
GO:0048859	formation of anatomical boundary	99	3	1.31	0.14413
GO:0010769	regulation of cell morphogenesis involve...	387	8	5.12	0.14455
GO:0015809	arginine transport	51	2	0.68	0.14641
GO:0032940	secretion by cell	513	10	6.79	0.14673
GO:0042754	negative regulation of circadian rhythm	100	3	1.32	0.14722
GO:0006651	diacylglycerol biosynthetic process	12	1	0.16	0.14779
GO:0006657	CDP-choline pathway	12	1	0.16	0.14779
GO:0007218	neuropeptide signaling pathway	12	1	0.16	0.14779
GO:0010248	establishment or maintenance of transmem...	12	1	0.16	0.14779
GO:0060688	regulation of morphogenesis of a branchi...	12	1	0.16	0.14779
GO:2000032	regulation of secondary shoot formation	12	1	0.16	0.14779
GO:0000910	cytokinesis	1101	19	14.57	0.14847
GO:0009914	hormone transport	707	13	9.36	0.1493
GO:0007338	single fertilization	52	2	0.69	0.151
GO:0006498	N-terminal protein lipidation	332	7	4.39	0.1539
GO:0006499	N-terminal protein myristoylation	332	7	4.39	0.1539
GO:0018377	protein myristoylation	332	7	4.39	0.1539
GO:0045338	farnesyl diphosphate metabolic process	53	2	0.7	0.15562
GO:0055083	monovalent inorganic anion homeostasis	158	4	2.09	0.15841
GO:0033587	shikimate biosynthetic process	13	1	0.17	0.15908
GO:0071265	L-methionine biosynthetic process	54	2	0.71	0.16026
GO:0006636	unsaturated fatty acid biosynthetic proc...	336	7	4.45	0.16052
GO:0009788	negative regulation of abscisic acid-act...	462	9	6.12	0.16289
GO:0000380	alternative mRNA splicing, via spliceoso...	55	2	0.73	0.16493
GO:0051983	regulation of chromosome segregation	55	2	0.73	0.16493
GO:0090151	establishment of protein localization to...	55	2	0.73	0.16493
GO:0033559	unsaturated fatty acid metabolic process	339	7	4.49	0.16557
GO:0072505	divalent inorganic anion homeostasis	161	4	2.13	0.16599
GO:0098661	inorganic anion transmembrane transport	161	4	2.13	0.16599
GO:0007010	cytoskeleton organization	2291	36	30.33	0.16717
GO:0045491	xylan metabolic process	789	14	10.44	0.16738
GO:0046351	disaccharide biosynthetic process	162	4	2.14	0.16854
GO:0006829	zinc II ion transport	107	3	1.42	0.16942
GO:0080156	mitochondrial mRNA modification	56	2	0.74	0.16963
GO:0031542	positive regulation of anthocyanin biosy...	14	1	0.19	0.17021
GO:0046323	glucose import	163	4	2.16	0.17111
GO:0060284	regulation of cell development	405	8	5.36	0.17182
GO:0006551	leucine metabolic process	57	2	0.75	0.17434
GO:1901420	negative regulation of response to alcoh...	470	9	6.22	0.17446
GO:1901360	organic cyclic compound metabolic proces...	24723	341	327.28	0.17607
GO:1900864	mitochondrial RNA modification	58	2	0.77	0.17908
GO:0003333	amino acid transmembrane transport	286	6	3.79	0.18079
GO:0042592	homeostatic process	6391	93	84.6	0.18081
GO:0015812	gamma-aminobutyric acid transport	15	1	0.2	0.1812
GO:0007163	establishment or maintenance of cell pol...	59	2	0.78	0.18384
GO:1902334	fructose export from vacuole to cytoplas...	59	2	0.78	0.18384
GO:0050665	hydrogen peroxide biosynthetic process	289	6	3.83	0.1867
GO:0015758	glucose transport	169	4	2.24	0.18679
GO:0048278	vesicle docking	169	4	2.24	0.18679
GO:0043623	cellular protein complex assembly	2958	45	39.16	0.18796
GO:0010541	acropetal auxin transport	60	2	0.79	0.18861
GO:0060919	auxin influx	60	2	0.79	0.18861
GO:0090068	positive regulation of cell cycle proces...	60	2	0.79	0.18861
GO:0006556	S-adenosylmethionine biosynthetic proces...	16	1	0.21	0.19204
GO:0033231	carbohydrate export	62	2	0.82	0.19821
GO:0050878	regulation of body fluid levels	62	2	0.82	0.19821
GO:0010422	regulation of brassinosteroid biosynthet...	116	3	1.54	0.19923
GO:0019218	regulation of steroid metabolic process	116	3	1.54	0.19923
GO:0050810	regulation of steroid biosynthetic proce...	116	3	1.54	0.19923
GO:0090030	regulation of steroid hormone biosynthet...	116	3	1.54	0.19923
GO:0019319	hexose biosynthetic process	686	12	9.08	0.20266
GO:0000461	endonucleolytic cleavage to generate mat...	17	1	0.23	0.20274
GO:1902609	(R)-2-hydroxy-alpha-linolenic acid biosy...	17	1	0.23	0.20274
GO:0006835	dicarboxylic acid transport	297	6	3.93	0.2028
GO:0006573	valine metabolic process	63	2	0.83	0.20303
GO:0010014	meristem initiation	689	12	9.12	0.20662
GO:0071704	organic substance metabolic process	43443	587	575.09	0.20692
GO:0015755	fructose transport	65	2	0.86	0.21271
GO:0015781	pyrimidine nucleotide-sugar transport	65	2	0.86	0.21271
GO:0034486	vacuolar transmembrane transport	65	2	0.86	0.21271
GO:0019637	organophosphate metabolic process	5811	84	76.92	0.2129
GO:0006723	cuticle hydrocarbon biosynthetic process	18	1	0.24	0.21329
GO:0035445	borate transmembrane transport	18	1	0.24	0.21329
GO:0055081	anion homeostasis	366	7	4.85	0.21397
GO:0015904	tetracycline transport	66	2	0.87	0.21757
GO:0046653	tetrahydrofolate metabolic process	66	2	0.87	0.21757
GO:0006888	ER to Golgi vesicle-mediated transport	433	8	5.73	0.21835
GO:1901566	organonitrogen compound biosynthetic pro...	9046	128	119.75	0.21995
GO:0030003	cellular cation homeostasis	1110	18	14.69	0.2229
GO:0046460	neutral lipid biosynthetic process	123	3	1.63	0.22322
GO:0046463	acylglycerol biosynthetic process	123	3	1.63	0.22322
GO:0051651	maintenance of location in cell	123	3	1.63	0.22322
GO:0009745	sucrose mediated signaling	19	1	0.25	0.22371
GO:0009860	pollen tube growth	1529	24	20.24	0.22533
GO:0048868	pollen tube development	1880	29	24.89	0.22536
GO:0051181	cofactor transport	124	3	1.64	0.22669
GO:0022406	membrane docking	184	4	2.44	0.22781
GO:0071369	cellular response to ethylene stimulus	1046	17	13.85	0.22827
GO:0009062	fatty acid catabolic process	776	13	10.27	0.23276
GO:1901679	nucleotide transmembrane transport	126	3	1.67	0.23367
GO:0010036	response to boron-containing substance	20	1	0.26	0.23399
GO:0010186	positive regulation of cellular defense ...	20	1	0.26	0.23399
GO:0015669	gas transport	20	1	0.26	0.23399
GO:0015671	oxygen transport	20	1	0.26	0.23399
GO:0044205	'de novo' UMP biosynthetic process	20	1	0.26	0.23399
GO:0071497	cellular response to freezing	20	1	0.26	0.23399
GO:0080029	cellular response to boron-containing su...	20	1	0.26	0.23399
GO:0046364	monosaccharide biosynthetic process	919	15	12.17	0.2408
GO:0001172	transcription, RNA-templated	21	1	0.28	0.24413
GO:1903826	arginine transmembrane transport	21	1	0.28	0.24413
GO:0002250	adaptive immune response	382	7	5.06	0.24482
GO:0002437	inflammatory response to antigenic stimu...	382	7	5.06	0.24482
GO:0002438	acute inflammatory response to antigenic...	382	7	5.06	0.24482
GO:0002443	leukocyte mediated immunity	382	7	5.06	0.24482
GO:0002449	lymphocyte mediated immunity	382	7	5.06	0.24482
GO:0002460	adaptive immune response based on somati...	382	7	5.06	0.24482
GO:0002524	hypersensitivity	382	7	5.06	0.24482
GO:0016064	immunoglobulin mediated immune response	382	7	5.06	0.24482
GO:0016068	type I hypersensitivity	382	7	5.06	0.24482
GO:0019724	B cell mediated immunity	382	7	5.06	0.24482
GO:0002526	acute inflammatory response	385	7	5.1	0.25076
GO:0051336	regulation of hydrolase activity	653	11	8.64	0.25096
GO:0098754	detoxification	193	4	2.55	0.25342
GO:0007263	nitric oxide mediated signal transductio...	22	1	0.29	0.25414
GO:1902047	polyamine transmembrane transport	22	1	0.29	0.25414
GO:0090333	regulation of stomatal closure	74	2	0.98	0.25667
GO:0006725	cellular aromatic compound metabolic pro...	24048	328	318.34	0.25794
GO:0061025	membrane fusion	933	15	12.35	0.25841
GO:0015804	neutral amino acid transport	456	8	6.04	0.25968
GO:0009553	embryo sac development	1849	28	24.48	0.25999
GO:1903409	reactive oxygen species biosynthetic pro...	324	6	4.29	0.26043
GO:0015800	acidic amino acid transport	75	2	0.99	0.26158
GO:0009066	aspartate family amino acid metabolic pr...	660	11	8.74	0.2616
GO:0019725	cellular homeostasis	1853	28	24.53	0.26363
GO:0006313	transposition, DNA-mediated	23	1	0.3	0.26402
GO:0019605	butyrate metabolic process	23	1	0.3	0.26402
GO:0007006	mitochondrial membrane organization	76	2	1.01	0.26648
GO:0009082	branched-chain amino acid biosynthetic p...	76	2	1.01	0.26648
GO:0042891	antibiotic transport	76	2	1.01	0.26648
GO:0015824	proline transport	395	7	5.23	0.27085
GO:0015770	sucrose transport	77	2	1.02	0.27139
GO:0072531	pyrimidine-containing compound transmemb...	77	2	1.02	0.27139
GO:0009639	response to red or far red light	3085	45	40.84	0.27219
GO:0006906	vesicle fusion	137	3	1.81	0.27262
GO:0031539	positive regulation of anthocyanin metab...	24	1	0.32	0.27377
GO:1902022	L-lysine transport	24	1	0.32	0.27377
GO:1903401	L-lysine transmembrane transport	24	1	0.32	0.27377
GO:0019395	fatty acid oxidation	668	11	8.84	0.27394
GO:0060147	regulation of posttranscriptional gene s...	79	2	1.05	0.28119
GO:1901998	toxin transport	79	2	1.05	0.28119
GO:0046513	ceramide biosynthetic process	25	1	0.33	0.28338
GO:0015766	disaccharide transport	80	2	1.06	0.28609
GO:0015772	oligosaccharide transport	80	2	1.06	0.28609
GO:0051304	chromosome separation	80	2	1.06	0.28609
GO:0009312	oligosaccharide biosynthetic process	205	4	2.71	0.28841
GO:0019220	regulation of phosphate metabolic proces...	1027	16	13.6	0.28928
GO:0046677	response to antibiotic	81	2	1.07	0.29099
GO:0010413	glucuronoxylan metabolic process	610	10	8.08	0.2914
GO:0019673	GDP-mannose metabolic process	26	1	0.34	0.29287
GO:0030643	cellular phosphate ion homeostasis	26	1	0.34	0.29287
GO:0072502	cellular trivalent inorganic anion homeo...	26	1	0.34	0.29287
GO:0051174	regulation of phosphorus metabolic proce...	1030	16	13.63	0.29312
GO:0009646	response to absence of light	474	8	6.27	0.29354
GO:0052541	plant-type cell wall cellulose metabolic...	82	2	1.09	0.29588
GO:0090174	organelle membrane fusion	145	3	1.92	0.30136
GO:0008361	regulation of cell size	410	7	5.43	0.30172
GO:0000447	endonucleolytic cleavage in ITS1 to sepa...	27	1	0.36	0.30224
GO:0015819	lysine transport	27	1	0.36	0.30224
GO:0050994	regulation of lipid catabolic process	27	1	0.36	0.30224
GO:0052033	pathogen-associated molecular pattern de...	27	1	0.36	0.30224
GO:0052166	positive regulation by symbiont of host ...	27	1	0.36	0.30224
GO:0052167	modulation by symbiont of host innate im...	27	1	0.36	0.30224
GO:0052169	pathogen-associated molecular pattern de...	27	1	0.36	0.30224
GO:0052257	pathogen-associated molecular pattern de...	27	1	0.36	0.30224
GO:0052305	positive regulation by organism of innat...	27	1	0.36	0.30224
GO:0052306	modulation by organism of innate immune ...	27	1	0.36	0.30224
GO:0052308	pathogen-associated molecular pattern de...	27	1	0.36	0.30224
GO:0052509	positive regulation by symbiont of host ...	27	1	0.36	0.30224
GO:0052510	positive regulation by organism of defen...	27	1	0.36	0.30224
GO:1900618	regulation of shoot system morphogenesis	27	1	0.36	0.30224
GO:0018130	heterocycle biosynthetic process	14972	205	198.2	0.30226
GO:0040011	locomotion	345	6	4.57	0.30785
GO:0031365	N-terminal protein amino acid modificati...	413	7	5.47	0.30798
GO:0000959	mitochondrial RNA metabolic process	85	2	1.13	0.31052
GO:0015675	nickel cation transport	28	1	0.37	0.31148
GO:0015846	polyamine transport	28	1	0.37	0.31148
GO:0006886	intracellular protein transport	4020	57	53.22	0.31439
GO:0071836	nectar secretion	86	2	1.14	0.31538
GO:0010876	lipid localization	1048	16	13.87	0.31651
GO:0009926	auxin polar transport	627	10	8.3	0.32019
GO:0010315	auxin efflux	87	2	1.15	0.32024
GO:0034204	lipid translocation	29	1	0.38	0.3206
GO:0045332	phospholipid translocation	29	1	0.38	0.3206
GO:0046459	short-chain fatty acid metabolic process	29	1	0.38	0.3206
GO:0070919	production of siRNA involved in chromati...	29	1	0.38	0.3206
GO:1901703	protein localization involved in auxin p...	29	1	0.38	0.3206
GO:0016926	protein desumoylation	283	5	3.75	0.32129
GO:0044801	single-organism membrane fusion	151	3	2	0.32301
GO:0009311	oligosaccharide metabolic process	984	15	13.03	0.32608
GO:0006083	acetate metabolic process	30	1	0.4	0.32959
GO:0009259	ribonucleotide metabolic process	2797	40	37.03	0.33038
GO:0019953	sexual reproduction	1563	23	20.69	0.33212
GO:0034613	cellular protein localization	4268	60	56.5	0.33297
GO:0046916	cellular transition metal ion homeostasi...	425	7	5.63	0.33327
GO:0018108	peptidyl-tyrosine phosphorylation	90	2	1.19	0.33476
GO:0018212	peptidyl-tyrosine modification	90	2	1.19	0.33476
GO:0061024	membrane organization	3026	43	40.06	0.33804
GO:0006656	phosphatidylcholine biosynthetic process	31	1	0.41	0.33847
GO:0009115	xanthine catabolic process	31	1	0.41	0.33847
GO:0046110	xanthine metabolic process	31	1	0.41	0.33847
GO:0046339	diacylglycerol metabolic process	31	1	0.41	0.33847
GO:0071585	detoxification of cadmium ion	31	1	0.41	0.33847
GO:1990170	stress response to cadmium ion	31	1	0.41	0.33847
GO:0006760	folic acid-containing compound metabolic...	91	2	1.2	0.33958
GO:0006635	fatty acid beta-oxidation	639	10	8.46	0.34087
GO:0006638	neutral lipid metabolic process	156	3	2.07	0.34106
GO:0006639	acylglycerol metabolic process	156	3	2.07	0.34106
GO:0045595	regulation of cell differentiation	640	10	8.47	0.34261
GO:0010054	trichoblast differentiation	1719	25	22.76	0.34415
GO:0009932	cell tip growth	1865	27	24.69	0.34483
GO:0005984	disaccharide metabolic process	784	12	10.38	0.34603
GO:0000904	cell morphogenesis involved in different...	2231	32	29.53	0.34639
GO:0060145	viral gene silencing in virus induced ge...	32	1	0.42	0.34723
GO:0044085	cellular component biogenesis	8519	117	112.77	0.34862
GO:0015793	glycerol transport	93	2	1.23	0.34919
GO:0048767	root hair elongation	935	14	12.38	0.35789
GO:0006606	protein import into nucleus	578	9	7.65	0.35837
GO:0044744	protein targeting to nucleus	578	9	7.65	0.35837
GO:1902593	single-organism nuclear import	578	9	7.65	0.35837
GO:0000023	maltose metabolic process	509	8	6.74	0.36189
GO:0009423	chorismate biosynthetic process	34	1	0.45	0.36441
GO:0019632	shikimate metabolic process	34	1	0.45	0.36441
GO:0060148	positive regulation of posttranscription...	34	1	0.45	0.36441
GO:0010232	vascular transport	164	3	2.17	0.36985
GO:0010233	phloem transport	164	3	2.17	0.36985
GO:0015780	nucleotide-sugar transport	98	2	1.3	0.37299
GO:0051170	nuclear import	588	9	7.78	0.37695
GO:0010623	developmental programmed cell death	99	2	1.31	0.37771
GO:0034440	lipid oxidation	734	11	9.72	0.38109
GO:0000479	endonucleolytic cleavage of tricistronic...	36	1	0.48	0.38114
GO:0042759	long-chain fatty acid biosynthetic proce...	36	1	0.48	0.38114
GO:0042558	pteridine-containing compound metabolic ...	101	2	1.34	0.38711
GO:0080187	floral organ senescence	102	2	1.35	0.39178
GO:0048468	cell development	3316	46	43.9	0.39308
GO:0034504	protein localization to nucleus	597	9	7.9	0.39374
GO:0010383	cell wall polysaccharide metabolic proce...	1107	16	14.65	0.39598
GO:2001252	positive regulation of chromosome organi...	103	2	1.36	0.39644
GO:0006207	'de novo' pyrimidine nucleobase biosynth...	38	1	0.5	0.39742
GO:0009854	oxidative photosynthetic carbon pathway	38	1	0.5	0.39742
GO:0015867	ATP transport	38	1	0.5	0.39742
GO:0048838	release of seed from dormancy	38	1	0.5	0.39742
GO:0097035	regulation of membrane lipid distributio...	38	1	0.5	0.39742
GO:0097438	exit from dormancy	38	1	0.5	0.39742
GO:0006598	polyamine catabolic process	172	3	2.28	0.3984
GO:0098655	cation transmembrane transport	1917	27	25.38	0.39854
GO:0006816	calcium ion transport	602	9	7.97	0.40308
GO:0033473	indoleacetic acid conjugate metabolic pr...	39	1	0.52	0.4054
GO:0052552	modulation by organism of immune respons...	39	1	0.52	0.4054
GO:0052553	modulation by symbiont of host immune re...	39	1	0.52	0.4054
GO:0052555	positive regulation by organism of immun...	39	1	0.52	0.4054
GO:0052556	positive regulation by symbiont of host ...	39	1	0.52	0.4054
GO:0052564	response to immune response of other org...	39	1	0.52	0.4054
GO:0052572	response to host immune response	39	1	0.52	0.4054
GO:0046885	regulation of hormone biosynthetic proce...	176	3	2.33	0.41255
GO:0060964	regulation of gene silencing by miRNA	40	1	0.53	0.41328
GO:0010410	hemicellulose metabolic process	976	14	12.92	0.41802
GO:0009635	response to herbicide	41	1	0.54	0.42105
GO:0048564	photosystem I assembly	41	1	0.54	0.42105
GO:0007034	vacuolar transport	686	10	9.08	0.42339
GO:0045492	xylan biosynthetic process	687	10	9.09	0.42515
GO:1903825	organic acid transmembrane transport	396	6	5.24	0.42685
GO:0090059	protoxylem development	42	1	0.56	0.42872
GO:1901695	tyramine biosynthetic process	42	1	0.56	0.42872
GO:0019222	regulation of metabolic process	16868	226	223.29	0.42928
GO:0046685	response to arsenic-containing substance	181	3	2.4	0.43008
GO:0015791	polyol transport	111	2	1.47	0.43306
GO:0070417	cellular response to cold	254	4	3.36	0.43408
GO:0000096	sulfur amino acid metabolic process	1283	18	16.98	0.43439
GO:0006145	purine nucleobase catabolic process	43	1	0.57	0.43628
GO:0015866	ADP transport	43	1	0.57	0.43628
GO:0043903	regulation of symbiosis, encompassing mu...	44	1	0.58	0.44375
GO:0019432	triglyceride biosynthetic process	114	2	1.51	0.44649
GO:0009873	ethylene-activated signaling pathway	923	13	12.22	0.44933
GO:0006874	cellular calcium ion homeostasis	115	2	1.52	0.45093
GO:0010044	response to aluminum ion	45	1	0.6	0.45112
GO:0042814	monopolar cell growth	45	1	0.6	0.45112
GO:0052031	modulation by symbiont of host defense r...	45	1	0.6	0.45112
GO:0052173	response to defenses of other organism i...	45	1	0.6	0.45112
GO:0052200	response to host defenses	45	1	0.6	0.45112
GO:0052255	modulation by organism of defense respon...	45	1	0.6	0.45112
GO:0075136	response to host	45	1	0.6	0.45112
GO:0089711	L-glutamate transmembrane transport	45	1	0.6	0.45112
GO:1901162	primary amino compound biosynthetic proc...	45	1	0.6	0.45112
GO:0019252	starch biosynthetic process	703	10	9.31	0.45333
GO:0045834	positive regulation of lipid metabolic p...	116	2	1.54	0.45534
GO:0046889	positive regulation of lipid biosyntheti...	116	2	1.54	0.45534
GO:0010052	guard cell differentiation	46	1	0.61	0.45839
GO:0010244	response to low fluence blue light stimu...	46	1	0.61	0.45839
GO:0071329	cellular response to sucrose stimulus	46	1	0.61	0.45839
GO:0072488	ammonium transmembrane transport	46	1	0.61	0.45839
GO:0010466	negative regulation of peptidase activit...	263	4	3.48	0.46027
GO:0052547	regulation of peptidase activity	263	4	3.48	0.46027
GO:0042753	positive regulation of circadian rhythm	118	2	1.56	0.46411
GO:0010034	response to acetate	47	1	0.62	0.46557
GO:0010199	organ boundary specification between lat...	47	1	0.62	0.46557
GO:0016055	Wnt signaling pathway	47	1	0.62	0.46557
GO:0046417	chorismate metabolic process	47	1	0.62	0.46557
GO:0046500	S-adenosylmethionine metabolic process	47	1	0.62	0.46557
GO:0055070	copper ion homeostasis	47	1	0.62	0.46557
GO:0071260	cellular response to mechanical stimulus	47	1	0.62	0.46557
GO:0071311	cellular response to acetate	47	1	0.62	0.46557
GO:0009891	positive regulation of biosynthetic proc...	2958	40	39.16	0.46784
GO:0006879	cellular iron ion homeostasis	119	2	1.58	0.46847
GO:0010540	basipetal auxin transport	119	2	1.58	0.46847
GO:0005982	starch metabolic process	936	13	12.39	0.46921
GO:0010053	root epidermal cell differentiation	1837	25	24.32	0.47228
GO:0000097	sulfur amino acid biosynthetic process	1089	15	14.42	0.4742
GO:0009695	jasmonic acid biosynthetic process	715	10	9.46	0.47434
GO:0051503	adenine nucleotide transport	49	1	0.65	0.47963
GO:0071324	cellular response to disaccharide stimul...	49	1	0.65	0.47963
GO:0032350	regulation of hormone metabolic process	197	3	2.61	0.48477
GO:0006222	UMP biosynthetic process	50	1	0.66	0.48653
GO:0007205	protein kinase C-activating G-protein co...	50	1	0.66	0.48653
GO:0009174	pyrimidine ribonucleoside monophosphate ...	50	1	0.66	0.48653
GO:0046049	UMP metabolic process	50	1	0.66	0.48653
GO:0006875	cellular metal ion homeostasis	650	9	8.6	0.49217
GO:0015813	L-glutamate transport	51	1	0.68	0.49333
GO:0046890	regulation of lipid biosynthetic process	351	5	4.65	0.49657
GO:0031407	oxylipin metabolic process	276	4	3.65	0.49732
GO:0031408	oxylipin biosynthetic process	276	4	3.65	0.49732
GO:1901160	primary amino compound metabolic process	52	1	0.69	0.50004
GO:0006497	protein lipidation	504	7	6.67	0.50143
GO:0042158	lipoprotein biosynthetic process	504	7	6.67	0.50143
GO:1902930	regulation of alcohol biosynthetic proce...	203	3	2.69	0.50463
GO:0051346	negative regulation of hydrolase activit...	279	4	3.69	0.50572
GO:0031125	rRNA 3'-end processing	53	1	0.7	0.50666
GO:0071230	cellular response to amino acid stimulus	53	1	0.7	0.50666
GO:0010029	regulation of seed germination	432	6	5.72	0.50934
GO:0015672	monovalent inorganic cation transport	2101	28	27.81	0.51239
GO:0019856	pyrimidine nucleobase biosynthetic proce...	54	1	0.71	0.5132
GO:0097501	stress response to metal ion	54	1	0.71	0.5132
GO:0050790	regulation of catalytic activity	2181	29	28.87	0.51669
GO:0043412	macromolecule modification	14591	193	193.15	0.51836
GO:1902456	regulation of stomatal opening	131	2	1.73	0.519
GO:0080147	root hair cell development	1045	14	13.83	0.5191
GO:0009081	branched-chain amino acid metabolic proc...	132	2	1.75	0.52307
GO:0048768	root hair cell tip growth	132	2	1.75	0.52307
GO:0000303	response to superoxide	209	3	2.77	0.52409
GO:0006014	D-ribose metabolic process	56	1	0.74	0.52601
GO:0046113	nucleobase catabolic process	56	1	0.74	0.52601
GO:0016052	carbohydrate catabolic process	1965	26	26.01	0.52874
GO:0015031	protein transport	4774	63	63.2	0.52927
GO:0035672	oligopeptide transmembrane transport	57	1	0.75	0.53229
GO:0070592	cell wall polysaccharide biosynthetic pr...	749	10	9.92	0.53282
GO:0000305	response to oxygen radical	213	3	2.82	0.53682
GO:0015860	purine nucleoside transmembrane transpor...	58	1	0.77	0.53849
GO:0015865	purine nucleotide transport	58	1	0.77	0.53849
GO:0015868	purine ribonucleotide transport	58	1	0.77	0.53849
GO:0032196	transposition	58	1	0.77	0.53849
GO:0042157	lipoprotein metabolic process	523	7	6.92	0.54028
GO:0009750	response to fructose	754	10	9.98	0.54124
GO:0045184	establishment of protein localization	4794	63	63.46	0.54307
GO:0007215	glutamate receptor signaling pathway	59	1	0.78	0.5446
GO:0016123	xanthophyll biosynthetic process	59	1	0.78	0.5446
GO:0035235	ionotropic glutamate receptor signaling ...	59	1	0.78	0.5446
GO:0060966	regulation of gene silencing by RNA	59	1	0.78	0.5446
GO:0090627	plant epidermal cell differentiation	1905	25	25.22	0.54589
GO:0006461	protein complex assembly	4038	53	53.45	0.546
GO:0005985	sucrose metabolic process	216	3	2.86	0.54624
GO:0006883	cellular sodium ion homeostasis	60	1	0.79	0.55064
GO:0009130	pyrimidine nucleoside monophosphate bios...	60	1	0.79	0.55064
GO:0055074	calcium ion homeostasis	139	2	1.84	0.55086
GO:0000280	nuclear division	1451	19	19.21	0.55128
GO:0019430	removal of superoxide radicals	61	1	0.81	0.55659
GO:0071450	cellular response to oxygen radical	61	1	0.81	0.55659
GO:0071451	cellular response to superoxide	61	1	0.81	0.55659
GO:1990748	cellular detoxification	61	1	0.81	0.55659
GO:0051510	regulation of unidimensional cell growth	609	8	8.06	0.55729
GO:0042398	cellular modified amino acid biosyntheti...	298	4	3.94	0.55735
GO:0010928	regulation of auxin mediated signaling p...	141	2	1.87	0.55859
GO:0009173	pyrimidine ribonucleoside monophosphate ...	62	1	0.82	0.56247
GO:0008104	protein localization	5129	67	67.9	0.56381
GO:0044038	cell wall macromolecule biosynthetic pro...	769	10	10.18	0.56616
GO:0070589	cellular component macromolecule biosynt...	769	10	10.18	0.56616
GO:0045861	negative regulation of proteolysis	302	4	4	0.56784
GO:0072501	cellular divalent inorganic anion homeos...	63	1	0.83	0.56826
GO:0019216	regulation of lipid metabolic process	460	6	6.09	0.57031
GO:1902582	single-organism intracellular transport	4834	63	63.99	0.57039
GO:0022604	regulation of cell morphogenesis	694	9	9.19	0.57054
GO:0070271	protein complex biogenesis	4075	53	53.94	0.57332
GO:0045787	positive regulation of cell cycle	145	2	1.92	0.57377
GO:0007049	cell cycle	3694	48	48.9	0.57411
GO:0006896	Golgi to vacuole transport	65	1	0.86	0.57963
GO:0032436	positive regulation of proteasomal ubiqu...	65	1	0.86	0.57963
GO:0006641	triglyceride metabolic process	147	2	1.95	0.58121
GO:0046470	phosphatidylcholine metabolic process	66	1	0.87	0.5852
GO:0009642	response to light intensity	2102	27	27.83	0.59066
GO:0015695	organic cation transport	67	1	0.89	0.5907
GO:0071289	cellular response to nickel ion	67	1	0.89	0.5907
GO:0007005	mitochondrion organization	785	10	10.39	0.59211
GO:0010072	primary shoot apical meristem specificat...	151	2	2	0.5958
GO:0010358	leaf shaping	68	1	0.9	0.59612
GO:0042752	regulation of circadian rhythm	395	5	5.23	0.60069
GO:0010119	regulation of stomatal movement	633	8	8.38	0.60073
GO:0030320	cellular monovalent inorganic anion home...	69	1	0.91	0.60147
GO:0031399	regulation of protein modification proce...	1341	17	17.75	0.6054
GO:0060968	regulation of gene silencing	155	2	2.05	0.61002
GO:0000466	maturation of 5.8S rRNA from tricistroni...	71	1	0.94	0.61196
GO:0009968	negative regulation of signal transducti...	720	9	9.53	0.61428
GO:0010648	negative regulation of cell communicatio...	720	9	9.53	0.61428
GO:0023057	negative regulation of signaling	720	9	9.53	0.61428
GO:0030154	cell differentiation	6053	78	80.13	0.61632
GO:0009864	induced systemic resistance, jasmonic ac...	157	2	2.08	0.61698
GO:1990542	mitochondrial transmembrane transport	157	2	2.08	0.61698
GO:0009129	pyrimidine nucleoside monophosphate meta...	72	1	0.95	0.61711
GO:0019253	reductive pentose-phosphate cycle	72	1	0.95	0.61711
GO:1901642	nucleoside transmembrane transport	72	1	0.95	0.61711
GO:0009830	cell wall modification involved in absci...	73	1	0.97	0.62218
GO:0044277	cell wall disassembly	73	1	0.97	0.62218
GO:0017148	negative regulation of translation	405	5	5.36	0.6226
GO:0034249	negative regulation of cellular amide me...	405	5	5.36	0.6226
GO:0032204	regulation of telomere maintenance	159	2	2.1	0.62384
GO:0042214	terpene metabolic process	159	2	2.1	0.62384
GO:0019693	ribose phosphate metabolic process	3376	43	44.69	0.62493
GO:0034755	iron ion transmembrane transport	74	1	0.98	0.62719
GO:0042391	regulation of membrane potential	74	1	0.98	0.62719
GO:1900056	negative regulation of leaf senescence	74	1	0.98	0.62719
GO:0005992	trehalose biosynthetic process	75	1	0.99	0.63213
GO:0006097	glyoxylate cycle	75	1	0.99	0.63213
GO:0019685	photosynthesis, dark reaction	75	1	0.99	0.63213
GO:0006094	gluconeogenesis	654	8	8.66	0.63692
GO:0009645	response to low light intensity stimulus	76	1	1.01	0.637
GO:0061687	detoxification of inorganic compound	76	1	1.01	0.637
GO:1903047	mitotic cell cycle process	1603	20	21.22	0.63712
GO:0009692	ethylene metabolic process	576	7	7.62	0.6411
GO:0009693	ethylene biosynthetic process	576	7	7.62	0.6411
GO:0043449	cellular alkene metabolic process	576	7	7.62	0.6411
GO:0043450	alkene biosynthetic process	576	7	7.62	0.6411
GO:1900673	olefin metabolic process	576	7	7.62	0.6411
GO:1900674	olefin biosynthetic process	576	7	7.62	0.6411
GO:0046487	glyoxylate metabolic process	78	1	1.03	0.64656
GO:0009106	lipoate metabolic process	166	2	2.2	0.64712
GO:0009112	nucleobase metabolic process	166	2	2.2	0.64712
GO:0006779	porphyrin-containing compound biosynthet...	581	7	7.69	0.64992
GO:0006595	polyamine metabolic process	252	3	3.34	0.65
GO:0010018	far-red light signaling pathway	167	2	2.21	0.65035
GO:0001678	cellular glucose homeostasis	79	1	1.05	0.65125
GO:0015914	phospholipid transport	79	1	1.05	0.65125
GO:0015886	heme transport	80	1	1.06	0.65587
GO:0030641	regulation of cellular pH	80	1	1.06	0.65587
GO:0051453	regulation of intracellular pH	80	1	1.06	0.65587
GO:0016043	cellular component organization	17897	232	236.92	0.6591
GO:0005991	trehalose metabolic process	81	1	1.07	0.66043
GO:0006144	purine nucleobase metabolic process	81	1	1.07	0.66043
GO:0000394	RNA splicing, via endonucleolytic cleava...	506	6	6.7	0.66158
GO:1990069	stomatal opening	171	2	2.26	0.66304
GO:0015931	nucleobase-containing compound transport	752	9	9.95	0.66481
GO:0032260	response to jasmonic acid stimulus invol...	82	1	1.09	0.66493
GO:0006623	protein targeting to vacuole	509	6	6.74	0.6671
GO:0072665	protein localization to vacuole	509	6	6.74	0.6671
GO:0072666	establishment of protein localization to...	509	6	6.74	0.6671
GO:0000460	maturation of 5.8S rRNA	83	1	1.1	0.66937
GO:0006071	glycerol metabolic process	83	1	1.1	0.66937
GO:0016050	vesicle organization	261	3	3.46	0.67313
GO:0043650	dicarboxylic acid biosynthetic process	84	1	1.11	0.67375
GO:0046112	nucleobase biosynthetic process	84	1	1.11	0.67375
GO:0006813	potassium ion transport	759	9	10.05	0.67534
GO:0009739	response to gibberellin	1002	12	13.26	0.67624
GO:0015995	chlorophyll biosynthetic process	515	6	6.82	0.67795
GO:0006206	pyrimidine nucleobase metabolic process	85	1	1.13	0.67808
GO:0006566	threonine metabolic process	85	1	1.13	0.67808
GO:0015858	nucleoside transport	85	1	1.13	0.67808
GO:1901678	iron coordination entity transport	85	1	1.13	0.67808
GO:0052546	cell wall pectin metabolic process	176	2	2.33	0.67838
GO:0048285	organelle fission	1563	19	20.69	0.67861
GO:0007020	microtubule nucleation	264	3	3.49	0.68058
GO:0006892	post-Golgi vesicle-mediated transport	86	1	1.14	0.68234
GO:0030002	cellular anion homeostasis	88	1	1.16	0.69071
GO:0033014	tetrapyrrole biosynthetic process	606	7	8.02	0.69208
GO:0016556	mRNA modification	356	4	4.71	0.69481
GO:0043628	ncRNA 3'-end processing	89	1	1.18	0.69481
GO:0009640	photomorphogenesis	1419	17	18.78	0.69493
GO:0046785	microtubule polymerization	270	3	3.57	0.69511
GO:0009806	lignan metabolic process	90	1	1.19	0.69886
GO:0009807	lignan biosynthetic process	90	1	1.19	0.69886
GO:0031540	regulation of anthocyanin biosynthetic p...	90	1	1.19	0.69886
GO:0071804	cellular potassium ion transport	443	5	5.86	0.69898
GO:0071805	potassium ion transmembrane transport	443	5	5.86	0.69898
GO:0016122	xanthophyll metabolic process	92	1	1.22	0.70679
GO:0019740	nitrogen utilization	92	1	1.22	0.70679
GO:0072523	purine-containing compound catabolic pro...	92	1	1.22	0.70679
GO:0090501	RNA phosphodiester bond hydrolysis	448	5	5.93	0.70819
GO:0000478	endonucleolytic cleavage involved in rRN...	93	1	1.23	0.71067
GO:0006546	glycine catabolic process	189	2	2.5	0.71559
GO:0032535	regulation of cellular component size	870	10	11.52	0.71613
GO:0090066	regulation of anatomical structure size	870	10	11.52	0.71613
GO:0006818	hydrogen transport	1116	13	14.77	0.71683
GO:0015992	proton transport	1116	13	14.77	0.71683
GO:0006828	manganese ion transport	95	1	1.26	0.71829
GO:0042439	ethanolamine-containing compound metabol...	95	1	1.26	0.71829
GO:0006672	ceramide metabolic process	96	1	1.27	0.72203
GO:0046132	pyrimidine ribonucleoside biosynthetic p...	96	1	1.27	0.72203
GO:0019288	isopentenyl diphosphate biosynthetic pro...	792	9	10.48	0.72219
GO:0006801	superoxide metabolic process	97	1	1.28	0.72571
GO:0008360	regulation of cell shape	97	1	1.28	0.72571
GO:0009756	carbohydrate mediated signaling	458	5	6.06	0.72601
GO:0010182	sugar mediated signaling pathway	458	5	6.06	0.72601
GO:0010226	response to lithium ion	194	2	2.57	0.7289
GO:0042593	glucose homeostasis	98	1	1.3	0.72935
GO:0019400	alditol metabolic process	99	1	1.31	0.73294
GO:0046134	pyrimidine nucleoside biosynthetic proce...	99	1	1.31	0.73294
GO:0032844	regulation of homeostatic process	196	2	2.59	0.73408
GO:0048764	trichoblast maturation	1458	17	19.3	0.73495
GO:0048765	root hair cell differentiation	1458	17	19.3	0.73495
GO:0045862	positive regulation of proteolysis	100	1	1.32	0.73648
GO:1901800	positive regulation of proteasomal prote...	100	1	1.32	0.73648
GO:1903052	positive regulation of proteolysis invol...	100	1	1.32	0.73648
GO:1903364	positive regulation of cellular protein ...	100	1	1.32	0.73648
GO:0009071	serine family amino acid catabolic proce...	197	2	2.61	0.73664
GO:0048469	cell maturation	1462	17	19.35	0.73887
GO:1902475	L-alpha-amino acid transmembrane transpo...	101	1	1.34	0.73997
GO:0030258	lipid modification	972	11	12.87	0.7403
GO:0010411	xyloglucan metabolic process	199	2	2.63	0.74169
GO:0006312	mitotic recombination	200	2	2.65	0.74418
GO:0010389	regulation of G2/M transition of mitotic...	202	2	2.67	0.74911
GO:0048354	mucilage biosynthetic process involved i...	104	1	1.38	0.75018
GO:0072528	pyrimidine-containing compound biosynthe...	645	7	8.54	0.75098
GO:0009629	response to gravity	1148	13	15.2	0.75231
GO:0051225	spindle assembly	204	2	2.7	0.75396
GO:0071490	cellular response to far red light	204	2	2.7	0.75396
GO:1902749	regulation of cell cycle G2/M phase tran...	204	2	2.7	0.75396
GO:0009744	response to sucrose	985	11	13.04	0.75533
GO:0009269	response to desiccation	388	4	5.14	0.7563
GO:0035725	sodium ion transmembrane transport	106	1	1.4	0.75676
GO:0031109	microtubule polymerization or depolymeri...	299	3	3.96	0.7583
GO:0034285	response to disaccharide	988	11	13.08	0.75871
GO:0080129	proteasome core complex assembly	478	5	6.33	0.75926
GO:0009240	isopentenyl diphosphate biosynthetic pro...	823	9	10.89	0.76194
GO:0046490	isopentenyl diphosphate metabolic proces...	823	9	10.89	0.76194
GO:0006814	sodium ion transport	209	2	2.77	0.76572
GO:0016572	histone phosphorylation	209	2	2.77	0.76572
GO:0000086	G2/M transition of mitotic cell cycle	210	2	2.78	0.76801
GO:0009901	anther dehiscence	484	5	6.41	0.76863
GO:0001676	long-chain fatty acid metabolic process	111	1	1.47	0.77246
GO:0044839	cell cycle G2/M phase transition	212	2	2.81	0.77254
GO:0019318	hexose metabolic process	1169	13	15.47	0.77391
GO:0006626	protein targeting to mitochondrion	399	4	5.28	0.77509
GO:0070585	protein localization to mitochondrion	399	4	5.28	0.77509
GO:0072655	establishment of protein localization to...	399	4	5.28	0.77509
GO:0006904	vesicle docking involved in exocytosis	112	1	1.48	0.77548
GO:0015977	carbon fixation	112	1	1.48	0.77548
GO:0046835	carbohydrate phosphorylation	112	1	1.48	0.77548
GO:0043543	protein acylation	665	7	8.8	0.77788
GO:0006783	heme biosynthetic process	113	1	1.5	0.77846
GO:0032434	regulation of proteasomal ubiquitin-depe...	113	1	1.5	0.77846
GO:0031123	RNA 3'-end processing	216	2	2.86	0.78136
GO:0015807	L-amino acid transport	114	1	1.51	0.78139
GO:0016109	tetraterpenoid biosynthetic process	403	4	5.33	0.78163
GO:0016117	carotenoid biosynthetic process	403	4	5.33	0.78163
GO:0031328	positive regulation of cellular biosynth...	2568	30	33.99	0.78286
GO:0000469	cleavage involved in rRNA processing	115	1	1.52	0.78429
GO:0001539	cilium or flagellum-dependent cell motil...	115	1	1.52	0.78429
GO:0046907	intracellular transport	5279	64	69.88	0.78674
GO:1900055	regulation of leaf senescence	116	1	1.54	0.78715
GO:0071822	protein complex subunit organization	4415	53	58.44	0.78926
GO:0045732	positive regulation of protein catabolic...	117	1	1.55	0.78998
GO:0010090	trichome morphogenesis	590	6	7.81	0.79383
GO:0009900	dehiscence	502	5	6.65	0.79505
GO:0006084	acetyl-CoA metabolic process	319	3	4.22	0.7954
GO:0034622	cellular macromolecular complex assembly	3875	46	51.3	0.79779
GO:0046131	pyrimidine ribonucleoside metabolic proc...	120	1	1.59	0.79822
GO:0009688	abscisic acid biosynthetic process	225	2	2.98	0.80012
GO:0043289	apocarotenoid biosynthetic process	225	2	2.98	0.80012
GO:1902645	tertiary alcohol biosynthetic process	225	2	2.98	0.80012
GO:0044003	modification by symbiont of host morphol...	596	6	7.89	0.80153
GO:1901264	carbohydrate derivative transport	324	3	4.29	0.80389
GO:0009612	response to mechanical stimulus	418	4	5.53	0.80483
GO:0051817	modification of morphology or physiology...	599	6	7.93	0.80529
GO:0009643	photosynthetic acclimation	123	1	1.63	0.80614
GO:0009785	blue light signaling pathway	123	1	1.63	0.80614
GO:0030522	intracellular receptor signaling pathway	123	1	1.63	0.80614
GO:0006544	glycine metabolic process	229	2	3.03	0.80799
GO:0048870	cell motility	124	1	1.64	0.80871
GO:0051674	localization of cell	124	1	1.64	0.80871
GO:0009069	serine family amino acid metabolic proce...	951	10	12.59	0.80902
GO:0042168	heme metabolic process	125	1	1.65	0.81125
GO:0072530	purine-containing compound transmembrane...	125	1	1.65	0.81125
GO:0043247	telomere maintenance in response to DNA ...	231	2	3.06	0.81182
GO:0072527	pyrimidine-containing compound metabolic...	693	7	9.17	0.81183
GO:0006213	pyrimidine nucleoside metabolic process	126	1	1.67	0.81375
GO:0071322	cellular response to carbohydrate stimul...	518	5	6.86	0.8165
GO:0009616	virus induced gene silencing	520	5	6.88	0.81905
GO:0052018	modulation by symbiont of RNA levels in ...	520	5	6.88	0.81905
GO:0052249	modulation of RNA levels in other organi...	520	5	6.88	0.81905
GO:0030162	regulation of proteolysis	521	5	6.9	0.82031
GO:0030007	cellular potassium ion homeostasis	129	1	1.71	0.82107
GO:0016108	tetraterpenoid metabolic process	430	4	5.69	0.82191
GO:0016116	carotenoid metabolic process	430	4	5.69	0.82191
GO:0098586	cellular response to virus	525	5	6.95	0.8253
GO:0000462	maturation of SSU-rRNA from tricistronic...	132	1	1.75	0.82809
GO:0042138	meiotic DNA double-strand break formatio...	241	2	3.19	0.82996
GO:0019344	cysteine biosynthetic process	711	7	9.41	0.83146
GO:1902600	hydrogen ion transmembrane transport	626	6	8.29	0.83672
GO:0007051	spindle organization	248	2	3.28	0.84171
GO:0006913	nucleocytoplasmic transport	989	10	13.09	0.8439
GO:0051169	nuclear transport	989	10	13.09	0.8439
GO:0006534	cysteine metabolic process	724	7	9.58	0.8446
GO:0006541	glutamine metabolic process	141	1	1.87	0.84756
GO:0033500	carbohydrate homeostasis	141	1	1.87	0.84756
GO:0010267	production of ta-siRNAs involved in RNA ...	357	3	4.73	0.8528
GO:0009736	cytokinin-activated signaling pathway	358	3	4.74	0.8541
GO:0043478	pigment accumulation in response to UV l...	552	5	7.31	0.85609
GO:0043479	pigment accumulation in tissues in respo...	552	5	7.31	0.85609
GO:0043480	pigment accumulation in tissues	552	5	7.31	0.85609
GO:0043481	anthocyanin accumulation in tissues in r...	552	5	7.31	0.85609
GO:0071368	cellular response to cytokinin stimulus	362	3	4.79	0.8592
GO:0043473	pigmentation	555	5	7.35	0.85921
GO:0043476	pigment accumulation	555	5	7.35	0.85921
GO:0030004	cellular monovalent inorganic cation hom...	260	2	3.44	0.86014
GO:0042773	ATP synthesis coupled electron transport	260	2	3.44	0.86014
GO:0017038	protein import	1098	11	14.54	0.86096
GO:0009237	siderophore metabolic process	148	1	1.96	0.86117
GO:0009238	enterobactin metabolic process	148	1	1.96	0.86117
GO:0009239	enterobactin biosynthetic process	148	1	1.96	0.86117
GO:0010192	mucilage biosynthetic process	148	1	1.96	0.86117
GO:0019290	siderophore biosynthetic process	148	1	1.96	0.86117
GO:0019540	siderophore biosynthetic process from ca...	148	1	1.96	0.86117
GO:0006119	oxidative phosphorylation	262	2	3.47	0.86302
GO:0065003	macromolecular complex assembly	4584	53	60.68	0.86446
GO:0071840	cellular component organization or bioge...	19205	240	254.23	0.8655
GO:0009870	defense response signaling pathway, resi...	151	1	2	0.86662
GO:0048359	mucilage metabolic process involved in s...	151	1	2	0.86662
GO:0010048	vernalization response	471	4	6.23	0.87117
GO:0007129	synapsis	268	2	3.55	0.87132
GO:0009712	catechol-containing compound metabolic p...	155	1	2.05	0.87356
GO:0009713	catechol-containing compound biosyntheti...	155	1	2.05	0.87356
GO:0030490	maturation of SSU-rRNA	155	1	2.05	0.87356
GO:0009610	response to symbiotic fungus	270	2	3.57	0.87398
GO:0045143	homologous chromosome segregation	271	2	3.59	0.8753
GO:0007267	cell-cell signaling	272	2	3.6	0.8766
GO:0097164	ammonium ion metabolic process	273	2	3.61	0.87788
GO:0032269	negative regulation of cellular protein ...	945	9	12.51	0.87903
GO:0010026	trichome differentiation	672	6	8.9	0.88073
GO:0006637	acyl-CoA metabolic process	381	3	5.04	0.88134
GO:0035383	thioester metabolic process	381	3	5.04	0.88134
GO:0006778	porphyrin-containing compound metabolic ...	858	8	11.36	0.88169
GO:0009834	plant-type secondary cell wall biogenesi...	382	3	5.06	0.88242
GO:0030838	positive regulation of actin filament po...	382	3	5.06	0.88242
GO:0031048	chromatin silencing by small RNA	382	3	5.06	0.88242
GO:0045010	actin nucleation	382	3	5.06	0.88242
GO:0002213	defense response to insect	277	2	3.67	0.88291
GO:0009070	serine family amino acid biosynthetic pr...	768	7	10.17	0.88307
GO:0051649	establishment of localization in cell	5929	69	78.49	0.8843
GO:0009608	response to symbiont	279	2	3.69	0.88535
GO:0010191	mucilage metabolic process	164	1	2.17	0.88788
GO:0010228	vegetative to reproductive phase transit...	1920	20	25.42	0.88798
GO:0051701	interaction with host	682	6	9.03	0.88885
GO:0006090	pyruvate metabolic process	1751	18	23.18	0.88913
GO:0009630	gravitropism	1050	10	13.9	0.88927
GO:0015994	chlorophyll metabolic process	777	7	10.29	0.88988
GO:0016106	sesquiterpenoid biosynthetic process	283	2	3.75	0.89009
GO:0007031	peroxisome organization	390	3	5.16	0.89071
GO:0033013	tetrapyrrole metabolic process	872	8	11.54	0.89172
GO:0046137	negative regulation of vitamin metabolic...	168	1	2.22	0.89372
GO:2000083	negative regulation of L-ascorbic acid b...	168	1	2.22	0.89372
GO:0019184	nonribosomal peptide biosynthetic proces...	169	1	2.24	0.89513
GO:0009892	negative regulation of metabolic process	4512	51	59.73	0.89566
GO:0030656	regulation of vitamin metabolic process	173	1	2.29	0.90058
GO:2000082	regulation of L-ascorbic acid biosynthet...	173	1	2.29	0.90058
GO:0006625	protein targeting to peroxisome	296	2	3.92	0.90427
GO:0072662	protein localization to peroxisome	296	2	3.92	0.90427
GO:0072663	establishment of protein localization to...	296	2	3.92	0.90427
GO:1901990	regulation of mitotic cell cycle phase t...	297	2	3.93	0.90528
GO:0009773	photosynthetic electron transport in pho...	177	1	2.34	0.90576
GO:0071483	cellular response to blue light	177	1	2.34	0.90576
GO:0043574	peroxisomal transport	299	2	3.96	0.90729
GO:0070192	chromosome organization involved in meio...	301	2	3.98	0.90925
GO:1901987	regulation of cell cycle phase transitio...	301	2	3.98	0.90925
GO:0032273	positive regulation of protein polymeriz...	413	3	5.47	0.9117
GO:0010155	regulation of proton transport	182	1	2.41	0.91185
GO:0045912	negative regulation of carbohydrate meta...	183	1	2.42	0.91302
GO:0022904	respiratory electron transport chain	306	2	4.05	0.91399
GO:0010951	negative regulation of endopeptidase act...	184	1	2.44	0.91417
GO:0031331	positive regulation of cellular cataboli...	184	1	2.44	0.91417
GO:0052548	regulation of endopeptidase activity	184	1	2.44	0.91417
GO:0010638	positive regulation of organelle organiz...	622	5	8.23	0.91543
GO:0051495	positive regulation of cytoskeleton orga...	419	3	5.55	0.91654
GO:0043248	proteasome assembly	625	5	8.27	0.91741
GO:0006096	glycolytic process	1007	9	13.33	0.91746
GO:0006757	ATP generation from ADP	1007	9	13.33	0.91746
GO:0006006	glucose metabolic process	1009	9	13.36	0.91851
GO:0090502	RNA phosphodiester bond hydrolysis, endo...	312	2	4.13	0.91937
GO:0051248	negative regulation of protein metabolic...	1011	9	13.38	0.91954
GO:0006754	ATP biosynthetic process	423	3	5.6	0.91963
GO:0009606	tropism	1106	10	14.64	0.92079
GO:0048510	regulation of timing of transition from ...	192	1	2.54	0.92288
GO:0015985	energy coupled proton transport, down el...	317	2	4.2	0.92361
GO:0015986	ATP synthesis coupled proton transport	317	2	4.2	0.92361
GO:0019682	glyceraldehyde-3-phosphate metabolic pro...	1207	11	15.98	0.92508
GO:0007602	phototransduction	319	2	4.22	0.92525
GO:0009585	red, far-red light phototransduction	319	2	4.22	0.92525
GO:0048506	regulation of timing of meristematic pha...	195	1	2.58	0.92591
GO:0008064	regulation of actin polymerization or de...	432	3	5.72	0.92621
GO:0030832	regulation of actin filament length	432	3	5.72	0.92621
GO:0030833	regulation of actin filament polymerizat...	432	3	5.72	0.92621
GO:0006165	nucleoside diphosphate phosphorylation	1030	9	13.63	0.9288
GO:0010082	regulation of root meristem growth	198	1	2.62	0.92882
GO:0051788	response to misfolded protein	844	7	11.17	0.93075
GO:0006863	purine nucleobase transport	201	1	2.66	0.93162
GO:0009896	positive regulation of catabolic process	201	1	2.66	0.93162
GO:0009583	detection of light stimulus	328	2	4.34	0.93221
GO:0019915	lipid storage	328	2	4.34	0.93221
GO:0032956	regulation of actin cytoskeleton organiz...	441	3	5.84	0.93229
GO:0032970	regulation of actin filament-based proce...	441	3	5.84	0.93229
GO:0009135	purine nucleoside diphosphate metabolic ...	1038	9	13.74	0.93242
GO:0009179	purine ribonucleoside diphosphate metabo...	1038	9	13.74	0.93242
GO:0009185	ribonucleoside diphosphate metabolic pro...	1038	9	13.74	0.93242
GO:0046031	ADP metabolic process	1038	9	13.74	0.93242
GO:0010565	regulation of cellular ketone metabolic ...	548	4	7.25	0.93262
GO:0044772	mitotic cell cycle phase transition	331	2	4.38	0.93439
GO:0031325	positive regulation of cellular metaboli...	2985	31	39.51	0.93455
GO:2000030	regulation of response to red or far red...	205	1	2.71	0.93518
GO:0009145	purine nucleoside triphosphate biosynthe...	449	3	5.94	0.9373
GO:0009206	purine ribonucleoside triphosphate biosy...	449	3	5.94	0.9373
GO:0009631	cold acclimation	450	3	5.96	0.9379
GO:0030041	actin filament polymerization	451	3	5.97	0.9385
GO:0010332	response to gamma radiation	337	2	4.46	0.93856
GO:0010025	wax biosynthetic process	340	2	4.5	0.94054
GO:0015851	nucleobase transport	213	1	2.82	0.94175
GO:0044770	cell cycle phase transition	342	2	4.53	0.94184
GO:0009893	positive regulation of metabolic process	3946	42	52.24	0.94229
GO:0019932	second-messenger-mediated signaling	343	2	4.54	0.94247
GO:0008154	actin polymerization or depolymerization	458	3	6.06	0.94252
GO:0042274	ribosomal small subunit biogenesis	216	1	2.86	0.94404
GO:0010166	wax metabolic process	346	2	4.58	0.94434
GO:0042455	ribonucleoside biosynthetic process	674	5	8.92	0.94438
GO:0015996	chlorophyll catabolic process	217	1	2.87	0.94479
GO:0006839	mitochondrial transport	571	4	7.56	0.94496
GO:0016482	cytoplasmic transport	2942	30	38.95	0.94512
GO:0031334	positive regulation of protein complex a...	463	3	6.13	0.94525
GO:0032271	regulation of protein polymerization	463	3	6.13	0.94525
GO:0009132	nucleoside diphosphate metabolic process	1070	9	14.16	0.94533
GO:0009163	nucleoside biosynthetic process	677	5	8.96	0.94574
GO:0051258	protein polymerization	781	6	10.34	0.94681
GO:0046939	nucleotide phosphorylation	1075	9	14.23	0.94714
GO:0048284	organelle fusion	681	5	9.01	0.9475
GO:0042023	DNA endoreduplication	354	2	4.69	0.94904
GO:0006091	generation of precursor metabolites and ...	3478	36	46.04	0.95021
GO:0006301	postreplication repair	225	1	2.98	0.95039
GO:0010214	seed coat development	225	1	2.98	0.95039
GO:0044238	primary metabolic process	41027	520	543.1	0.95064
GO:0042451	purine nucleoside biosynthetic process	584	4	7.73	0.95099
GO:0046129	purine ribonucleoside biosynthetic proce...	584	4	7.73	0.95099
GO:0090305	nucleic acid phosphodiester bond hydroly...	893	7	11.82	0.95157
GO:0030422	production of siRNA involved in RNA inte...	476	3	6.3	0.95179
GO:0032268	regulation of cellular protein metabolic...	2714	27	35.93	0.95207
GO:0051130	positive regulation of cellular componen...	692	5	9.16	0.95209
GO:0009582	detection of abiotic stimulus	361	2	4.78	0.95284
GO:0006787	porphyrin-containing compound catabolic ...	229	1	3.03	0.95297
GO:0033015	tetrapyrrole catabolic process	229	1	3.03	0.95297
GO:0009201	ribonucleoside triphosphate biosynthetic...	479	3	6.34	0.95319
GO:2000024	regulation of leaf development	232	1	3.07	0.95482
GO:0000278	mitotic cell cycle	2112	20	27.96	0.95506
GO:0009889	regulation of biosynthetic process	12290	144	162.69	0.95507
GO:0072594	establishment of protein localization to...	2023	19	26.78	0.95514
GO:0071482	cellular response to light stimulus	701	5	9.28	0.95557
GO:0009156	ribonucleoside monophosphate biosyntheti...	595	4	7.88	0.95561
GO:0044786	cell cycle DNA replication	369	2	4.88	0.95685
GO:0018105	peptidyl-serine phosphorylation	236	1	3.12	0.95717
GO:0061136	regulation of proteasomal protein catabo...	237	1	3.14	0.95774
GO:1903050	regulation of proteolysis involved in ce...	237	1	3.14	0.95774
GO:1903362	regulation of cellular protein catabolic...	237	1	3.14	0.95774
GO:0008654	phospholipid biosynthetic process	1395	12	18.47	0.95815
GO:0051187	cofactor catabolic process	238	1	3.15	0.9583
GO:0009142	nucleoside triphosphate biosynthetic pro...	491	3	6.5	0.95842
GO:0048825	cotyledon development	375	2	4.96	0.95964
GO:0031396	regulation of protein ubiquitination	241	1	3.19	0.95994
GO:1903320	regulation of protein modification by sm...	241	1	3.19	0.95994
GO:0044089	positive regulation of cellular componen...	498	3	6.59	0.96122
GO:0018209	peptidyl-serine modification	244	1	3.23	0.96152
GO:0019321	pentose metabolic process	245	1	3.24	0.96203
GO:0009124	nucleoside monophosphate biosynthetic pr...	614	4	8.13	0.96265
GO:0019538	protein metabolic process	20831	252	275.75	0.96302
GO:0071478	cellular response to radiation	723	5	9.57	0.96313
GO:0000209	protein polyubiquitination	251	1	3.32	0.96496
GO:0019243	methylglyoxal catabolic process to D-lac...	251	1	3.32	0.96496
GO:0055075	potassium ion homeostasis	251	1	3.32	0.96496
GO:0061727	methylglyoxal catabolic process to lacta...	251	1	3.32	0.96496
GO:0040034	regulation of development, heterochronic	252	1	3.34	0.96542
GO:0019722	calcium-mediated signaling	253	1	3.35	0.96588
GO:0051493	regulation of cytoskeleton organization	512	3	6.78	0.96629
GO:0006089	lactate metabolic process	254	1	3.36	0.96634
GO:0009438	methylglyoxal metabolic process	255	1	3.38	0.96678
GO:0042182	ketone catabolic process	255	1	3.38	0.96678
GO:0051596	methylglyoxal catabolic process	255	1	3.38	0.96678
GO:0048193	Golgi vesicle transport	1240	10	16.41	0.96686
GO:0044403	symbiosis, encompassing mutualism throug...	945	7	12.51	0.96737
GO:0035195	gene silencing by miRNA	520	3	6.88	0.96889
GO:0010449	root meristem growth	260	1	3.44	0.96893
GO:0016441	posttranscriptional gene silencing	743	5	9.84	0.96896
GO:0007015	actin filament organization	524	3	6.94	0.97013
GO:1902589	single-organism organelle organization	5640	60	74.66	0.9707
GO:0009127	purine nucleoside monophosphate biosynth...	529	3	7	0.9716
GO:0009168	purine ribonucleoside monophosphate bios...	529	3	7	0.9716
GO:0043254	regulation of protein complex assembly	530	3	7.02	0.97189
GO:0044419	interspecies interaction between organis...	971	7	12.85	0.97336
GO:0031050	dsRNA fragmentation	536	3	7.1	0.97355
GO:0043331	response to dsRNA	536	3	7.1	0.97355
GO:0070918	production of small RNA involved in gene...	536	3	7.1	0.97355
GO:0071359	cellular response to dsRNA	536	3	7.1	0.97355
GO:0043200	response to amino acid	273	1	3.61	0.97389
GO:0010218	response to far red light	763	5	10.1	0.97392
GO:0033044	regulation of chromosome organization	539	3	7.14	0.97435
GO:0046034	ATP metabolic process	1663	14	22.01	0.97454
GO:0009735	response to cytokinin	1758	15	23.27	0.97467
GO:0010212	response to ionizing radiation	419	2	5.55	0.97542
GO:0046185	aldehyde catabolic process	279	1	3.69	0.97591
GO:0033365	protein localization to organelle	2144	19	28.38	0.97676
GO:0009205	purine ribonucleoside triphosphate metab...	1689	14	22.36	0.97838
GO:0007131	reciprocal meiotic recombination	431	2	5.71	0.97856
GO:0035825	reciprocal DNA recombination	431	2	5.71	0.97856
GO:0009144	purine nucleoside triphosphate metabolic...	1691	14	22.38	0.97866
GO:0006275	regulation of DNA replication	434	2	5.75	0.97928
GO:0009644	response to high light intensity	1407	11	18.63	0.97945
GO:0007062	sister chromatid cohesion	435	2	5.76	0.97952
GO:0010017	red or far-red light signaling pathway	440	2	5.82	0.98066
GO:0048871	multicellular organismal homeostasis	2548	23	33.73	0.98119
GO:0006081	cellular aldehyde metabolic process	1618	13	21.42	0.9816
GO:0009559	embryo sac central cell differentiation	446	2	5.9	0.98194
GO:0010197	polar nucleus fusion	446	2	5.9	0.98194
GO:0045488	pectin metabolic process	446	2	5.9	0.98194
GO:0009199	ribonucleoside triphosphate metabolic pr...	1719	14	22.76	0.98216
GO:0010393	galacturonan metabolic process	449	2	5.94	0.98256
GO:0006098	pentose-phosphate shunt	699	4	9.25	0.98319
GO:0009161	ribonucleoside monophosphate metabolic p...	1832	15	24.25	0.98403
GO:0006414	translational elongation	311	1	4.12	0.9843
GO:0035196	production of miRNAs involved in gene si...	459	2	6.08	0.98445
GO:0045132	meiotic chromosome segregation	459	2	6.08	0.98445
GO:0048573	photoperiodism, flowering	932	6	12.34	0.98459
GO:0009064	glutamine family amino acid metabolic pr...	313	1	4.14	0.98472
GO:0035194	posttranscriptional gene silencing by RN...	709	4	9.39	0.98474
GO:0048441	petal development	316	1	4.18	0.98532
GO:0048465	corolla development	316	1	4.18	0.98532
GO:0044271	cellular nitrogen compound biosynthetic ...	17410	203	230.47	0.98553
GO:0009141	nucleoside triphosphate metabolic proces...	1752	14	23.19	0.98562
GO:0009126	purine nucleoside monophosphate metaboli...	1754	14	23.22	0.9858
GO:0009167	purine ribonucleoside monophosphate meta...	1754	14	23.22	0.9858
GO:0009123	nucleoside monophosphate metabolic proce...	1851	15	24.5	0.98586
GO:0051156	glucose 6-phosphate metabolic process	717	4	9.49	0.98588
GO:0051246	regulation of protein metabolic process	2966	27	39.26	0.98599
GO:0016246	RNA interference	601	3	7.96	0.98649
GO:0007127	meiosis I	474	2	6.27	0.98693
GO:0071489	cellular response to red or far red ligh...	477	2	6.31	0.98737
GO:0070646	protein modification by small protein re...	844	5	11.17	0.9874
GO:0006739	NADP metabolic process	731	4	9.68	0.98768
GO:0046128	purine ribonucleoside metabolic process	1874	15	24.81	0.98782
GO:2000113	negative regulation of cellular macromol...	2261	19	29.93	0.98827
GO:0042278	purine nucleoside metabolic process	1887	15	24.98	0.98881
GO:0000723	telomere maintenance	741	4	9.81	0.98883
GO:0032200	telomere organization	741	4	9.81	0.98883
GO:0009119	ribonucleoside metabolic process	1984	16	26.26	0.98885
GO:0030036	actin cytoskeleton organization	620	3	8.21	0.98894
GO:0009855	determination of bilateral symmetry	338	1	4.47	0.98907
GO:0060249	anatomical structure homeostasis	744	4	9.85	0.98915
GO:0042176	regulation of protein catabolic process	339	1	4.49	0.98921
GO:0043094	cellular metabolic compound salvage	750	4	9.93	0.98977
GO:0000398	mRNA splicing, via spliceosome	628	3	8.31	0.98984
GO:0009648	photoperiodism	981	6	12.99	0.98994
GO:0009799	specification of symmetry	347	1	4.59	0.99031
GO:0043255	regulation of carbohydrate biosynthetic ...	348	1	4.61	0.99044
GO:0006807	nitrogen compound metabolic process	26138	313	346.01	0.99046
GO:0010311	lateral root formation	502	2	6.65	0.99056
GO:0044743	intracellular protein transmembrane impo...	513	2	6.79	0.9917
GO:0045017	glycerolipid biosynthetic process	773	4	10.23	0.99186
GO:0007186	G-protein coupled receptor signaling pat...	1006	6	13.32	0.99194
GO:0009637	response to blue light	776	4	10.27	0.9921
GO:0045892	negative regulation of transcription, DN...	1841	14	24.37	0.99211
GO:0042787	protein ubiquitination involved in ubiqu...	364	1	4.82	0.99228
GO:0019684	photosynthesis, light reaction	1337	9	17.7	0.99236
GO:0009116	nucleoside metabolic process	2042	16	27.03	0.99236
GO:0001659	temperature homeostasis	2525	21	33.43	0.99256
GO:0042309	homoiothermy	2525	21	33.43	0.99256
GO:0006644	phospholipid metabolic process	1752	13	23.19	0.99266
GO:0044267	cellular protein metabolic process	18773	217	248.51	0.99273
GO:0009890	negative regulation of biosynthetic proc...	2625	22	34.75	0.99281
GO:0010558	negative regulation of macromolecule bio...	2346	19	31.06	0.99305
GO:0070925	organelle assembly	529	2	7	0.99312
GO:0031323	regulation of cellular metabolic process	14035	157	185.79	0.99342
GO:0006508	proteolysis	6374	64	84.38	0.9936
GO:0046496	nicotinamide nucleotide metabolic proces...	1671	12	22.12	0.99364
GO:0006302	double-strand break repair	537	2	7.11	0.99374
GO:0019362	pyridine nucleotide metabolic process	1674	12	22.16	0.99378
GO:0000741	karyogamy	538	2	7.12	0.99381
GO:0000377	RNA splicing, via transesterification re...	678	3	8.98	0.99405
GO:0015979	photosynthesis	2083	16	27.57	0.99419
[truncated: 2,339 more rows]

## Sheet: GO_TraesCS2D01G011700_Fisher
GO.ID	Term	Annotated	Significant	Expected	classicFisher
GO:0006952	defense response	14639	643	331.32	< 1e-30
GO:0002376	immune system process	9743	494	220.51	< 1e-30
GO:0045087	innate immune response	8709	452	197.11	< 1e-30
GO:0006955	immune response	9116	456	206.32	< 1e-30
GO:0001101	response to acid chemical	12661	556	286.55	< 1e-30
GO:0050832	defense response to fungus	5155	316	116.67	< 1e-30
GO:0006950	response to stress	29939	985	677.6	< 1e-30
GO:0010243	response to organonitrogen compound	2551	209	57.74	< 1e-30
GO:0009814	defense response, incompatible interacti...	5756	333	130.27	< 1e-30
GO:0080134	regulation of response to stress	5689	327	128.76	< 1e-30
GO:1901700	response to oxygen-containing compound	15891	635	359.66	< 1e-30
GO:0009607	response to biotic stimulus	12669	542	286.73	< 1e-30
GO:0098542	defense response to other organism	10010	463	226.55	< 1e-30
GO:0018958	phenol-containing compound metabolic pro...	1537	154	34.79	< 1e-30
GO:0009620	response to fungus	6401	346	144.87	< 1e-30
GO:0051707	response to other organism	12578	536	284.67	< 1e-30
GO:0043207	response to external biotic stimulus	12588	536	284.9	< 1e-30
GO:0042742	defense response to bacterium	5278	303	119.46	< 1e-30
GO:0009617	response to bacterium	6429	342	145.51	< 1e-30
GO:0050896	response to stimulus	38752	1149	877.06	< 1e-30
GO:0042221	response to chemical	21513	760	486.9	< 1e-30
GO:0009719	response to endogenous stimulus	12872	531	291.33	< 1e-30
GO:0009627	systemic acquired resistance	3964	247	89.72	< 1e-30
GO:0010033	response to organic substance	16652	629	376.88	< 1e-30
GO:0045088	regulation of innate immune response	4076	248	92.25	< 1e-30
GO:0050776	regulation of immune response	4092	248	92.61	< 1e-30
GO:0002682	regulation of immune system process	4135	248	93.59	< 1e-30
GO:0009751	response to salicylic acid	4202	250	95.1	< 1e-30
GO:0048585	negative regulation of response to stimu...	3678	229	83.24	< 1e-30
GO:0043434	response to peptide hormone	145	49	3.28	< 1e-30
GO:0060416	response to growth hormone	145	49	3.28	< 1e-30
GO:1901652	response to peptide	145	49	3.28	< 1e-30
GO:0046189	phenol-containing compound biosynthetic ...	1200	121	27.16	< 1e-30
GO:0048583	regulation of response to stimulus	7158	345	162	< 1e-30
GO:0080167	response to karrikin	2272	169	51.42	< 1e-30
GO:0009696	salicylic acid metabolic process	1174	118	26.57	< 1e-30
GO:1901698	response to nitrogen compound	4109	239	93	< 1e-30
GO:0019748	secondary metabolic process	4478	252	101.35	< 1e-30
GO:0014070	response to organic cyclic compound	6220	311	140.78	< 1e-30
GO:0080148	negative regulation of response to water...	169	50	3.82	< 1e-30
GO:0042537	benzene-containing compound metabolic pr...	1447	130	32.75	< 1e-30
GO:0009605	response to external stimulus	16326	597	369.5	< 1e-30
GO:0009611	response to wounding	4518	249	102.25	< 1e-30
GO:1901617	organic hydroxy compound biosynthetic pr...	3169	199	71.72	< 1e-30
GO:0031347	regulation of defense response	5192	271	117.51	< 1e-30
GO:0071229	cellular response to acid chemical	6538	315	147.97	< 1e-30
GO:0009404	toxin metabolic process	1294	119	29.29	< 1e-30
GO:0009725	response to hormone	12147	480	274.92	< 1e-30
GO:0010363	regulation of plant-type hypersensitive ...	2534	172	57.35	< 1e-30
GO:0070887	cellular response to chemical stimulus	10530	432	238.32	< 1e-30
GO:0006749	glutathione metabolic process	328	61	7.42	< 1e-30
GO:0009704	de-etiolation	202	50	4.57	< 1e-30
GO:0002679	respiratory burst involved in defense re...	892	96	20.19	< 1e-30
GO:0010035	response to inorganic substance	10458	427	236.69	< 1e-30
GO:0045730	respiratory burst	895	96	20.26	< 1e-30
GO:0012501	programmed cell death	4922	256	111.4	< 1e-30
GO:0009407	toxin catabolic process	826	92	18.69	< 1e-30
GO:0090487	secondary metabolite catabolic process	826	92	18.69	< 1e-30
GO:0051704	multi-organism process	15473	564	350.2	< 1e-30
GO:2000070	regulation of response to water deprivat...	245	53	5.55	< 1e-30
GO:0008219	cell death	5165	263	116.9	< 1e-30
GO:0016265	death	5165	263	116.9	< 1e-30
GO:1901615	organic hydroxy compound metabolic proce...	4172	229	94.42	< 1e-30
GO:0080135	regulation of cellular response to stres...	2679	173	60.63	< 1e-30
GO:0043067	regulation of programmed cell death	2846	177	64.41	< 1e-30
GO:0010941	regulation of cell death	3289	193	74.44	< 1e-30
GO:0010200	response to chitin	2023	143	45.79	< 1e-30
GO:0009626	plant-type hypersensitive response	4088	220	92.52	< 1e-30
GO:0034050	host programmed cell death induced by sy...	4095	220	92.68	< 1e-30
GO:0006979	response to oxidative stress	5279	259	119.48	< 1e-30
GO:0031348	negative regulation of defense response	2750	170	62.24	< 1e-30
GO:1901701	cellular response to oxygen-containing c...	7356	323	166.49	< 1e-30
GO:0009414	response to water deprivation	5553	266	125.68	< 1e-30
GO:0009415	response to water	5606	267	126.88	< 1e-30
GO:0071446	cellular response to salicylic acid stim...	2510	159	56.81	< 1e-30
GO:0009636	response to toxic substance	953	91	21.57	1.3e-30
GO:0009697	salicylic acid biosynthetic process	856	85	19.37	7.5e-30
GO:0009863	salicylic acid mediated signaling pathwa...	2241	145	50.72	1.7e-29
GO:0071310	cellular response to organic substance	9261	369	209.6	1.2e-28
GO:0009862	systemic acquired resistance, salicylic ...	1674	119	37.89	8.1e-28
GO:0006790	sulfur compound metabolic process	3573	189	80.87	2.3e-27
GO:0071407	cellular response to organic cyclic comp...	4089	206	92.55	3.9e-27
GO:0044710	single-organism metabolic process	27475	826	621.83	4.5e-27
GO:0033554	cellular response to stress	11566	428	261.77	5.6e-27
GO:0009651	response to salt stress	7414	308	167.8	2.2e-26
GO:0007154	cell communication	14638	506	331.3	7.8e-26
GO:0006970	response to osmotic stress	7895	318	178.69	4.5e-25
GO:0048519	negative regulation of biological proces...	8796	341	199.08	3.5e-24
GO:0030968	endoplasmic reticulum unfolded protein r...	1066	86	24.13	6.1e-24
GO:0051716	cellular response to stimulus	19880	629	449.94	2.3e-23
GO:1901136	carbohydrate derivative catabolic proces...	629	64	14.24	2.4e-23
GO:0042430	indole-containing compound metabolic pro...	1369	98	30.98	2.8e-23
GO:0034620	cellular response to unfolded protein	1097	86	24.83	4.1e-23
GO:0006986	response to unfolded protein	1109	86	25.1	8.4e-23
GO:0009813	flavonoid biosynthetic process	2104	126	47.62	8.7e-23
GO:0010045	response to nickel cation	496	56	11.23	9.4e-23
GO:0035967	cellular response to topologically incor...	1112	86	25.17	1e-22
GO:0034976	response to endoplasmic reticulum stress	2302	133	52.1	1.2e-22
GO:0044699	single-organism process	46534	1215	1053.19	2.7e-22
GO:0072330	monocarboxylic acid biosynthetic process	3236	165	73.24	3e-22
GO:0010038	response to metal ion	3884	185	87.91	1.2e-21
GO:0043436	oxoacid metabolic process	9807	360	221.96	1.5e-21
GO:0006082	organic acid metabolic process	9818	360	222.21	1.8e-21
GO:0009755	hormone-mediated signaling pathway	6756	272	152.91	3.4e-21
GO:0006575	cellular modified amino acid metabolic p...	735	66	16.64	4.4e-21
GO:0010193	response to ozone	787	68	17.81	9e-21
GO:0071495	cellular response to endogenous stimulus	7142	281	161.64	1.6e-20
GO:0009738	abscisic acid-activated signaling pathwa...	3041	154	68.83	1.6e-20
GO:0009812	flavonoid metabolic process	2277	127	51.53	2.3e-20
GO:0019752	carboxylic acid metabolic process	9248	340	209.31	2.5e-20
GO:0009816	defense response to bacterium, incompati...	1072	80	24.26	2.7e-20
GO:0071215	cellular response to abscisic acid stimu...	3225	159	72.99	4.6e-20
GO:0032870	cellular response to hormone stimulus	7129	279	161.35	4.7e-20
GO:0046942	carboxylic acid transport	1625	102	36.78	4.9e-20
GO:0015849	organic acid transport	1628	102	36.85	5.5e-20
GO:0010150	leaf senescence	1044	78	23.63	7.7e-20
GO:0010224	response to UV-B	1801	108	40.76	1.1e-19
GO:0009723	response to ethylene	2126	120	48.12	1.1e-19
GO:0009737	response to abscisic acid	5742	236	129.96	2.2e-19
GO:0002252	immune effector process	2628	137	59.48	2.2e-19
GO:0044712	single-organism catabolic process	6452	256	146.03	4.3e-19
GO:0009072	aromatic amino acid family metabolic pro...	1584	98	35.85	7.1e-19
GO:0052542	defense response by callose deposition	1482	94	33.54	7.6e-19
GO:0007166	cell surface receptor signaling pathway	1881	109	42.57	8.6e-19
GO:0009628	response to abiotic stimulus	21913	657	495.95	1.2e-18
GO:0000302	response to reactive oxygen species	2832	142	64.1	1.3e-18
GO:0040008	regulation of growth	2929	145	66.29	1.7e-18
GO:0007167	enzyme linked receptor protein signaling...	1605	98	36.33	1.7e-18
GO:0015711	organic anion transport	1987	112	44.97	2.1e-18
GO:0007165	signal transduction	12366	416	279.88	2.6e-18
GO:0044700	single organism signaling	12542	420	283.86	3.6e-18
GO:0023052	signaling	12551	420	284.06	4.1e-18
GO:0009595	detection of biotic stimulus	1170	80	26.48	4.7e-18
GO:0032787	monocarboxylic acid metabolic process	6510	254	147.34	5e-18
GO:0046686	response to cadmium ion	2877	142	65.11	5.1e-18
GO:0052482	defense response by cell wall thickening	1155	79	26.14	7.4e-18
GO:0052544	defense response by callose deposition i...	1155	79	26.14	7.4e-18
GO:0097306	cellular response to alcohol	3488	161	78.94	1.2e-17
GO:0044550	secondary metabolite biosynthetic proces...	2741	136	62.04	1.8e-17
GO:0010310	regulation of hydrogen peroxide metaboli...	864	66	19.55	1.8e-17
GO:0044711	single-organism biosynthetic process	14613	470	330.73	2.3e-17
GO:0071289	cellular response to nickel ion	67	20	1.52	2.3e-17
GO:0052545	callose localization	1572	94	35.58	3.3e-17
GO:0033037	polysaccharide localization	1582	94	35.8	4.9e-17
GO:0071396	cellular response to lipid	3883	171	87.88	8.8e-17
GO:0009850	auxin metabolic process	1234	80	27.93	9.6e-17
GO:0048527	lateral root development	1578	93	35.71	1.2e-16
GO:0097305	response to alcohol	6346	244	143.63	1.5e-16
GO:0009817	defense response to fungus, incompatible...	787	61	17.81	1.6e-16
GO:0006820	anion transport	3939	172	89.15	1.6e-16
GO:0010260	organ senescence	1195	78	27.05	1.6e-16
GO:0035966	response to topologically incorrect prot...	1953	106	44.2	2.3e-16
GO:0052543	callose deposition in cell wall	1234	79	27.93	3e-16
GO:1901695	tyramine biosynthetic process	42	16	0.95	4.2e-16
GO:0071496	cellular response to external stimulus	3199	147	72.4	5.3e-16
GO:0000165	MAPK cascade	1121	74	25.37	5.4e-16
GO:1901565	organonitrogen compound catabolic proces...	1935	104	43.79	8.5e-16
GO:0048364	root development	5039	203	114.05	8.8e-16
GO:0022622	root system development	5045	203	114.18	9.9e-16
GO:0009692	ethylene metabolic process	576	50	13.04	1e-15
GO:0009693	ethylene biosynthetic process	576	50	13.04	1e-15
GO:0043449	cellular alkene metabolic process	576	50	13.04	1e-15
GO:0043450	alkene biosynthetic process	576	50	13.04	1e-15
GO:1900673	olefin metabolic process	576	50	13.04	1e-15
GO:1900674	olefin biosynthetic process	576	50	13.04	1e-15
GO:0007568	aging	1527	89	34.56	1.1e-15
GO:0009698	phenylpropanoid metabolic process	2436	121	55.13	1.1e-15
GO:0031668	cellular response to extracellular stimu...	3135	144	70.95	1.1e-15
GO:0006612	protein targeting to membrane	1528	89	34.58	1.1e-15
GO:0016053	organic acid biosynthetic process	5188	207	117.42	1.2e-15
GO:0046394	carboxylic acid biosynthetic process	5188	207	117.42	1.2e-15
GO:0006468	protein phosphorylation	6260	238	141.68	1.3e-15
GO:0009991	response to extracellular stimulus	3680	161	83.29	1.4e-15
GO:0052386	cell wall thickening	1297	80	29.35	1.5e-15
GO:0009555	pollen development	3398	152	76.91	1.5e-15
GO:1901162	primary amino compound biosynthetic proc...	45	16	1.02	1.5e-15
GO:0048528	post-embryonic root development	1652	93	37.39	2e-15
GO:0034754	cellular hormone metabolic process	1349	81	30.53	4.3e-15
GO:2000377	regulation of reactive oxygen species me...	995	67	22.52	5.2e-15
GO:0033993	response to lipid	6915	254	156.51	6.3e-15
GO:0023014	signal transduction by protein phosphory...	1203	75	27.23	6.7e-15
GO:0055114	oxidation-reduction process	8065	285	182.53	1.1e-14
GO:1901658	glycosyl compound catabolic process	426	41	9.64	1.2e-14
GO:0072657	protein localization to membrane	1603	89	36.28	1.8e-14
GO:0090150	establishment of protein localization to...	1603	89	36.28	1.8e-14
GO:0009753	response to jasmonic acid	3316	146	75.05	2e-14
GO:1901160	primary amino compound metabolic process	52	16	1.18	2.1e-14
GO:0016143	S-glycoside metabolic process	1448	83	32.77	2.5e-14
GO:0019757	glycosinolate metabolic process	1448	83	32.77	2.5e-14
GO:0019760	glucosinolate metabolic process	1448	83	32.77	2.5e-14
GO:0031669	cellular response to nutrient levels	2307	113	52.21	2.6e-14
GO:0044763	single-organism cellular process	38646	1015	874.66	2.7e-14
GO:0000041	transition metal ion transport	1137	71	25.73	3.3e-14
GO:0006855	drug transmembrane transport	288	33	6.52	3.5e-14
GO:0042538	hyperosmotic salinity response	1795	95	40.63	3.9e-14
GO:0042631	cellular response to water deprivation	1066	68	24.13	4.3e-14
GO:0071462	cellular response to water stimulus	1066	68	24.13	4.3e-14
GO:0031667	response to nutrient levels	2849	130	64.48	4.9e-14
GO:0044283	small molecule biosynthetic process	6908	250	156.35	5.6e-14
GO:0010817	regulation of hormone levels	2920	132	66.09	6.1e-14
GO:0006865	amino acid transport	1209	73	27.36	7.6e-14
GO:0019585	glucuronate metabolic process	514	44	11.63	8.6e-14
GO:0052695	cellular glucuronidation	514	44	11.63	8.6e-14
GO:0052696	flavonoid glucuronidation	514	44	11.63	8.6e-14
GO:0009267	cellular response to starvation	2233	109	50.54	9.5e-14
GO:0010231	maintenance of seed dormancy	516	44	11.68	9.9e-14
GO:0097437	maintenance of dormancy	516	44	11.68	9.9e-14
GO:0009411	response to UV	2568	120	58.12	1e-13
GO:0009074	aromatic amino acid family catabolic pro...	791	56	17.9	1.2e-13
GO:0007178	transmembrane receptor protein serine/th...	889	60	20.12	1.2e-13
GO:0046864	isoprenoid transport	58	16	1.31	1.4e-13
GO:0046865	terpenoid transport	58	16	1.31	1.4e-13
GO:0080168	abscisic acid transport	58	16	1.31	1.4e-13
GO:0010043	response to zinc ion	895	60	20.26	1.7e-13
GO:0042594	response to starvation	2681	123	60.68	1.7e-13
GO:0009867	jasmonic acid mediated signaling pathway	1615	87	36.55	1.8e-13
GO:0006063	uronic acid metabolic process	528	44	11.95	2.2e-13
GO:0019295	coenzyme M biosynthetic process	51	15	1.15	2.9e-13
GO:0019296	coenzyme M metabolic process	51	15	1.15	2.9e-13
GO:0042445	hormone metabolic process	2154	105	48.75	3e-13
GO:0009308	amine metabolic process	1660	88	37.57	3.2e-13
GO:0070301	cellular response to hydrogen peroxide	259	30	5.86	3.8e-13
GO:0044281	small molecule metabolic process	14069	435	318.42	4.4e-13
GO:0071395	cellular response to jasmonic acid stimu...	1643	87	37.19	4.7e-13
GO:0002221	pattern recognition receptor signaling p...	434	39	9.82	4.8e-13
GO:0002757	immune response-activating signal transd...	434	39	9.82	4.8e-13
GO:0002758	innate immune response-activating signal...	434	39	9.82	4.8e-13
GO:0010583	response to cyclopentenone	436	39	9.87	5.6e-13
GO:0002764	immune response-regulating signaling pat...	441	39	9.98	7.9e-13
GO:0000160	phosphorelay signal transduction system	1556	83	35.22	1.1e-12
GO:1901135	carbohydrate derivative metabolic proces...	7008	247	158.61	1.3e-12
GO:0015691	cadmium ion transport	172	24	3.89	1.5e-12
GO:0035556	intracellular signal transduction	4346	171	98.36	1.6e-12
GO:0006026	aminoglycan catabolic process	115	20	2.6	1.7e-12
GO:0006030	chitin metabolic process	115	20	2.6	1.7e-12
GO:0006032	chitin catabolic process	115	20	2.6	1.7e-12
GO:0046348	amino sugar catabolic process	115	20	2.6	1.7e-12
GO:1901072	glucosamine-containing compound cataboli...	115	20	2.6	1.7e-12
GO:0000162	tryptophan biosynthetic process	411	37	9.3	1.8e-12
GO:0046219	indolalkylamine biosynthetic process	411	37	9.3	1.8e-12
GO:1901137	carbohydrate derivative biosynthetic pro...	4328	170	97.95	2.1e-12
GO:0050789	regulation of biological process	27586	756	624.35	2.5e-12
GO:1902580	single-organism cellular localization	4488	174	101.58	3.3e-12
GO:0051553	flavone biosynthetic process	467	39	10.57	4.7e-12
GO:0051555	flavonol biosynthetic process	467	39	10.57	4.7e-12
GO:0009643	photosynthetic acclimation	123	20	2.78	6.1e-12
GO:0043069	negative regulation of programmed cell d...	749	51	16.95	6.2e-12
GO:0016139	glycoside catabolic process	256	28	5.79	9.2e-12
GO:1901071	glucosamine-containing compound metaboli...	126	20	2.85	9.6e-12
GO:0016137	glycoside metabolic process	257	28	5.82	1e-11
GO:0080024	indolebutyric acid metabolic process	239	27	5.41	1e-11
GO:0051552	flavone metabolic process	479	39	10.84	1e-11
GO:0051554	flavonol metabolic process	479	39	10.84	1e-11
GO:1990267	response to transition metal nanoparticl...	1316	72	29.78	1.1e-11
GO:0006022	aminoglycan metabolic process	142	21	3.21	1.2e-11
GO:0018874	benzoate metabolic process	226	26	5.11	1.6e-11
GO:0015893	drug transport	380	34	8.6	1.7e-11
GO:0071705	nitrogen compound transport	3796	151	85.91	1.7e-11
GO:0060548	negative regulation of cell death	1192	67	26.98	1.9e-11
GO:0071475	cellular hyperosmotic salinity response	228	26	5.16	2e-11
GO:0016310	phosphorylation	8434	280	190.88	2.3e-11
GO:0042436	indole-containing compound catabolic pro...	753	50	17.04	2.4e-11
GO:0065007	biological regulation	31101	830	703.9	2.4e-11
GO:0048513	organ development	9431	306	213.45	2.9e-11
GO:0046777	protein autophosphorylation	2459	109	55.65	3.4e-11
GO:1900459	positive regulation of brassinosteroid m...	433	36	9.8	3.5e-11
GO:0006811	ion transport	7019	241	158.86	3.5e-11
GO:2000280	regulation of root development	712	48	16.11	3.6e-11
GO:1901140	p-coumaryl alcohol transport	39	12	0.88	3.8e-11
GO:0006182	cGMP biosynthetic process	435	36	9.85	3.9e-11
GO:0042343	indole glucosinolate metabolic process	435	36	9.85	3.9e-11
GO:0046068	cGMP metabolic process	435	36	9.85	3.9e-11
GO:0048544	recognition of pollen	331	31	7.49	4.1e-11
GO:0006559	L-phenylalanine catabolic process	108	18	2.44	4.5e-11
GO:1902222	erythrose 4-phosphate/phosphoenolpyruvat...	108	18	2.44	4.5e-11
GO:0015824	proline transport	395	34	8.94	4.7e-11
GO:0048229	gametophyte development	4400	167	99.58	4.9e-11
GO:0044248	cellular catabolic process	8580	282	194.19	5.7e-11
GO:1900457	regulation of brassinosteroid mediated s...	441	36	9.98	5.8e-11
GO:0016144	S-glycoside biosynthetic process	1225	67	27.73	6e-11
GO:0019758	glycosinolate biosynthetic process	1225	67	27.73	6e-11
GO:0019761	glucosinolate biosynthetic process	1225	67	27.73	6e-11
GO:0009309	amine biosynthetic process	533	40	12.06	6.6e-11
GO:0042401	cellular biogenic amine biosynthetic pro...	533	40	12.06	6.6e-11
GO:0042435	indole-containing compound biosynthetic ...	1039	60	23.52	7.5e-11
GO:0071474	cellular hyperosmotic response	243	26	5.5	8.2e-11
GO:0051606	detection of stimulus	1696	83	38.39	8.2e-11
GO:0006568	tryptophan metabolic process	755	49	17.09	8.4e-11
GO:0006586	indolalkylamine metabolic process	755	49	17.09	8.4e-11
GO:0008037	cell recognition	343	31	7.76	1e-10
GO:0071366	cellular response to indolebutyric acid ...	42	12	0.95	1e-10
GO:0044272	sulfur compound biosynthetic process	2625	112	59.41	1.7e-10
GO:0015692	lead ion transport	54	13	1.22	1.8e-10
GO:0009851	auxin biosynthetic process	880	53	19.92	2.2e-10
GO:0002218	activation of innate immune response	1236	66	27.97	2.3e-10
GO:0002253	activation of immune response	1236	66	27.97	2.3e-10
GO:0009190	cyclic nucleotide biosynthetic process	470	36	10.64	3.3e-10
GO:0052652	cyclic purine nucleotide metabolic proce...	470	36	10.64	3.3e-10
GO:1901606	alpha-amino acid catabolic process	1108	61	25.08	3.4e-10
GO:0009187	cyclic nucleotide metabolic process	473	36	10.71	4e-10
GO:0009683	indoleacetic acid metabolic process	817	50	18.49	4.1e-10
GO:0042493	response to drug	817	50	18.49	4.1e-10
GO:1901564	organonitrogen compound metabolic proces...	12432	377	281.37	4.1e-10
GO:0009875	pollen-pistil interaction	364	31	8.24	4.3e-10
GO:0009682	induced systemic resistance	694	45	15.71	5e-10
GO:0046482	para-aminobenzoic acid metabolic process	456	35	10.32	5.6e-10
GO:0043562	cellular response to nitrogen levels	502	37	11.36	5.6e-10
GO:0009063	cellular amino acid catabolic process	1125	61	25.46	6.1e-10
GO:0042351	'de novo' GDP-L-fucose biosynthetic proc...	72	14	1.63	7.7e-10
GO:0045089	positive regulation of innate immune res...	1305	67	29.54	8.2e-10
GO:0006812	cation transport	4648	169	105.2	9e-10
GO:0006040	amino sugar metabolic process	162	20	3.67	9.8e-10
GO:0071214	cellular response to abiotic stimulus	2163	95	48.95	1e-09
GO:0002684	positive regulation of immune system pro...	1317	67	29.81	1.2e-09
GO:0050778	positive regulation of immune response	1317	67	29.81	1.2e-09
GO:0006972	hyperosmotic response	2429	103	54.97	1.3e-09
GO:0016054	organic acid catabolic process	2205	96	49.91	1.3e-09
GO:0046395	carboxylic acid catabolic process	2205	96	49.91	1.3e-09
GO:0071417	cellular response to organonitrogen comp...	118	17	2.67	1.6e-09
GO:0080026	response to indolebutyric acid	64	13	1.45	1.7e-09
GO:0015804	neutral amino acid transport	456	34	10.32	2e-09
GO:0042350	GDP-L-fucose biosynthetic process	78	14	1.77	2.3e-09
GO:0046368	GDP-L-fucose metabolic process	78	14	1.77	2.3e-09
GO:0015718	monocarboxylic acid transport	188	21	4.25	2.4e-09
GO:0019375	galactolipid biosynthetic process	370	30	8.37	2.6e-09
GO:0006558	L-phenylalanine metabolic process	138	18	3.12	2.7e-09
GO:1902221	erythrose 4-phosphate/phosphoenolpyruvat...	138	18	3.12	2.7e-09
GO:0048366	leaf development	3539	135	80.1	3e-09
GO:0006995	cellular response to nitrogen starvation	440	33	9.96	3e-09
GO:0033609	oxalate metabolic process	142	18	3.21	4.3e-09
GO:0019374	galactolipid metabolic process	379	30	8.58	4.6e-09
GO:0031349	positive regulation of defense response	1422	69	32.18	4.6e-09
GO:0002229	defense response to oomycetes	498	35	11.27	5.5e-09
GO:0046275	flavonoid catabolic process	198	21	4.48	6.1e-09
GO:0046284	anthocyanin-containing compound cataboli...	198	21	4.48	6.1e-09
GO:1900000	regulation of anthocyanin catabolic proc...	198	21	4.48	6.1e-09
GO:0009699	phenylpropanoid biosynthetic process	1555	73	35.19	6.5e-09
GO:0042178	xenobiotic catabolic process	200	21	4.53	7.3e-09
GO:1902578	single-organism localization	13592	398	307.62	8.4e-09
GO:0009808	lignin metabolic process	1511	71	34.2	1e-08
GO:0009690	cytokinin metabolic process	416	31	9.42	1e-08
GO:0048731	system development	14291	414	323.44	1.3e-08
GO:0006805	xenobiotic metabolic process	208	21	4.71	1.5e-08
GO:0071466	cellular response to xenobiotic stimulus	208	21	4.71	1.5e-08
GO:0016998	cell wall macromolecule catabolic proces...	171	19	3.87	1.5e-08
GO:0032501	multicellular organismal process	21136	579	478.37	1.6e-08
GO:0048569	post-embryonic organ development	4350	155	98.45	1.8e-08
GO:0046283	anthocyanin-containing compound metaboli...	790	45	17.88	2.6e-08
GO:0007044	cell-substrate junction assembly	10	6	0.23	2.6e-08
GO:0007045	cell-substrate adherens junction assembl...	10	6	0.23	2.6e-08
GO:0034332	adherens junction organization	10	6	0.23	2.6e-08
GO:0034333	adherens junction assembly	10	6	0.23	2.6e-08
GO:0048041	focal adhesion assembly	10	6	0.23	2.6e-08
GO:0044802	single-organism membrane organization	2547	102	57.65	2.8e-08
GO:0070727	cellular macromolecule localization	5330	181	120.63	3.2e-08
GO:0010497	plasmodesmata-mediated intercellular tra...	161	18	3.64	3.2e-08
GO:0008202	steroid metabolic process	1377	65	31.17	3.6e-08
GO:0002239	response to oomycetes	538	35	12.18	3.8e-08
GO:0009920	cell plate formation involved in plant-t...	240	22	5.43	3.9e-08
GO:0009684	indoleacetic acid biosynthetic process	778	44	17.61	4.5e-08
GO:0040007	growth	6176	203	139.78	4.8e-08
GO:0006576	cellular biogenic amine metabolic proces...	1121	56	25.37	5e-08
GO:1901527	abscisic acid-activated signaling pathwa...	674	40	15.25	5.1e-08
GO:0006664	glycolipid metabolic process	571	36	12.92	5.3e-08
GO:0009805	coumarin biosynthetic process	597	37	13.51	5.4e-08
GO:1901657	glycosyl compound metabolic process	3484	128	78.85	6.6e-08
GO:0009416	response to light stimulus	8528	264	193.01	6.9e-08
GO:1903509	liposaccharide metabolic process	580	36	13.13	7.8e-08
GO:0042743	hydrogen peroxide metabolic process	1755	76	39.72	8.7e-08
GO:0042344	indole glucosinolate catabolic process	73	12	1.65	8.9e-08
GO:0045926	negative regulation of growth	690	40	15.62	9.5e-08
GO:0007169	transmembrane receptor protein tyrosine ...	1173	57	26.55	9.5e-08
GO:0009073	aromatic amino acid family biosynthetic ...	664	39	15.03	9.7e-08
GO:0009804	coumarin metabolic process	612	37	13.85	1e-07
GO:0006691	leukotriene metabolic process	12	6	0.27	1.1e-07
GO:0019370	leukotriene biosynthetic process	12	6	0.27	1.1e-07
GO:0046456	icosanoid biosynthetic process	12	6	0.27	1.1e-07
GO:1901570	fatty acid derivative biosynthetic proce...	12	6	0.27	1.1e-07
GO:0042545	cell wall modification	2357	94	53.35	1.2e-07
GO:0000919	cell plate assembly	278	23	6.29	1.3e-07
GO:0006643	membrane lipid metabolic process	838	45	18.97	1.4e-07
GO:0006520	cellular amino acid metabolic process	3818	136	86.41	1.5e-07
GO:0008152	metabolic process	48711	1187	1102.46	1.6e-07
GO:0042542	response to hydrogen peroxide	1879	79	42.53	1.6e-07
GO:0010496	intercellular transport	179	18	4.05	1.6e-07
GO:0019439	aromatic compound catabolic process	1950	81	44.13	1.8e-07
GO:0034614	cellular response to reactive oxygen spe...	524	33	11.86	1.9e-07
GO:0016036	cellular response to phosphate starvatio...	766	42	17.34	2.1e-07
GO:0042446	hormone biosynthetic process	1668	72	37.75	2.1e-07
GO:0009789	positive regulation of abscisic acid-act...	633	37	14.33	2.3e-07
GO:1901421	positive regulation of response to alcoh...	639	37	14.46	2.9e-07
GO:0006869	lipid transport	721	40	16.32	2.9e-07
GO:0044106	cellular amine metabolic process	1187	56	26.87	3.2e-07
GO:0009056	catabolic process	10931	321	247.4	3.2e-07
GO:0009742	brassinosteroid mediated signaling pathw...	1139	54	25.78	4.4e-07
GO:0043401	steroid hormone mediated signaling pathw...	1142	54	25.85	4.8e-07
GO:0071383	cellular response to steroid hormone sti...	1142	54	25.85	4.8e-07
GO:1901361	organic cyclic compound catabolic proces...	2005	81	45.38	5.5e-07
GO:0048545	response to steroid hormone	1157	54	26.19	7.1e-07
GO:0048316	seed development	5476	178	123.94	7.3e-07
GO:0009873	ethylene-activated signaling pathway	923	46	20.89	8.1e-07
GO:0006569	tryptophan catabolic process	695	38	15.73	8.2e-07
GO:0046218	indolalkylamine catabolic process	695	38	15.73	8.2e-07
GO:1901659	glycosyl compound biosynthetic process	1898	77	42.96	8.9e-07
GO:0044707	single-multicellular organism process	20160	542	456.28	9.2e-07
GO:0061024	membrane organization	3026	110	68.49	9.5e-07
GO:0010106	cellular response to iron ion starvation	784	41	17.74	9.6e-07
GO:0071367	cellular response to brassinosteroid sti...	1171	54	26.5	1e-06
GO:0046467	membrane lipid biosynthetic process	646	36	14.62	1e-06
GO:0009247	glycolipid biosynthetic process	486	30	11	1e-06
GO:0009314	response to radiation	8860	265	200.53	1.1e-06
GO:0009694	jasmonic acid metabolic process	907	45	20.53	1.2e-06
GO:0002237	response to molecule of bacterial origin	569	33	12.88	1.2e-06
GO:0072722	response to amitrole	10	5	0.23	1.4e-06
GO:0071702	organic substance transport	7814	237	176.85	1.7e-06
GO:0009410	response to xenobiotic stimulus	397	26	8.99	1.8e-06
GO:0009718	anthocyanin-containing compound biosynth...	635	35	14.37	1.8e-06
GO:0009962	regulation of flavonoid biosynthetic pro...	664	36	15.03	1.9e-06
GO:0010154	fruit development	5648	180	127.83	2.1e-06
GO:0010162	seed dormancy process	1057	49	23.92	2.7e-06
GO:0022611	dormancy process	1057	49	23.92	2.7e-06
GO:0034329	cell junction assembly	19	6	0.43	2.8e-06
GO:0072593	reactive oxygen species metabolic proces...	1997	78	45.2	3.1e-06
GO:0009759	indole glucosinolate biosynthetic proces...	361	24	8.17	3.4e-06
GO:0009809	lignin biosynthetic process	975	46	22.07	3.5e-06
GO:0007275	multicellular organismal development	17853	482	404.06	3.7e-06
GO:0043648	dicarboxylic acid metabolic process	413	26	9.35	3.7e-06
GO:0009640	photomorphogenesis	1419	60	32.12	4.1e-06
GO:0016145	S-glycoside catabolic process	122	13	2.76	4.4e-06
GO:0019759	glycosinolate catabolic process	122	13	2.76	4.4e-06
GO:0019762	glucosinolate catabolic process	122	13	2.76	4.4e-06
GO:0031537	regulation of anthocyanin metabolic proc...	342	23	7.74	4.5e-06
GO:0071241	cellular response to inorganic substance	444	27	10.05	4.6e-06
GO:0009310	amine catabolic process	867	42	19.62	4.8e-06
GO:0042402	cellular biogenic amine catabolic proces...	867	42	19.62	4.8e-06
GO:0048856	anatomical structure development	17976	483	406.85	6.1e-06
GO:0010089	xylem development	1281	55	28.99	6.6e-06
GO:0098581	detection of external biotic stimulus	645	34	14.6	6.6e-06
GO:0006857	oligopeptide transport	535	30	12.11	7e-06
GO:0015748	organophosphate ester transport	377	24	8.53	7.1e-06
GO:0015850	organic hydroxy compound transport	279	20	6.31	7.2e-06
GO:0044765	single-organism transport	13032	363	294.95	7.3e-06
GO:0033036	macromolecule localization	7430	223	168.16	7.6e-06
GO:0010262	somatic embryogenesis	33	7	0.75	7.7e-06
GO:0052314	phytoalexin metabolic process	465	27	10.52	1.1e-05
GO:0071554	cell wall organization or biogenesis	5275	166	119.39	1.1e-05
GO:0042886	amide transport	606	32	13.72	1.2e-05
GO:0015914	phospholipid transport	79	10	1.79	1.2e-05
GO:0010120	camalexin biosynthetic process	442	26	10	1.2e-05
GO:0052317	camalexin metabolic process	442	26	10	1.2e-05
GO:1901605	alpha-amino acid metabolic process	2756	97	62.38	1.5e-05
GO:0006629	lipid metabolic process	7595	225	171.9	1.6e-05
GO:0015833	peptide transport	559	30	12.65	1.6e-05
GO:0006690	icosanoid metabolic process	37	7	0.84	1.7e-05
GO:1901568	fatty acid derivative metabolic process	37	7	0.84	1.7e-05
GO:0009700	indole phytoalexin biosynthetic process	451	26	10.21	1.7e-05
GO:0046217	indole phytoalexin metabolic process	451	26	10.21	1.7e-05
GO:0010087	phloem or xylem histogenesis	1424	58	32.23	1.7e-05
GO:0016115	terpenoid catabolic process	348	22	7.88	1.9e-05
GO:0043090	amino acid import	323	21	7.31	1.9e-05
GO:0009624	response to nematode	1202	51	27.2	1.9e-05
GO:0010037	response to carbon dioxide	67	9	1.52	2e-05
GO:0009403	toxin biosynthetic process	455	26	10.3	2e-05
GO:0052315	phytoalexin biosynthetic process	455	26	10.3	2e-05
GO:0071369	cellular response to ethylene stimulus	1046	46	23.67	2e-05
GO:0008300	isoprenoid catabolic process	353	22	7.99	2.3e-05
GO:0034599	cellular response to oxidative stress	657	33	14.87	2.4e-05
GO:0048584	positive regulation of response to stimu...	1983	74	44.88	2.5e-05
GO:0009749	response to glucose	1025	45	23.2	2.6e-05
GO:0010431	seed maturation	1316	54	29.78	2.7e-05
GO:0048827	phyllome development	5178	161	117.19	2.8e-05
GO:0009967	positive regulation of signal transducti...	785	37	17.77	3.1e-05
GO:0023056	positive regulation of signaling	785	37	17.77	3.1e-05
GO:0009152	purine ribonucleotide biosynthetic proce...	1068	46	24.17	3.4e-05
GO:0051179	localization	16464	440	372.63	3.5e-05
GO:0080110	sporopollenin biosynthetic process	476	26	10.77	4.3e-05
GO:0046271	phenylpropanoid catabolic process	92	10	2.08	4.6e-05
GO:0046274	lignin catabolic process	92	10	2.08	4.6e-05
GO:0010647	positive regulation of cell communicatio...	803	37	18.17	4.9e-05
GO:0034330	cell junction organization	30	6	0.68	5e-05
GO:0045216	cell-cell junction organization	30	6	0.68	5e-05
GO:0044273	sulfur compound catabolic process	175	14	3.96	5e-05
GO:0097164	ammonium ion metabolic process	273	18	6.18	6.1e-05
GO:0009226	nucleotide-sugar biosynthetic process	180	14	4.07	6.9e-05
GO:0016107	sesquiterpenoid catabolic process	302	19	6.84	7.2e-05
GO:0043290	apocarotenoid catabolic process	302	19	6.84	7.2e-05
GO:0046345	abscisic acid catabolic process	302	19	6.84	7.2e-05
GO:0016045	detection of bacterium	637	31	14.42	7.3e-05
GO:0046622	positive regulation of organ growth	329	20	7.45	7.5e-05
GO:0051792	medium-chain fatty acid biosynthetic pro...	329	20	7.45	7.5e-05
GO:0098543	detection of other organism	638	31	14.44	7.5e-05
GO:0015802	basic amino acid transport	182	14	4.12	7.7e-05
GO:0044282	small molecule catabolic process	2919	98	66.06	8.2e-05
GO:0051791	medium-chain fatty acid metabolic proces...	332	20	7.51	8.5e-05
GO:0009787	regulation of abscisic acid-activated si...	1112	46	25.17	8.7e-05
GO:0030001	metal ion transport	3037	101	68.74	9e-05
GO:0051641	cellular localization	7309	212	165.42	0.0001
GO:0040009	regulation of growth rate	339	20	7.67	0.00011
GO:1901419	regulation of response to alcohol	1126	46	25.48	0.00012
GO:0009741	response to brassinosteroid	1597	60	36.14	0.00012
GO:0009695	jasmonic acid biosynthetic process	715	33	16.18	0.00012
GO:0065008	regulation of biological quality	10562	292	239.05	0.00013
GO:0071248	cellular response to metal ion	371	21	8.4	0.00014
GO:0048639	positive regulation of developmental gro...	345	20	7.81	0.00014
GO:0002215	defense response to nematode	130	11	2.94	0.00019
GO:0010338	leaf formation	353	20	7.99	0.00019
GO:0044767	single-organism developmental process	19620	507	444.05	0.0002
GO:0006882	cellular zinc ion homeostasis	110	10	2.49	0.00021
GO:0009791	post-embryonic development	12243	331	277.09	0.00021
GO:0006164	purine nucleotide biosynthetic process	1160	46	26.25	0.00022
GO:0033473	indoleacetic acid conjugate metabolic pr...	39	6	0.88	0.00023
GO:1901141	regulation of lignin biosynthetic proces...	155	12	3.51	0.00023
GO:0048439	flower morphogenesis	227	15	5.14	0.00024
GO:0046149	pigment catabolic process	415	22	9.39	0.00024
GO:0046148	pigment biosynthetic process	1643	60	37.19	0.00025
GO:1900056	negative regulation of leaf senescence	74	8	1.67	0.00027
GO:0009641	shade avoidance	448	23	10.14	0.00028
GO:0010230	alternative respiration	15	4	0.34	0.00029
GO:0016131	brassinosteroid metabolic process	822	35	18.6	0.00034
GO:0006605	protein targeting	3458	109	78.26	0.00036
GO:0048830	adventitious root development	371	20	8.4	0.00037
GO:0006810	transport	14881	392	336.8	0.00037
GO:0010584	pollen exine formation	1123	44	25.42	0.00039
GO:0009963	positive regulation of flavonoid biosynt...	402	21	9.1	0.0004
GO:0010600	regulation of auxin biosynthetic process	60	7	1.36	0.00041
GO:0010118	stomatal movement	1713	61	38.77	0.00042
GO:0016128	phytosteroid metabolic process	834	35	18.88	0.00044
GO:0072522	purine-containing compound biosynthetic ...	1201	46	27.18	0.00047
GO:0032502	developmental process	19973	511	452.04	0.00049
GO:0007585	respiratory gaseous exchange	17	4	0.38	0.00049
GO:0006730	one-carbon metabolic process	145	11	3.28	0.00049
GO:0006772	thiamine metabolic process	62	7	1.4	0.0005
GO:0042723	thiamine-containing compound metabolic p...	62	7	1.4	0.0005
GO:0009625	response to insect	840	35	19.01	0.0005
GO:0019184	nonribosomal peptide biosynthetic proces...	169	12	3.82	0.00051
GO:0010272	response to silver ion	30	5	0.68	0.00052
GO:0003156	regulation of organ formation	82	8	1.86	0.00055
GO:0051238	sequestering of metal ion	147	11	3.33	0.00055
GO:0051240	positive regulation of multicellular org...	1524	55	34.49	0.00058
GO:0009237	siderophore metabolic process	148	11	3.35	0.00059
GO:0009238	enterobactin metabolic process	148	11	3.35	0.00059
GO:0009239	enterobactin biosynthetic process	148	11	3.35	0.00059
GO:0019290	siderophore biosynthetic process	148	11	3.35	0.00059
GO:0019540	siderophore biosynthetic process from ca...	148	11	3.35	0.00059
GO:0043900	regulation of multi-organism process	1561	56	35.33	0.0006
GO:0006796	phosphate-containing compound metabolic ...	12675	337	286.87	0.0006
GO:0010876	lipid localization	1048	41	23.72	0.00062
GO:0010112	regulation of systemic acquired resistan...	446	22	10.09	0.00064
GO:1901362	organic cyclic compound biosynthetic pro...	16945	438	383.51	0.0007
GO:2000026	regulation of multicellular organismal d...	4805	142	108.75	0.00074
GO:0045927	positive regulation of growth	394	20	8.92	0.00078
GO:0050794	regulation of cellular process	24079	604	544.97	0.00079
GO:0071472	cellular response to salt stress	700	30	15.84	0.00079
GO:0009409	response to cold	8292	229	187.67	0.00084
GO:0009712	catechol-containing compound metabolic p...	155	11	3.51	0.00086
GO:0009713	catechol-containing compound biosyntheti...	155	11	3.51	0.00086
GO:0006721	terpenoid metabolic process	1589	56	35.96	0.0009
GO:0019742	pentacyclic triterpenoid metabolic proce...	110	9	2.49	0.00092
GO:0019745	pentacyclic triterpenoid biosynthetic pr...	110	9	2.49	0.00092
GO:0051094	positive regulation of developmental pro...	1557	55	35.24	0.00094
GO:0055069	zinc ion homeostasis	157	11	3.55	0.00095
GO:1900384	regulation of flavonol biosynthetic proc...	134	10	3.03	0.00099
GO:0006066	alcohol metabolic process	2324	76	52.6	0.00103
GO:0010208	pollen wall assembly	1179	44	26.68	0.00103
GO:0085029	extracellular matrix assembly	1179	44	26.68	0.00103
GO:0046620	regulation of organ growth	433	21	9.8	0.00104
GO:0019438	aromatic compound biosynthetic process	16070	415	363.71	0.00112
GO:0010927	cellular component assembly involved in ...	1185	44	26.82	0.00113
GO:0072503	cellular divalent inorganic cation homeo...	211	13	4.78	0.00114
GO:0048658	anther wall tapetum development	590	26	13.35	0.00115
GO:0070838	divalent metal ion transport	1187	44	26.87	0.00117
GO:0051234	establishment of localization	15153	393	342.95	0.00118
GO:0046323	glucose import	163	11	3.69	0.00129
GO:0009733	response to auxin	2984	93	67.54	0.00133
GO:0051188	cofactor biosynthetic process	1689	58	38.23	0.00133
GO:0046164	alcohol catabolic process	412	20	9.32	0.00133
GO:0015696	ammonium transport	164	11	3.71	0.00136
GO:0072511	divalent inorganic cation transport	1231	45	27.86	0.00136
GO:0009225	nucleotide-sugar metabolic process	242	14	5.48	0.00137
GO:0030198	extracellular matrix organization	1267	46	28.68	0.00139
GO:0043062	extracellular structure organization	1267	46	28.68	0.00139
GO:0006793	phosphorus metabolic process	12920	339	292.41	0.00139
GO:0010016	shoot system morphogenesis	2697	85	61.04	0.00155
GO:0009856	pollination	2811	88	63.62	0.00156
GO:0044706	multi-multicellular organism process	2811	88	63.62	0.00156
GO:0016104	triterpenoid biosynthetic process	119	9	2.69	0.00159
GO:0051501	diterpene phytoalexin metabolic process	23	4	0.52	0.00164
GO:0009631	cold acclimation	450	21	10.18	0.00166
GO:0015758	glucose transport	169	11	3.82	0.00173
GO:0009165	nucleotide biosynthetic process	2117	69	47.91	0.00185
GO:0010623	developmental programmed cell death	99	8	2.24	0.00188
GO:0009687	abscisic acid metabolic process	549	24	12.43	0.00193
GO:0043288	apocarotenoid metabolic process	549	24	12.43	0.00193
GO:1902644	tertiary alcohol metabolic process	549	24	12.43	0.00193
GO:1901616	organic hydroxy compound catabolic proce...	456	21	10.32	0.00195
GO:0090354	regulation of auxin metabolic process	78	7	1.77	0.00196
GO:2000027	regulation of organ morphogenesis	551	24	12.47	0.00203
GO:0042546	cell wall biogenesis	1797	60	40.67	0.0021
GO:1901293	nucleoside phosphate biosynthetic proces...	2129	69	48.19	0.00212
GO:0015706	nitrate transport	1546	53	34.99	0.00216
GO:0006714	sesquiterpenoid metabolic process	619	26	14.01	0.00223
GO:0010023	proanthocyanidin biosynthetic process	125	9	2.83	0.00224
GO:0080187	floral organ senescence	102	8	2.31	0.00227
GO:0009108	coenzyme biosynthetic process	1057	39	23.92	0.00233
GO:0046885	regulation of hormone biosynthetic proce...	176	11	3.98	0.00238
GO:0080027	response to herbivore	176	11	3.98	0.00238
GO:0042335	cuticle development	789	31	17.86	0.0025
GO:0009746	response to hexose	1414	49	32	0.00252
GO:0070588	calcium ion transmembrane transport	152	10	3.44	0.00254
GO:0009835	fruit ripening	104	8	2.35	0.00256
GO:0071695	anatomical structure maturation	104	8	2.35	0.00256
GO:2000762	regulation of phenylpropanoid metabolic ...	206	12	4.66	0.00276
GO:0051502	diterpene phytoalexin biosynthetic proce...	13	3	0.29	0.00279
GO:0001906	cell killing	83	7	1.88	0.0028
GO:0031640	killing of cells of other organism	83	7	1.88	0.0028
GO:0044364	disruption of cells of other organism	83	7	1.88	0.0028
GO:0034284	response to monosaccharide	1422	49	32.18	0.00281
GO:0016101	diterpenoid metabolic process	380	18	8.6	0.00293
GO:0009646	response to absence of light	474	21	10.73	0.00306
GO:0009966	regulation of signal transduction	2434	76	55.09	0.00336
GO:0035265	organ growth	478	21	10.82	0.00337
GO:0009639	response to red or far red light	3085	93	69.82	0.00343
GO:0023051	regulation of signaling	2437	76	55.16	0.00346
GO:0051239	regulation of multicellular organismal p...	5090	144	115.2	0.00351
GO:0006743	ubiquinone metabolic process	449	20	10.16	0.00357
GO:0006744	ubiquinone biosynthetic process	449	20	10.16	0.00357
GO:0034204	lipid translocation	29	4	0.66	0.00395
GO:0045332	phospholipid translocation	29	4	0.66	0.00395
GO:0010646	regulation of cell communication	2452	76	55.5	0.00401
GO:0009228	thiamine biosynthetic process	47	5	1.06	0.00412
GO:0042724	thiamine-containing compound biosyntheti...	47	5	1.06	0.00412
GO:0032101	regulation of response to external stimu...	820	31	18.56	0.00437
GO:0006915	apoptotic process	753	29	17.04	0.00444
GO:0071493	cellular response to UV-B	30	4	0.68	0.00448
GO:0001539	cilium or flagellum-dependent cell motil...	115	8	2.6	0.00475
GO:0006722	triterpenoid metabolic process	140	9	3.17	0.00476
GO:1900055	regulation of leaf senescence	116	8	2.63	0.005
GO:0006888	ER to Golgi vesicle-mediated transport	433	19	9.8	0.00518
GO:0006530	asparagine catabolic process	16	3	0.36	0.0052
GO:0015750	pentose transport	16	3	0.36	0.0052
GO:0015752	D-ribose transport	16	3	0.36	0.0052
GO:0015753	D-xylose transport	16	3	0.36	0.0052
GO:0015795	sorbitol transport	16	3	0.36	0.0052
GO:0015797	mannitol transport	16	3	0.36	0.0052
GO:0033345	asparagine catabolic process via L-aspar...	16	3	0.36	0.0052
GO:0044036	cell wall macromolecule metabolic proces...	1506	50	34.08	0.0052
GO:0071470	cellular response to osmotic stress	867	32	19.62	0.00541
GO:0055085	transmembrane transport	4996	140	113.07	0.00548
GO:0032350	regulation of hormone metabolic process	197	11	4.46	0.00556
GO:0015698	inorganic anion transport	1997	63	45.2	0.00576
GO:0060918	auxin transport	700	27	15.84	0.00578
GO:0006954	inflammatory response	407	18	9.21	0.00591
GO:0016102	diterpenoid biosynthetic process	346	16	7.83	0.00606
GO:0042440	pigment metabolic process	1927	61	43.61	0.00607
GO:0010493	Lewis a epitope biosynthetic process	17	3	0.38	0.00621
GO:0006886	intracellular protein transport	4020	115	90.98	0.00627
GO:0031930	mitochondria-nucleus signaling pathway	33	4	0.75	0.00634
GO:0006862	nucleotide transport	288	14	6.52	0.00649
GO:0009914	hormone transport	707	27	16	0.00656
GO:0072329	monocarboxylic acid catabolic process	1126	39	25.48	0.00656
GO:0072507	divalent inorganic cation homeostasis	290	14	6.56	0.00688
GO:0044255	cellular lipid metabolic process	5884	161	133.17	0.00711
GO:0044242	cellular lipid catabolic process	1277	43	28.9	0.0072
GO:0048870	cell motility	124	8	2.81	0.00741
GO:0051674	localization of cell	124	8	2.81	0.00741
GO:0007160	cell-matrix adhesion	76	6	1.72	0.00758
GO:0031589	cell-substrate adhesion	76	6	1.72	0.00758
GO:0009581	detection of external stimulus	450	19	10.18	0.00768
GO:0002831	regulation of response to biotic stimulu...	787	29	17.81	0.00797
GO:0009615	response to virus	1658	53	37.53	0.00839
GO:0042181	ketone biosynthetic process	553	22	12.52	0.0085
GO:0015757	galactose transport	19	3	0.43	0.00855
GO:0055089	fatty acid homeostasis	19	3	0.43	0.00855
GO:0010204	defense response signaling pathway, resi...	557	22	12.61	0.00919
GO:0048653	anther development	1299	43	29.4	0.00948
GO:0048645	organ formation	1971	61	44.61	0.00951
GO:0009926	auxin polar transport	627	24	14.19	0.00968
GO:0048367	shoot system development	7295	194	165.11	0.01002
GO:0009871	jasmonic acid and ethylene-dependent sys...	58	5	1.31	0.01004
GO:0097035	regulation of membrane lipid distributio...	38	4	0.86	0.01047
GO:0005996	monosaccharide metabolic process	2098	64	47.48	0.01076
GO:0008610	lipid biosynthetic process	4902	135	110.95	0.01086
GO:0036092	phosphatidylinositol-3-phosphate biosynt...	21	3	0.48	0.01135
GO:0072658	maintenance of protein location in membr...	21	3	0.48	0.01135
GO:0072660	maintenance of protein location in plasm...	21	3	0.48	0.01135
GO:1902582	single-organism intracellular transport	4834	133	109.41	0.01175
GO:0055076	transition metal ion homeostasis	676	25	15.3	0.0125
GO:0071555	cell wall organization	3922	110	88.77	0.01269
GO:0009685	gibberellin metabolic process	344	15	7.79	0.01269
GO:0016126	sterol biosynthetic process	575	22	13.01	0.01288
GO:0009650	UV protection	475	19	10.75	0.01304
GO:0010413	glucuronoxylan metabolic process	610	23	13.81	0.0131
GO:0010152	pollen maturation	511	20	11.57	0.01374
GO:0009987	cellular process	51148	1193	1157.62	0.01383
GO:0008284	positive regulation of cell proliferatio...	546	21	12.36	0.01408
GO:0006694	steroid biosynthetic process	1039	35	23.52	0.01412
GO:1901661	quinone metabolic process	514	20	11.63	0.01455
GO:1901663	quinone biosynthetic process	514	20	11.63	0.01455
GO:0070988	demethylation	113	7	2.56	0.0146
GO:1901576	organic substance biosynthetic process	27409	662	620.34	0.01463
GO:0010266	response to vitamin B1	42	4	0.95	0.01479
GO:0021700	developmental maturation	3149	90	71.27	0.01482
GO:0034613	cellular protein localization	4268	118	96.6	0.01494
GO:0045492	xylan biosynthetic process	687	25	15.55	0.01497
GO:0008645	hexose transport	228	11	5.16	0.01552
GO:0035428	hexose transmembrane transport	228	11	5.16	0.01552
GO:0051245	negative regulation of cellular defense ...	24	3	0.54	0.01643
GO:0034220	ion transmembrane transport	3322	94	75.19	0.01643
GO:0045229	external encapsulating structure organiz...	4284	118	96.96	0.01651
GO:1900376	regulation of secondary metabolite biosy...	261	12	5.91	0.01669
GO:0009150	purine ribonucleotide metabolic process	2342	69	53.01	0.01692
GO:0010148	transpiration	489	19	11.07	0.01713
GO:0008652	cellular amino acid biosynthetic process	2150	64	48.66	0.01721
GO:1901607	alpha-amino acid biosynthetic process	1885	57	42.66	0.01795
GO:0015749	monosaccharide transport	237	11	5.36	0.02005
GO:0010244	response to low fluence blue light stimu...	46	4	1.04	0.02009
GO:0007638	mechanosensory behavior	10	2	0.23	0.02042
GO:0042868	antisense RNA metabolic process	10	2	0.23	0.02042
GO:0044708	single-organism behavior	10	2	0.23	0.02042
GO:0016125	sterol metabolic process	672	24	15.21	0.02054
GO:0055070	copper ion homeostasis	47	4	1.06	0.02158
GO:0009832	plant-type cell wall biogenesis	1115	36	25.24	0.0229
GO:0061025	membrane fusion	933	31	21.12	0.0235
GO:0009894	regulation of catabolic process	717	25	16.23	0.02372
GO:0055088	lipid homeostasis	611	22	13.83	0.02374
GO:0015880	coenzyme A transport	11	2	0.25	0.02458
GO:0018973	trinitrotoluene metabolic process	11	2	0.25	0.02458
GO:0018974	2,4,6-trinitrotoluene metabolic process	11	2	0.25	0.02458
GO:0019326	nitrotoluene metabolic process	11	2	0.25	0.02458
GO:0035349	coenzyme A transmembrane transport	11	2	0.25	0.02458
GO:0042407	cristae formation	11	2	0.25	0.02458
GO:0046256	2,4,6-trinitrotoluene catabolic process	11	2	0.25	0.02458
GO:0046260	trinitrotoluene catabolic process	11	2	0.25	0.02458
GO:0046263	nitrotoluene catabolic process	11	2	0.25	0.02458
GO:0071106	adenosine 3',5'-bisphosphate transmembra...	11	2	0.25	0.02458
GO:0072490	toluene-containing compound metabolic pr...	11	2	0.25	0.02458
GO:0072491	toluene-containing compound catabolic pr...	11	2	0.25	0.02458
GO:0009266	response to temperature stimulus	10419	264	235.81	0.02468
GO:0048657	anther wall tapetum cell differentiation	475	18	10.75	0.02476
GO:0006878	cellular copper ion homeostasis	28	3	0.63	0.02488
GO:0015798	myo-inositol transport	28	3	0.63	0.02488
GO:0009260	ribonucleotide biosynthetic process	1537	47	34.79	0.02489
GO:0046390	ribose phosphate biosynthetic process	1537	47	34.79	0.02489
GO:0009992	cellular water homeostasis	126	7	2.85	0.02491
GO:0048443	stamen development	1615	49	36.55	0.02526
GO:0048466	androecium development	1615	49	36.55	0.02526
GO:0017062	respiratory chain complex III assembly	50	4	1.13	0.02643
GO:0033273	response to vitamin	50	4	1.13	0.02643
GO:0034551	mitochondrial respiratory chain complex ...	50	4	1.13	0.02643
GO:0097033	mitochondrial respiratory chain complex ...	50	4	1.13	0.02643
GO:0046700	heterocycle catabolic process	1817	54	41.12	0.02752
GO:0048656	anther wall tapetum formation	481	18	10.89	0.02755
GO:0048455	stamen formation	484	18	10.95	0.02904
GO:0009645	response to low light intensity stimulus	76	5	1.72	0.02913
GO:0080117	secondary growth	450	17	10.18	0.02922
GO:0080190	lateral growth	450	17	10.18	0.02922
GO:0048438	floral whorl development	2768	78	62.65	0.02923
GO:0072661	protein targeting to plasma membrane	30	3	0.68	0.02983
GO:0010305	leaf vascular tissue pattern formation	735	25	16.64	0.0306
GO:0006884	cell volume homeostasis	132	7	2.99	0.03103
GO:0010268	brassinosteroid homeostasis	523	19	11.84	0.03122
GO:0048654	anther morphogenesis	490	18	11.09	0.03218
GO:0048655	anther wall tapetum morphogenesis	490	18	11.09	0.03218
GO:0044270	cellular nitrogen compound catabolic pro...	1836	54	41.55	0.0324
GO:0009115	xanthine catabolic process	31	3	0.7	0.03248
GO:0016103	diterpenoid catabolic process	31	3	0.7	0.03248
GO:0045487	gibberellin catabolic process	31	3	0.7	0.03248
GO:0046110	xanthine metabolic process	31	3	0.7	0.03248
GO:0080186	developmental vegetative growth	32	3	0.72	0.03525
GO:0010075	regulation of meristem growth	1422	43	32.18	0.0358
GO:0006163	purine nucleotide metabolic process	2439	69	55.2	0.03583
GO:1901699	cellular response to nitrogen compound	894	29	20.23	0.03601
GO:0098662	inorganic cation transmembrane transport	1423	43	32.21	0.03614
GO:0044237	cellular metabolic process	41998	984	950.53	0.03618
GO:0070592	cell wall polysaccharide biosynthetic pr...	749	25	16.95	0.03693
GO:0006665	sphingolipid metabolic process	294	12	6.65	0.03708
GO:0006516	glycoprotein catabolic process	33	3	0.75	0.03815
GO:0072659	protein localization to plasma membrane	33	3	0.75	0.03815
GO:0090002	establishment of protein localization to...	33	3	0.75	0.03815
GO:1990778	protein localization to cell periphery	33	3	0.75	0.03815
GO:0009956	radial pattern formation	536	19	12.13	0.03843
GO:0045491	xylan metabolic process	789	26	17.86	0.03858
GO:0051182	coenzyme transport	14	2	0.32	0.0389
GO:0006835	dicarboxylic acid transport	297	12	6.72	0.03955
GO:0072521	purine-containing compound metabolic pro...	2574	72	58.26	0.03995
GO:0007172	signal complex assembly	434	16	9.82	0.04046
GO:0010234	anther wall tapetum cell fate specificat...	434	16	9.82	0.04046
GO:0090548	response to nitrate starvation	434	16	9.82	0.04046
GO:1901528	hydrogen peroxide mediated signaling pat...	434	16	9.82	0.04046
GO:1902025	nitrate import	434	16	9.82	0.04046
GO:2000603	regulation of secondary growth	434	16	9.82	0.04046
GO:2000604	negative regulation of secondary growth	434	16	9.82	0.04046
GO:0048448	stamen morphogenesis	505	18	11.43	0.04114
GO:0046839	phospholipid dephosphorylation	84	5	1.9	0.04212
GO:0009945	radial axis specification	437	16	9.89	0.04259
GO:0050793	regulation of developmental process	5531	144	125.18	0.04391
GO:0010480	microsporocyte differentiation	439	16	9.94	0.04406
GO:0015812	gamma-aminobutyric acid transport	15	2	0.34	0.04422
GO:0009686	gibberellin biosynthetic process	336	13	7.6	0.04424
GO:0007215	glutamate receptor signaling pathway	59	4	1.34	0.04463
GO:0035235	ionotropic glutamate receptor signaling ...	59	4	1.34	0.04463
GO:0010068	protoderm histogenesis	440	16	9.96	0.0448
GO:0032411	positive regulation of transporter activ...	440	16	9.96	0.0448
GO:0032414	positive regulation of ion transmembrane...	440	16	9.96	0.0448
GO:1901529	positive regulation of anion channel act...	440	16	9.96	0.0448
GO:1903793	positive regulation of anion transport	440	16	9.96	0.0448
GO:1903961	positive regulation of anion transmembra...	440	16	9.96	0.0448
GO:0098655	cation transmembrane transport	1917	55	43.39	0.04543
GO:0016114	terpenoid biosynthetic process	1218	37	27.57	0.0459
GO:0071249	cellular response to nitrate	60	4	1.36	0.047
GO:0009058	biosynthetic process	28229	671	638.9	0.04759
GO:0044038	cell wall macromolecule biosynthetic pro...	769	25	17.4	0.0476
GO:0070589	cellular component macromolecule biosynt...	769	25	17.4	0.0476
GO:0030104	water homeostasis	176	8	3.98	0.04789
GO:0034767	positive regulation of ion transmembrane...	446	16	10.09	0.04947
GO:0048533	sporocyte differentiation	446	16	10.09	0.04947
GO:0030155	regulation of cell adhesion	447	16	10.12	0.05027
GO:0015031	protein transport	4774	125	108.05	0.05053
GO:0071456	cellular response to hypoxia	343	13	7.76	0.05055
GO:0016042	lipid catabolic process	1815	52	41.08	0.05152
GO:0070370	cellular heat acclimation	520	18	11.77	0.05177
GO:0046907	intracellular transport	5279	137	119.48	0.05241
GO:0009064	glutamine family amino acid metabolic pr...	313	12	7.08	0.05469
GO:0048609	multicellular organismal reproductive pr...	2381	66	53.89	0.05491
GO:0048608	reproductive structure development	9665	241	218.75	0.05506
GO:0061458	reproductive system development	9665	241	218.75	0.05506
GO:0098771	inorganic ion homeostasis	1745	50	39.49	0.05519
GO:0009642	response to light intensity	2102	59	47.57	0.05525
GO:0010067	procambium histogenesis	453	16	10.25	0.05532
GO:0071588	hydrogen peroxide mediated signaling pat...	453	16	10.25	0.05532
GO:0045184	establishment of protein localization	4794	125	108.5	0.05559
GO:0071918	urea transmembrane transport	17	2	0.38	0.05561
GO:1902609	(R)-2-hydroxy-alpha-linolenic acid biosy...	17	2	0.38	0.05561
GO:0009612	response to mechanical stimulus	418	15	9.46	0.05565
GO:0010055	atrichoblast differentiation	214	9	4.84	0.05592
GO:0043270	positive regulation of ion transport	454	16	10.28	0.0562
GO:0034764	positive regulation of transmembrane tra...	455	16	10.3	0.05708
GO:0090057	root radial pattern formation	39	3	0.88	0.0579
GO:0034219	carbohydrate transmembrane transport	316	12	7.15	0.05791
GO:0098660	inorganic ion transmembrane transport	1555	45	35.19	0.05821
GO:0009691	cytokinin biosynthetic process	122	6	2.76	0.05944
GO:0036294	cellular response to decreased oxygen le...	352	13	7.97	0.05953
GO:0071453	cellular response to oxygen levels	352	13	7.97	0.05953
GO:0009729	detection of brassinosteroid stimulus	459	16	10.39	0.06071
GO:0010065	primary meristem tissue development	459	16	10.39	0.06071
GO:0071219	cellular response to molecule of bacteri...	40	3	0.91	0.06159
GO:0090069	regulation of ribosome biogenesis	18	2	0.41	0.06165
GO:0046916	cellular transition metal ion homeostasi...	425	15	9.62	0.06228
GO:0009635	response to herbicide	41	3	0.93	0.06537
GO:0048194	Golgi vesicle budding	19	2	0.43	0.06789
GO:0006875	cellular metal ion homeostasis	650	21	14.71	0.06822
GO:0006029	proteoglycan metabolic process	42	3	0.95	0.06926
GO:0006561	proline biosynthetic process	42	3	0.95	0.06926
GO:0090059	protoxylem development	42	3	0.95	0.06926
GO:0045851	pH reduction	471	16	10.66	0.07254
GO:0006145	purine nucleobase catabolic process	43	3	0.97	0.07326
GO:0030007	cellular potassium ion homeostasis	129	6	2.92	0.07356
GO:0048281	inflorescence morphogenesis	472	16	10.68	0.07359
GO:0015669	gas transport	20	2	0.45	0.07434
GO:0015671	oxygen transport	20	2	0.45	0.07434
GO:0071323	cellular response to chitin	20	2	0.45	0.07434
GO:0000304	response to singlet oxygen	99	5	2.24	0.07456
GO:0009942	longitudinal axis specification	473	16	10.71	0.07465
GO:0006826	iron ion transport	547	18	12.38	0.07551
GO:0009408	response to heat	2839	76	64.25	0.07608
GO:0035266	meristem growth	1510	43	34.18	0.07616
GO:0006498	N-terminal protein lipidation	332	12	7.51	0.07721
GO:0006499	N-terminal protein myristoylation	332	12	7.51	0.07721
GO:0018377	protein myristoylation	332	12	7.51	0.07721
GO:0009964	negative regulation of flavonoid biosynt...	44	3	1	0.07735
GO:0010185	regulation of cellular defense response	44	3	1	0.07735
GO:0042127	regulation of cell proliferation	967	29	21.89	0.07918
GO:0071482	cellular response to light stimulus	701	22	15.87	0.08012
GO:0010223	secondary shoot formation	515	17	11.66	0.08048
GO:0010346	shoot axis formation	515	17	11.66	0.08048
GO:1903826	arginine transmembrane transport	21	2	0.48	0.08097
GO:0000578	embryonic axis specification	479	16	10.84	0.08122
GO:0009838	abscission	591	19	13.38	0.08251
GO:0043086	negative regulation of catalytic activit...	1049	31	23.74	0.08267
GO:0009934	regulation of meristem structural organi...	518	17	11.72	0.08375
GO:0010359	regulation of anion channel activity	668	21	15.12	0.08454
GO:0022898	regulation of transmembrane transporter ...	671	21	15.19	0.08749
GO:0032409	regulation of transporter activity	671	21	15.19	0.08749
GO:0032412	regulation of ion transmembrane transpor...	671	21	15.19	0.08749
GO:0009960	endosperm development	747	23	16.91	0.08763
GO:0006422	aspartyl-tRNA aminoacylation	22	2	0.5	0.08777
GO:1902047	polyamine transmembrane transport	22	2	0.5	0.08777
GO:0032504	multicellular organism reproduction	2458	66	55.63	0.08876
GO:0009089	lysine biosynthetic process via diaminop...	47	3	1.06	0.09021
GO:0010034	response to acetate	47	3	1.06	0.09021
GO:0046451	diaminopimelate metabolic process	47	3	1.06	0.09021
GO:0071260	cellular response to mechanical stimulus	47	3	1.06	0.09021
GO:0071311	cellular response to acetate	47	3	1.06	0.09021
GO:0009908	flower development	5201	132	117.71	0.09182
GO:0010030	positive regulation of seed germination	170	7	3.85	0.09276
GO:0061687	detoxification of inorganic compound	76	4	1.72	0.09386
GO:0010167	response to nitrate	1142	33	25.85	0.09421
GO:0015840	urea transport	23	2	0.52	0.09474
GO:0001763	morphogenesis of a branching structure	528	17	11.95	0.09526
GO:0006898	receptor-mediated endocytosis	491	16	11.11	0.09546
GO:0008104	protein localization	5129	130	116.08	0.09632
GO:0019377	glycolipid catabolic process	49	3	1.11	0.09924
GO:0046477	glycosylceramide catabolic process	49	3	1.11	0.09924
GO:0046479	glycosphingolipid catabolic process	49	3	1.11	0.09924
GO:0010286	heat acclimation	1268	36	28.7	0.10024
GO:0055065	metal ion homeostasis	1071	31	24.24	0.10047
GO:0009229	thiamine diphosphate biosynthetic proces...	24	2	0.54	0.10186
GO:0018258	protein O-linked glycosylation via hydro...	24	2	0.54	0.10186
GO:0042357	thiamine diphosphate metabolic process	24	2	0.54	0.10186
GO:1902022	L-lysine transport	24	2	0.54	0.10186
GO:1903401	L-lysine transmembrane transport	24	2	0.54	0.10186
GO:0071478	cellular response to radiation	723	22	16.36	0.10187
GO:0006528	asparagine metabolic process	50	3	1.13	0.10389
GO:0006633	fatty acid biosynthetic process	1472	41	33.32	0.10397
GO:0009720	detection of hormone stimulus	500	16	11.32	0.10711
GO:0009726	detection of endogenous stimulus	500	16	11.32	0.10711
GO:0051865	protein autoubiquitination	80	4	1.81	0.10808
GO:0007067	mitotic nuclear division	768	23	17.38	0.10888
GO:0051050	positive regulation of transport	502	16	11.36	0.10981
GO:0048582	positive regulation of post-embryonic de...	964	28	21.82	0.11026
GO:0000305	response to oxygen radical	213	8	4.82	0.11257
GO:0006677	glycosylceramide metabolic process	52	3	1.18	0.11344
GO:0006687	glycosphingolipid metabolic process	52	3	1.18	0.11344
GO:0007009	plasma membrane organization	52	3	1.18	0.11344
GO:0009085	lysine biosynthetic process	52	3	1.18	0.11344
GO:0046514	ceramide catabolic process	52	3	1.18	0.11344
GO:0044703	multi-organism reproductive process	4250	108	96.19	0.11508
GO:0048589	developmental growth	5050	127	114.3	0.1158
GO:0009911	positive regulation of flower developmen...	697	21	15.78	0.11587
GO:0048871	multicellular organismal homeostasis	2548	67	57.67	0.11659
GO:1901575	organic substance catabolic process	9564	233	216.46	0.11719
GO:0090567	reproductive shoot system development	5265	132	119.16	0.11764
GO:0071230	cellular response to amino acid stimulus	53	3	1.2	0.11833
GO:0022414	reproductive process	12368	298	279.92	0.11974
GO:1903959	regulation of anion transmembrane transp...	741	22	16.77	0.12222
GO:0010410	hemicellulose metabolic process	976	28	22.09	0.12231
GO:0009593	detection of chemical stimulus	626	19	14.17	0.12329
GO:0015819	lysine transport	27	2	0.61	0.12403
GO:0036293	response to decreased oxygen levels	862	25	19.51	0.12673
GO:0001659	temperature homeostasis	2525	66	57.15	0.12827
GO:0042309	homoiothermy	2525	66	57.15	0.12827
GO:0030149	sphingolipid catabolic process	55	3	1.24	0.12835
GO:0044092	negative regulation of molecular functio...	1101	31	24.92	0.12851
GO:0009311	oligosaccharide metabolic process	984	28	22.27	0.13078
GO:0015846	polyamine transport	28	2	0.63	0.13165
GO:0043620	regulation of DNA-templated transcriptio...	28	2	0.63	0.13165
GO:0070482	response to oxygen levels	867	25	19.62	0.13246
GO:0048508	embryonic meristem development	789	23	17.86	0.13312
GO:0006968	cellular defense response	56	3	1.27	0.13346
GO:0046113	nucleobase catabolic process	56	3	1.27	0.13346
GO:0033108	mitochondrial respiratory chain complex ...	87	4	1.97	0.1351
GO:0009901	anther dehiscence	484	15	10.95	0.13933
GO:0010495	long-distance posttranscriptional gene s...	29	2	0.66	0.13939
GO:0044070	regulation of anion transport	756	22	17.11	0.14094
GO:1900140	regulation of seedling development	875	25	19.8	0.14196
GO:0010051	xylem and phloem pattern formation	1074	30	24.31	0.14206
GO:0044249	cellular biosynthetic process	26618	623	602.44	0.14241
GO:0010102	lateral root morphogenesis	996	28	22.54	0.14413
GO:0010466	negative regulation of peptidase activit...	263	9	5.95	0.14507
GO:0052547	regulation of peptidase activity	263	9	5.95	0.14507
GO:0001666	response to hypoxia	839	24	18.99	0.14636
GO:0001708	cell fate specification	800	23	18.11	0.147
GO:0010384	cell wall proteoglycan metabolic process	30	2	0.68	0.14721
GO:0010404	cell wall hydroxyproline-rich glycoprote...	30	2	0.68	0.14721
GO:0010405	arabinogalactan protein metabolic proces...	30	2	0.68	0.14721
GO:0010101	post-embryonic root morphogenesis	999	28	22.61	0.14759
GO:0006560	proline metabolic process	59	3	1.34	0.14922
GO:0009065	glutamine family amino acid catabolic pr...	59	3	1.34	0.14922
GO:0051649	establishment of localization in cell	5929	146	134.19	0.15044
GO:0006885	regulation of pH	569	17	12.88	0.15241
GO:0000122	negative regulation of transcription fro...	60	3	1.36	0.1546
GO:0006883	cellular sodium ion homeostasis	60	3	1.36	0.1546
GO:0010541	acropetal auxin transport	60	3	1.36	0.1546
GO:0060919	auxin influx	60	3	1.36	0.1546
GO:0071585	detoxification of cadmium ion	31	2	0.7	0.15512
GO:1990170	stress response to cadmium ion	31	2	0.7	0.15512
GO:0044702	single organism reproductive process	10359	249	234.45	0.15613
GO:0043455	regulation of secondary metabolic proces...	418	13	9.46	0.15713
GO:0046520	sphingoid biosynthetic process	126	5	2.85	0.15818
GO:2000024	regulation of leaf development	232	8	5.25	0.15818
GO:0001944	vasculature development	573	17	12.97	0.15882
GO:0072358	cardiovascular system development	573	17	12.97	0.15882
GO:0072359	circulatory system development	573	17	12.97	0.15882
GO:0009068	aspartate family amino acid catabolic pr...	61	3	1.38	0.16004
GO:1901002	positive regulation of response to salt ...	61	3	1.38	0.16004
GO:0002250	adaptive immune response	382	12	8.65	0.16101
GO:0002437	inflammatory response to antigenic stimu...	382	12	8.65	0.16101
GO:0002438	acute inflammatory response to antigenic...	382	12	8.65	0.16101
GO:0002443	leukocyte mediated immunity	382	12	8.65	0.16101
GO:0002449	lymphocyte mediated immunity	382	12	8.65	0.16101
GO:0002460	adaptive immune response based on somati...	382	12	8.65	0.16101
GO:0002524	hypersensitivity	382	12	8.65	0.16101
GO:0016064	immunoglobulin mediated immune response	382	12	8.65	0.16101
GO:0016068	type I hypersensitivity	382	12	8.65	0.16101
GO:0019724	B cell mediated immunity	382	12	8.65	0.16101
GO:0010227	floral organ abscission	536	16	12.13	0.16189
GO:0046351	disaccharide biosynthetic process	162	6	3.67	0.16275
GO:0019755	one-carbon compound transport	32	2	0.72	0.16311
GO:0060145	viral gene silencing in virus induced ge...	32	2	0.72	0.16311
GO:0006553	lysine metabolic process	62	3	1.4	0.16554
GO:0009061	anaerobic respiration	62	3	1.4	0.16554
GO:0046466	membrane lipid catabolic process	62	3	1.4	0.16554
GO:0048437	floral organ development	3289	83	74.44	0.1658
GO:0002526	acute inflammatory response	385	12	8.71	0.16713
GO:0009900	dehiscence	502	15	11.36	0.17031
GO:0006175	dATP biosynthetic process	33	2	0.75	0.17118
GO:0006176	dATP biosynthetic process from ADP	33	2	0.75	0.17118
GO:0009153	purine deoxyribonucleotide biosynthetic ...	33	2	0.75	0.17118
GO:0009216	purine deoxyribonucleoside triphosphate ...	33	2	0.75	0.17118
GO:0032104	regulation of response to extracellular ...	33	2	0.75	0.17118
GO:0032107	regulation of response to nutrient level...	33	2	0.75	0.17118
GO:0046060	dATP metabolic process	33	2	0.75	0.17118
GO:0055080	cation homeostasis	2005	52	45.38	0.1744
GO:0048646	anatomical structure formation involved ...	2673	68	60.5	0.17548
GO:0046856	phosphatidylinositol dephosphorylation	64	3	1.45	0.17669
GO:0010056	atrichoblast fate specification	203	7	4.59	0.17881
GO:0010058	regulation of atrichoblast fate specific...	203	7	4.59	0.17881
GO:0010059	positive regulation of atrichoblast fate...	203	7	4.59	0.17881
GO:0009423	chorismate biosynthetic process	34	2	0.77	0.1793
GO:0019632	shikimate metabolic process	34	2	0.77	0.1793
GO:0006825	copper ion transport	98	4	2.22	0.18229
GO:1904659	glucose transmembrane transport	98	4	2.22	0.18229
GO:0030148	sphingolipid biosynthetic process	168	6	3.8	0.18251
GO:0060560	developmental growth involved in morphog...	3737	93	84.58	0.18397
GO:0051346	negative regulation of hydrolase activit...	279	9	6.31	0.18426
GO:0009151	purine deoxyribonucleotide metabolic pro...	35	2	0.79	0.18749
GO:0009215	purine deoxyribonucleoside triphosphate ...	35	2	0.79	0.18749
GO:0051761	sesquiterpene metabolic process	35	2	0.79	0.18749
GO:0051762	sesquiterpene biosynthetic process	35	2	0.79	0.18749
GO:0010063	positive regulation of trichoblast fate ...	206	7	4.66	0.18793
GO:0010455	positive regulation of cell fate commitm...	206	7	4.66	0.18793
GO:0042660	positive regulation of cell fate specifi...	206	7	4.66	0.18793
GO:1903890	positive regulation of plant epidermal c...	206	7	4.66	0.18793
GO:0009743	response to carbohydrate	2312	59	52.33	0.18838
GO:0051607	defense response to virus	1318	35	29.83	0.18914
GO:0042754	negative regulation of circadian rhythm	100	4	2.26	0.1914
GO:0010057	trichoblast fate specification	208	7	4.71	0.19411
GO:0010061	regulation of trichoblast fate specifica...	208	7	4.71	0.19411
GO:0090628	plant epidermal cell fate specification	208	7	4.71	0.19411
GO:1903888	regulation of plant epidermal cell diffe...	208	7	4.71	0.19411
GO:0007007	inner mitochondrial membrane organizatio...	36	2	0.81	0.19572
GO:0042759	long-chain fatty acid biosynthetic proce...	36	2	0.81	0.19572
GO:0046689	response to mercury ion	36	2	0.81	0.19572
GO:0050787	detoxification of mercury ion	36	2	0.81	0.19572
GO:0000303	response to superoxide	209	7	4.73	0.19724
GO:0006814	sodium ion transport	209	7	4.73	0.19724
GO:0034765	regulation of ion transmembrane transpor...	796	22	18.02	0.19834
GO:0080163	regulation of protein serine/threonine p...	68	3	1.54	0.19958
GO:0009965	leaf morphogenesis	1660	43	37.57	0.20259
GO:0010453	regulation of cell fate commitment	211	7	4.78	0.20354
GO:0042659	regulation of cell fate specification	211	7	4.78	0.20354
GO:0031627	telomeric loop formation	37	2	0.84	0.204
GO:0010366	negative regulation of ethylene biosynth...	10	1	0.23	0.20463
GO:0031336	negative regulation of sulfur amino acid...	10	1	0.23	0.20463
GO:0051175	negative regulation of sulfur metabolic ...	10	1	0.23	0.20463
GO:1900909	negative regulation of olefin metabolic ...	10	1	0.23	0.20463
GO:1900912	negative regulation of olefin biosynthet...	10	1	0.23	0.20463
GO:0046165	alcohol biosynthetic process	1455	38	32.93	0.20497
GO:0034644	cellular response to UV	103	4	2.33	0.20532
GO:0009259	ribonucleotide metabolic process	2797	70	63.3	0.20845
GO:0048354	mucilage biosynthetic process involved i...	104	4	2.35	0.21002
GO:0010098	suspensor development	38	2	0.86	0.21231
GO:0010188	response to microbial phytotoxin	38	2	0.86	0.21231
GO:0048838	release of seed from dormancy	38	2	0.86	0.21231
GO:0097438	exit from dormancy	38	2	0.86	0.21231
GO:0048878	chemical homeostasis	2803	70	63.44	0.21363
GO:0009559	embryo sac central cell differentiation	446	13	10.09	0.2147
GO:0010197	polar nucleus fusion	446	13	10.09	0.2147
GO:0071365	cellular response to auxin stimulus	1382	36	31.28	0.21674
GO:0034762	regulation of transmembrane transport	808	22	18.29	0.21754
GO:0006518	peptide metabolic process	4296	105	97.23	0.2185
GO:0046519	sphingoid metabolic process	142	5	3.21	0.22008
GO:0009714	chalcone metabolic process	39	2	0.88	0.22066
GO:0009715	chalcone biosynthetic process	39	2	0.88	0.22066
GO:0015908	fatty acid transport	39	2	0.88	0.22066
GO:0030638	polyketide metabolic process	39	2	0.88	0.22066
GO:0030639	polyketide biosynthetic process	39	2	0.88	0.22066
GO:0008361	regulation of cell size	410	12	9.28	0.22231
GO:0000706	meiotic DNA double-strand break processi...	11	1	0.25	0.22263
GO:0034059	response to anoxia	72	3	1.63	0.22313
GO:0010071	root meristem specification	218	7	4.93	0.22618
GO:0007389	pattern specification process	2144	54	48.52	0.22822
GO:2000243	positive regulation of reproductive proc...	774	21	17.52	0.22863
GO:0009830	cell wall modification involved in absci...	73	3	1.65	0.2291
GO:0032507	maintenance of protein location in cell	73	3	1.65	0.2291
GO:0044277	cell wall disassembly	73	3	1.65	0.2291
GO:0031365	N-terminal protein amino acid modificati...	413	12	9.35	0.2294
GO:0050801	ion homeostasis	2314	58	52.37	0.22978
GO:0006094	gluconeogenesis	654	18	14.8	0.23157
GO:0034755	iron ion transmembrane transport	74	3	1.67	0.2351
GO:0006720	isoprenoid metabolic process	2278	57	51.56	0.23599
GO:0045165	cell fate commitment	860	23	19.46	0.23603
GO:0048564	photosystem I assembly	41	2	0.93	0.23742
GO:0046688	response to copper ion	110	4	2.49	0.23884
GO:0006651	diacylglycerol biosynthetic process	12	1	0.27	0.24023
GO:0010248	establishment or maintenance of transmem...	12	1	0.27	0.24023
GO:0010597	green leaf volatile biosynthetic process	12	1	0.27	0.24023
GO:0015012	heparan sulfate proteoglycan biosyntheti...	12	1	0.27	0.24023
GO:0017000	antibiotic biosynthetic process	12	1	0.27	0.24023
GO:0019372	lipoxygenase pathway	12	1	0.27	0.24023
GO:0030166	proteoglycan biosynthetic process	12	1	0.27	0.24023
GO:0030201	heparan sulfate proteoglycan metabolic p...	12	1	0.27	0.24023
GO:0005992	trehalose biosynthetic process	75	3	1.7	0.24112
GO:0000741	karyogamy	538	15	12.18	0.2415
GO:0009067	aspartate family amino acid biosynthetic...	498	14	11.27	0.24183
GO:0009556	microsporogenesis	579	16	13.1	0.24297
GO:0010192	mucilage biosynthetic process	148	5	3.35	0.24498
GO:0007610	behavior	42	2	0.95	0.24583
GO:0009202	deoxyribonucleoside triphosphate biosynt...	42	2	0.95	0.24583
GO:0045861	negative regulation of proteolysis	302	9	6.84	0.24762
GO:0055067	monovalent inorganic cation homeostasis	867	23	19.62	0.24774
GO:0006783	heme biosynthetic process	113	4	2.56	0.25358
GO:0015866	ADP transport	43	2	0.97	0.25425
GO:1902600	hydrogen ion transmembrane transport	626	17	14.17	0.25614
GO:0033239	negative regulation of cellular amine me...	13	1	0.29	0.25743
GO:0033587	shikimate biosynthetic process	13	1	0.29	0.25743
GO:0045763	negative regulation of cellular amino ac...	13	1	0.29	0.25743
GO:0046208	spermine catabolic process	13	1	0.29	0.25743
GO:0089722	phosphoenolpyruvate transmembrane transp...	13	1	0.29	0.25743
GO:0048359	mucilage metabolic process involved in s...	151	5	3.42	0.25769
GO:0040011	locomotion	345	10	7.81	0.25784
GO:1900150	regulation of defense response to fungus	114	4	2.58	0.25854
GO:0045185	maintenance of protein location	78	3	1.77	0.25935
GO:0006833	water transport	1124	29	25.44	0.26162
GO:0042044	fluid transport	1124	29	25.44	0.26162
GO:0045597	positive regulation of cell differentiat...	229	7	5.18	0.26337
GO:0006874	cellular calcium ion homeostasis	115	4	2.6	0.26351
GO:0034605	cellular response to heat	672	18	15.21	0.2665
GO:2000067	regulation of root morphogenesis	230	7	5.21	0.26683
GO:0043269	regulation of ion transport	1253	32	28.36	0.26726
GO:0010422	regulation of brassinosteroid biosynthet...	116	4	2.63	0.2685
GO:0019218	regulation of steroid metabolic process	116	4	2.63	0.2685
GO:0050810	regulation of steroid biosynthetic proce...	116	4	2.63	0.2685
GO:0090030	regulation of steroid hormone biosynthet...	116	4	2.63	0.2685
GO:0048317	seed morphogenesis	45	2	1.02	0.2711
GO:0050691	regulation of defense response to virus ...	45	2	1.02	0.2711
GO:0089711	L-glutamate transmembrane transport	45	2	1.02	0.2711
GO:0015672	monovalent inorganic cation transport	2101	52	47.55	0.27321
GO:1902170	cellular response to reactive nitrogen s...	232	7	5.25	0.2738
GO:0010322	regulation of isopentenyl diphosphate bi...	14	1	0.32	0.27424
GO:0019405	alditol catabolic process	14	1	0.32	0.27424
GO:0019563	glycerol catabolic process	14	1	0.32	0.27424
GO:0097369	sodium ion import	14	1	0.32	0.27424
GO:0098659	inorganic cation import into cell	14	1	0.32	0.27424
GO:0098719	sodium ion import across plasma membrane	14	1	0.32	0.27424
GO:0099587	inorganic ion import into cell	14	1	0.32	0.27424
GO:1990118	sodium ion import into cell	14	1	0.32	0.27424
GO:0005991	trehalose metabolic process	81	3	1.83	0.27774
GO:0006144	purine nucleobase metabolic process	81	3	1.83	0.27774
GO:0048236	plant-type spore development	596	16	13.49	0.27887
GO:0048509	regulation of meristem development	1767	44	39.99	0.27919
GO:0072488	ammonium transmembrane transport	46	2	1.04	0.27952
GO:0035821	modification of morphology or physiology...	679	18	15.37	0.28058
GO:0048588	developmental cell growth	2363	58	53.48	0.28089
GO:0009880	embryonic pattern specification	597	16	13.51	0.28104
GO:0006631	fatty acid metabolic process	2450	60	55.45	0.2828
GO:0009864	induced systemic resistance, jasmonic ac...	157	5	3.55	0.28357
GO:0010540	basipetal auxin transport	119	4	2.69	0.28358
GO:0048284	organelle fusion	681	18	15.41	0.28465
GO:0009861	jasmonic acid and ethylene-dependent sys...	236	7	5.34	0.28786
GO:0046417	chorismate metabolic process	47	2	1.06	0.28793
GO:0051235	maintenance of location	560	15	12.67	0.28999
GO:0006429	leucyl-tRNA aminoacylation	15	1	0.34	0.29067
GO:0006577	amino-acid betaine metabolic process	15	1	0.34	0.29067
GO:0006578	amino-acid betaine biosynthetic process	15	1	0.34	0.29067
GO:0031455	glycine betaine metabolic process	15	1	0.34	0.29067
GO:0031456	glycine betaine biosynthetic process	15	1	0.34	0.29067
GO:0043603	cellular amide metabolic process	4736	113	107.19	0.29172
GO:0006816	calcium ion transport	602	16	13.62	0.29195
GO:0019319	hexose biosynthetic process	686	18	15.53	0.29491
GO:0005986	sucrose biosynthetic process	84	3	1.9	0.29625
GO:0006536	glutamate metabolic process	84	3	1.9	0.29625
GO:0006596	polyamine biosynthetic process	84	3	1.9	0.29625
GO:0010383	cell wall polysaccharide metabolic proce...	1107	28	25.05	0.30088
GO:0009772	photosynthetic electron transport in pho...	85	3	1.92	0.30244
GO:0009785	blue light signaling pathway	123	4	2.78	0.30385
GO:0030522	intracellular receptor signaling pathway	123	4	2.78	0.30385
GO:0009265	2'-deoxyribonucleotide biosynthetic proc...	49	2	1.11	0.30472
GO:0046385	deoxyribose phosphate biosynthetic proce...	49	2	1.11	0.30472
GO:0051503	adenine nucleotide transport	49	2	1.11	0.30472
GO:0015784	GDP-mannose transport	16	1	0.36	0.30672
GO:0019249	lactate biosynthetic process	16	1	0.36	0.30672
GO:1990570	GDP-mannose transmembrane transport	16	1	0.36	0.30672
GO:0098656	anion transmembrane transport	1662	41	37.62	0.30815
GO:0000911	cytokinesis by cell plate formation	945	24	21.39	0.31141
GO:0048831	regulation of shoot system development	2220	54	50.24	0.31235
GO:0006984	ER-nucleus signaling pathway	50	2	1.13	0.31309
GO:0009800	cinnamic acid biosynthetic process	50	2	1.13	0.31309
GO:0042168	heme metabolic process	125	4	2.83	0.31405
GO:0010191	mucilage metabolic process	164	5	3.71	0.31433
GO:0010315	auxin efflux	87	3	1.97	0.31483
GO:0071216	cellular response to biotic stimulus	87	3	1.97	0.31483
GO:0009312	oligosaccharide biosynthetic process	205	6	4.64	0.32027
GO:0015809	arginine transport	51	2	1.15	0.32144
GO:0015813	L-glutamate transport	51	2	1.15	0.32144
GO:0000729	DNA double-strand break processing	17	1	0.38	0.32242
GO:0006433	prolyl-tRNA aminoacylation	17	1	0.38	0.32242
GO:0050891	multicellular organismal water homeostas...	17	1	0.38	0.32242
GO:0071071	regulation of phospholipid biosynthetic ...	17	1	0.38	0.32242
GO:1903725	regulation of phospholipid metabolic pro...	17	1	0.38	0.32242
GO:0048638	regulation of developmental growth	2144	52	48.52	0.32388
GO:0071704	organic substance metabolic process	43443	992	983.23	0.32517
GO:0022603	regulation of anatomical structure morph...	1334	33	30.19	0.32554
GO:1901566	organonitrogen compound biosynthetic pro...	9046	211	204.74	0.32791
GO:0009066	aspartate family amino acid metabolic pr...	660	17	14.94	0.3282
GO:0055082	cellular chemical homeostasis	1379	34	31.21	0.32931
GO:0009086	methionine biosynthetic process	412	11	9.32	0.33191
GO:0055078	sodium ion homeostasis	90	3	2.04	0.33343
GO:0006723	cuticle hydrocarbon biosynthetic process	18	1	0.41	0.33776
GO:0010324	membrane invagination	18	1	0.41	0.33776
GO:0043953	protein transport by the Tat complex	18	1	0.41	0.33776
GO:0048480	stigma development	18	1	0.41	0.33776
GO:0043446	cellular alkane metabolic process	53	2	1.2	0.33805
GO:0043447	alkane biosynthetic process	53	2	1.2	0.33805
GO:0045338	farnesyl diphosphate metabolic process	53	2	1.2	0.33805
GO:0032506	cytokinetic process	960	24	21.73	0.33869
GO:1902410	mitotic cytokinetic process	960	24	21.73	0.33869
GO:0010229	inflorescence development	623	16	14.1	0.33911
GO:0009846	pollen germination	961	24	21.75	0.34053
GO:1990069	stomatal opening	171	5	3.87	0.34548
GO:0006595	polyamine metabolic process	252	7	5.7	0.34553
GO:0072523	purine-containing compound catabolic pro...	92	3	2.08	0.34582
GO:0097501	stress response to metal ion	54	2	1.22	0.34631
GO:0006636	unsaturated fatty acid biosynthetic proc...	336	9	7.6	0.35166
GO:0006821	chloride transport	93	3	2.1	0.35201
GO:0015793	glycerol transport	93	3	2.1	0.35201
GO:0010412	mannan metabolic process	19	1	0.43	0.35275
GO:0015713	phosphoglycerate transport	19	1	0.43	0.35275
GO:0015714	phosphoenolpyruvate transport	19	1	0.43	0.35275
GO:0015717	triose phosphate transport	19	1	0.43	0.35275
GO:0035436	triose phosphate transmembrane transport	19	1	0.43	0.35275
GO:0046355	mannan catabolic process	19	1	0.43	0.35275
GO:1900425	negative regulation of defense response ...	55	2	1.24	0.35453
GO:1902591	single-organism membrane budding	55	2	1.24	0.35453
GO:0033559	unsaturated fatty acid metabolic process	339	9	7.67	0.36119
GO:0009860	pollen tube growth	1529	37	34.61	0.36203
GO:0006465	signal peptide processing	56	2	1.27	0.36272
GO:0006754	ATP biosynthetic process	423	11	9.57	0.36299
GO:0009958	positive gravitropism	257	7	5.82	0.36386
GO:0006997	nucleus organization	677	17	15.32	0.366
GO:0055072	iron ion homeostasis	299	8	6.77	0.36615
GO:0010036	response to boron-containing substance	20	1	0.45	0.3674
GO:0048363	mucilage pectin metabolic process	20	1	0.45	0.3674
GO:0080029	cellular response to boron-containing su...	20	1	0.45	0.3674
GO:0006672	ceramide metabolic process	96	3	2.17	0.37052
GO:0009803	cinnamic acid metabolic process	57	2	1.29	0.37087
GO:0030004	cellular monovalent inorganic cation hom...	260	7	5.88	0.37489
GO:0010160	formation of organ boundary	97	3	2.2	0.37667
GO:0042991	transcription factor import into nucleus	178	5	4.03	0.37681
GO:0009263	deoxyribonucleotide biosynthetic process	58	2	1.31	0.37897
GO:0015860	purine nucleoside transmembrane transpor...	58	2	1.31	0.37897
GO:0015865	purine nucleotide transport	58	2	1.31	0.37897
GO:0015868	purine ribonucleotide transport	58	2	1.31	0.37897
GO:1902290	positive regulation of defense response ...	58	2	1.31	0.37897
GO:0048193	Golgi vesicle transport	1240	30	28.06	0.38062
GO:0001172	transcription, RNA-templated	21	1	0.48	0.38172
GO:0006750	glutathione biosynthetic process	21	1	0.48	0.38172
GO:0033321	homomethionine metabolic process	21	1	0.48	0.38172
GO:0033506	glucosinolate biosynthetic process from ...	21	1	0.48	0.38172
GO:0090357	regulation of tryptophan metabolic proce...	21	1	0.48	0.38172
GO:0055074	calcium ion homeostasis	139	4	3.15	0.38582
GO:0006493	protein O-linked glycosylation	59	2	1.34	0.38703
GO:0007231	osmosensory signaling pathway	59	2	1.34	0.38703
GO:0008272	sulfate transport	59	2	1.34	0.38703
GO:0051668	localization within membrane	59	2	1.34	0.38703
GO:0048859	formation of anatomical boundary	99	3	2.24	0.38894
GO:0006818	hydrogen transport	1116	27	25.26	0.38927
GO:0015992	proton transport	1116	27	25.26	0.38927
GO:0046685	response to arsenic-containing substance	181	5	4.1	0.39024
GO:1902074	response to salt	60	2	1.36	0.39505
GO:0042873	aldonate transport	22	1	0.5	0.39572
GO:0009062	fatty acid catabolic process	776	19	17.56	0.3962
GO:0009944	polarity specification of adaxial/abaxia...	735	18	16.64	0.40027
GO:1902475	L-alpha-amino acid transmembrane transpo...	101	3	2.29	0.40114
GO:1902288	regulation of defense response to oomyce...	61	2	1.38	0.40302
GO:0010951	negative regulation of endopeptidase act...	184	5	4.16	0.40365
GO:0052548	regulation of endopeptidase activity	184	5	4.16	0.40365
GO:0090332	stomatal closure	184	5	4.16	0.40365
GO:0065001	specification of axis polarity	738	18	16.7	0.40689
GO:0006313	transposition, DNA-mediated	23	1	0.52	0.4094
GO:0010364	regulation of ethylene biosynthetic proc...	23	1	0.52	0.4094
GO:0019605	butyrate metabolic process	23	1	0.52	0.4094
GO:0031335	regulation of sulfur amino acid metaboli...	23	1	0.52	0.4094
GO:1900908	regulation of olefin metabolic process	23	1	0.52	0.4094
GO:1900911	regulation of olefin biosynthetic proces...	23	1	0.52	0.4094
GO:0010508	positive regulation of autophagy	62	2	1.4	0.41093
GO:0050878	regulation of body fluid levels	62	2	1.4	0.41093
GO:0051260	protein homooligomerization	699	17	15.82	0.41589
GO:0005975	carbohydrate metabolic process	7910	182	179.02	0.41731
GO:0009394	2'-deoxyribonucleotide metabolic process	63	2	1.43	0.4188
GO:0019692	deoxyribose phosphate metabolic process	63	2	1.43	0.4188
GO:0016999	antibiotic metabolic process	24	1	0.54	0.42278
GO:0017144	drug metabolic process	24	1	0.54	0.42278
GO:0043157	response to cation stress	24	1	0.54	0.42278
GO:0046836	glycolipid transport	24	1	0.54	0.42278
GO:0051410	detoxification of nitrogen compound	24	1	0.54	0.42278
GO:0009943	adaxial/abaxial axis specification	746	18	16.88	0.4246
GO:0009790	embryo development	3626	84	82.07	0.42839
GO:0008643	carbohydrate transport	575	14	13.01	0.42848
GO:0000281	mitotic cytokinesis	1052	25	23.81	0.43023
GO:0042592	homeostatic process	6391	147	144.65	0.43049
GO:0035725	sodium ion transmembrane transport	106	3	2.4	0.43132
GO:0043666	regulation of phosphoprotein phosphatase...	106	3	2.4	0.43132
GO:0031407	oxylipin metabolic process	276	7	6.25	0.43377
GO:0031408	oxylipin biosynthetic process	276	7	6.25	0.43377
GO:0042777	plasma membrane ATP synthesis coupled pr...	25	1	0.57	0.43584
GO:0046244	salicylic acid catabolic process	25	1	0.57	0.43584
GO:0048530	fruit morphogenesis	25	1	0.57	0.43584
GO:0080160	selenate transport	25	1	0.57	0.43584
GO:0009145	purine nucleoside triphosphate biosynthe...	449	11	10.16	0.43752
GO:0009206	purine ribonucleoside triphosphate biosy...	449	11	10.16	0.43752
GO:0009200	deoxyribonucleoside triphosphate metabol...	66	2	1.49	0.44206
GO:0009084	glutamine family amino acid biosynthetic...	108	3	2.44	0.44324
GO:0098754	detoxification	193	5	4.37	0.4436
GO:0019395	fatty acid oxidation	668	16	15.12	0.44425
GO:0010226	response to lithium ion	194	5	4.39	0.448
GO:0022900	electron transport chain	1149	27	26	0.44847
GO:0006574	valine catabolic process	26	1	0.59	0.44862
GO:0010163	high-affinity potassium ion import	26	1	0.59	0.44862
GO:0051788	response to misfolded protein	844	20	19.1	0.44884
GO:0061640	cytoskeleton-dependent cytokinesis	1062	25	24.04	0.44895
GO:0071941	nitrogen cycle metabolic process	281	7	6.36	0.45205
GO:0042126	nitrate metabolic process	239	6	5.41	0.45639
GO:0042128	nitrate assimilation	239	6	5.41	0.45639
GO:0030003	cellular cation homeostasis	1110	26	25.12	0.45698
GO:0010358	leaf shaping	68	2	1.54	0.45728
GO:2000012	regulation of auxin polar transport	68	2	1.54	0.45728
GO:0016106	sesquiterpenoid biosynthetic process	283	7	6.41	0.45934
GO:0007155	cell adhesion	1112	26	25.17	0.46065
GO:0022610	biological adhesion	1112	26	25.17	0.46065
GO:0015791	polyol transport	111	3	2.51	0.46093
GO:0006023	aminoglycan biosynthetic process	27	1	0.61	0.4611
GO:0006024	glycosaminoglycan biosynthetic process	27	1	0.61	0.4611
GO:0010288	response to lead ion	27	1	0.61	0.4611
GO:0030203	glycosaminoglycan metabolic process	27	1	0.61	0.4611
GO:0034051	negative regulation of plant-type hypers...	27	1	0.61	0.4611
GO:0050994	regulation of lipid catabolic process	27	1	0.61	0.4611
GO:0052033	pathogen-associated molecular pattern de...	27	1	0.61	0.4611
GO:0052166	positive regulation by symbiont of host ...	27	1	0.61	0.4611
GO:0052167	modulation by symbiont of host innate im...	27	1	0.61	0.4611
GO:0052169	pathogen-associated molecular pattern de...	27	1	0.61	0.4611
GO:0052257	pathogen-associated molecular pattern de...	27	1	0.61	0.4611
GO:0052305	positive regulation by organism of innat...	27	1	0.61	0.4611
GO:0052306	modulation by organism of innate immune ...	27	1	0.61	0.4611
GO:0052308	pathogen-associated molecular pattern de...	27	1	0.61	0.4611
GO:0052509	positive regulation by symbiont of host ...	27	1	0.61	0.4611
GO:0052510	positive regulation by organism of defen...	27	1	0.61	0.4611
GO:0002697	regulation of immune effector process	69	2	1.56	0.46479
GO:0050688	regulation of defense response to virus	69	2	1.56	0.46479
GO:0055062	phosphate ion homeostasis	112	3	2.53	0.46677
GO:0072506	trivalent inorganic anion homeostasis	112	3	2.53	0.46677
GO:0048523	negative regulation of cellular process	5160	118	116.78	0.46703
GO:0006497	protein lipidation	504	12	11.41	0.46991
GO:0042158	lipoprotein biosynthetic process	504	12	11.41	0.46991
GO:0006638	neutral lipid metabolic process	156	4	3.53	0.47141
GO:0006639	acylglycerol metabolic process	156	4	3.53	0.47141
GO:0006552	leucine catabolic process	28	1	0.63	0.4733
GO:0009270	response to humidity	28	1	0.63	0.4733
GO:1900409	positive regulation of cellular response...	28	1	0.63	0.4733
GO:0009788	negative regulation of abscisic acid-act...	462	11	10.46	0.47469
GO:0009740	gibberellic acid mediated signaling path...	463	11	10.48	0.47754
GO:0015807	L-amino acid transport	114	3	2.58	0.47837
GO:1901000	regulation of response to salt stress	114	3	2.58	0.47837
GO:0009156	ribonucleoside monophosphate biosyntheti...	595	14	13.47	0.4789
GO:0010073	meristem maintenance	1916	44	43.36	0.48223
GO:0006897	endocytosis	729	17	16.5	0.48427
GO:0015694	mercury ion transport	29	1	0.66	0.48523
GO:0046459	short-chain fatty acid metabolic process	29	1	0.66	0.48523
GO:0070919	production of siRNA involved in chromati...	29	1	0.66	0.48523
GO:1901703	protein localization involved in auxin p...	29	1	0.66	0.48523
GO:0010476	gibberellin mediated signaling pathway	466	11	10.55	0.48605
GO:1901642	nucleoside transmembrane transport	72	2	1.63	0.48697
GO:1902930	regulation of alcohol biosynthetic proce...	203	5	4.59	0.48717
GO:0010921	regulation of phosphatase activity	116	3	2.63	0.48985
GO:0031124	mRNA 3'-end processing	116	3	2.63	0.48985
GO:0045834	positive regulation of lipid metabolic p...	116	3	2.63	0.48985
GO:0046889	positive regulation of lipid biosyntheti...	116	3	2.63	0.48985
GO:0009117	nucleotide metabolic process	4175	95	94.49	0.49367
GO:0032940	secretion by cell	513	12	11.61	0.49432
GO:0006555	methionine metabolic process	469	11	10.61	0.49453
GO:0003006	developmental process involved in reprod...	11462	260	259.42	0.49483
GO:0034440	lipid oxidation	734	17	16.61	0.49558
GO:0006083	acetate metabolic process	30	1	0.68	0.49688
GO:0006751	glutathione catabolic process	30	1	0.68	0.49688
GO:1901259	chloroplast rRNA processing	30	1	0.68	0.49688
GO:1901420	negative regulation of response to alcoh...	470	11	10.64	0.49735
GO:0009834	plant-type secondary cell wall biogenesi...	382	9	8.65	0.49809
GO:0009909	regulation of flower development	2016	46	45.63	0.49865
GO:0042753	positive regulation of circadian rhythm	118	3	2.67	0.5012
GO:0055075	potassium ion homeostasis	251	6	5.68	0.50332
GO:0034637	cellular carbohydrate biosynthetic proce...	2552	58	57.76	0.50604
GO:0006753	nucleoside phosphate metabolic process	4189	95	94.81	0.50725
GO:0009099	valine biosynthetic process	31	1	0.7	0.50828
GO:0046339	diacylglycerol metabolic process	31	1	0.7	0.50828
GO:0061512	protein localization to cilium	31	1	0.7	0.50828
GO:1902358	sulfate transmembrane transport	31	1	0.7	0.50828
GO:0005984	disaccharide metabolic process	784	18	17.74	0.50846
GO:0009798	axis specification	784	18	17.74	0.50846
GO:0009262	deoxyribonucleotide metabolic process	75	2	1.7	0.50857
GO:0015800	acidic amino acid transport	75	2	1.7	0.50857
GO:0010256	endomembrane system organization	1361	31	30.8	0.51103
GO:0010351	lithium ion transport	120	3	2.72	0.51242
GO:0006873	cellular ion homeostasis	1185	27	26.82	0.51304
GO:0007006	mitochondrial membrane organization	76	2	1.72	0.51563
GO:0000003	reproduction	4244	96	96.05	0.51765
GO:0009098	leucine biosynthetic process	32	1	0.72	0.51941
GO:0046898	response to cycloheximide	32	1	0.72	0.51941
GO:1900407	regulation of cellular response to oxida...	32	1	0.72	0.51941
GO:0042157	lipoprotein metabolic process	523	12	11.84	0.52112
GO:0000910	cytokinesis	1101	25	24.92	0.52157
GO:0048481	ovule development	1190	27	26.93	0.52192
GO:0009201	ribonucleoside triphosphate biosynthetic...	479	11	10.84	0.52254
GO:0009124	nucleoside monophosphate biosynthetic pr...	614	14	13.9	0.52608
GO:2001057	reactive nitrogen species metabolic proc...	257	6	5.82	0.52624
GO:0009826	unidimensional cell growth	3234	73	73.19	0.52664
GO:0046460	neutral lipid biosynthetic process	123	3	2.78	0.529
GO:0046463	acylglycerol biosynthetic process	123	3	2.78	0.529
GO:0051651	maintenance of location in cell	123	3	2.78	0.529
GO:0030258	lipid modification	972	22	22	0.52986
GO:0008215	spermine metabolic process	33	1	0.75	0.53029
GO:0042219	cellular modified amino acid catabolic p...	33	1	0.75	0.53029
GO:0016192	vesicle-mediated transport	2707	61	61.27	0.53268
GO:0048278	vesicle docking	169	4	3.82	0.53374
GO:0055086	nucleobase-containing small molecule met...	4394	99	99.45	0.53393
GO:0046854	phosphatidylinositol phosphorylation	125	3	2.83	0.53988
GO:0072530	purine-containing compound transmembrane...	125	3	2.83	0.53988
GO:0060148	positive regulation of posttranscription...	34	1	0.77	0.54093
GO:0080158	chloroplast ribulose bisphosphate carbox...	34	1	0.77	0.54093
GO:0046890	regulation of lipid biosynthetic process	351	8	7.94	0.54108
GO:0009793	embryo development ending in seed dorman...	3514	79	79.53	0.54134
GO:0035670	plant-type ovary development	1202	27	27.2	0.54307
GO:0048767	root hair elongation	935	21	21.16	0.54483
GO:1901679	nucleotide transmembrane transport	126	3	2.85	0.54526
GO:0071669	plant-type cell wall organization or bio...	2852	64	64.55	0.54637
GO:0006598	polyamine catabolic process	172	4	3.89	0.5476
GO:0006388	tRNA splicing, via endonucleolytic cleav...	35	1	0.79	0.55132
GO:0010447	response to acidic pH	35	1	0.79	0.55132
GO:0019363	pyridine nucleotide biosynthetic process	35	1	0.79	0.55132
GO:1901654	response to ketone	35	1	0.79	0.55132
GO:0009142	nucleoside triphosphate biosynthetic pro...	491	11	11.11	0.55548
GO:0048868	pollen tube development	1880	42	42.55	0.55645
GO:0045824	negative regulation of innate immune res...	82	2	1.86	0.55658
GO:0009955	adaxial/abaxial pattern specification	808	18	18.29	0.56009
GO:1900424	regulation of defense response to bacter...	175	4	3.96	0.56124
GO:0048468	cell development	3316	74	75.05	0.56712
GO:0071370	cellular response to gibberellin stimulu...	496	11	11.23	0.56895
GO:0043650	dicarboxylic acid biosynthetic process	84	2	1.9	0.56967
GO:0071483	cellular response to blue light	177	4	4.01	0.57021
GO:0051186	cofactor metabolic process	3632	81	82.2	0.57127
GO:0009399	nitrogen fixation	37	1	0.84	0.57141
GO:0080055	low-affinity nitrate transport	131	3	2.96	0.57162
GO:0000272	polysaccharide catabolic process	634	14	14.35	0.57431
GO:0009970	cellular response to sulfate starvation	85	2	1.92	0.57611
GO:0015858	nucleoside transport	85	2	1.92	0.57611
GO:0009688	abscisic acid biosynthetic process	225	5	5.09	0.57803
GO:0010214	seed coat development	225	5	5.09	0.57803
GO:0043289	apocarotenoid biosynthetic process	225	5	5.09	0.57803
GO:1902645	tertiary alcohol biosynthetic process	225	5	5.09	0.57803
GO:0015985	energy coupled proton transport, down el...	317	7	7.17	0.57832
GO:0015986	ATP synthesis coupled proton transport	317	7	7.17	0.57832
GO:0018298	protein-chromophore linkage	179	4	4.05	0.57907
GO:0009854	oxidative photosynthetic carbon pathway	38	1	0.86	0.58112
GO:0080147	root hair cell development	1045	23	23.65	0.58336
GO:0044723	single-organism carbohydrate metabolic p...	6363	142	144.01	0.58389
GO:0010311	lateral root formation	502	11	11.36	0.58489
GO:0006635	fatty acid beta-oxidation	639	14	14.46	0.58607
GO:0051049	regulation of transport	1543	34	34.92	0.58761
GO:0050777	negative regulation of immune response	87	2	1.97	0.58877
GO:0032989	cellular component morphogenesis	4676	104	105.83	0.58882
GO:0035264	multicellular organism growth	39	1	0.88	0.59061
GO:0043102	amino acid salvage	39	1	0.88	0.59061
GO:0052552	modulation by organism of immune respons...	39	1	0.88	0.59061
GO:0052553	modulation by symbiont of host immune re...	39	1	0.88	0.59061
GO:0052555	positive regulation by organism of immun...	39	1	0.88	0.59061
GO:0052556	positive regulation by symbiont of host ...	39	1	0.88	0.59061
GO:0052564	response to immune response of other org...	39	1	0.88	0.59061
GO:0052572	response to host immune response	39	1	0.88	0.59061
GO:0071267	L-methionine salvage	39	1	0.88	0.59061
GO:0019216	regulation of lipid metabolic process	460	10	10.41	0.59484
GO:0031425	chloroplast RNA processing	88	2	1.99	0.595
GO:0000394	RNA splicing, via endonucleolytic cleava...	506	11	11.45	0.59537
GO:0048440	carpel development	1368	30	30.96	0.59567
GO:0006418	tRNA aminoacylation for protein translat...	323	7	7.31	0.59802
GO:0009845	seed germination	1595	35	36.1	0.59808
GO:0090407	organophosphate biosynthetic process	3793	84	85.85	0.5983
GO:0002213	defense response to insect	277	6	6.27	0.59917
GO:0019499	cyanide metabolic process	40	1	0.91	0.59988
GO:1902884	positive regulation of response to oxida...	40	1	0.91	0.59988
GO:0022406	membrane docking	184	4	4.16	0.60077
GO:0002832	negative regulation of response to bioti...	137	3	3.1	0.60196
GO:0006906	vesicle fusion	137	3	3.1	0.60196
GO:0032102	negative regulation of response to exter...	137	3	3.1	0.60196
GO:0043901	negative regulation of multi-organism pr...	137	3	3.1	0.60196
GO:0046834	lipid phosphorylation	137	3	3.1	0.60196
GO:0000023	maltose metabolic process	509	11	11.52	0.60316
GO:0080092	regulation of pollen tube growth	372	8	8.42	0.60655
GO:0031540	regulation of anthocyanin biosynthetic p...	90	2	2.04	0.60724
GO:0006075	(1->3)-beta-D-glucan biosynthetic proces...	41	1	0.93	0.60894
GO:0010105	negative regulation of ethylene-activate...	91	2	2.06	0.61325
GO:0070298	negative regulation of phosphorelay sign...	91	2	2.06	0.61325
GO:0006072	glycerol-3-phosphate metabolic process	42	1	0.95	0.61779
GO:0009083	branched-chain amino acid catabolic proc...	42	1	0.95	0.61779
GO:0018106	peptidyl-histidine phosphorylation	42	1	0.95	0.61779
GO:0019740	nitrogen utilization	92	2	2.08	0.6192
GO:0009887	organ morphogenesis	3052	67	69.08	0.61967
GO:0046903	secretion	608	13	13.76	0.62048
GO:0006541	glutamine metabolic process	141	3	3.19	0.62138
GO:0010928	regulation of auxin mediated signaling p...	141	3	3.19	0.62138
GO:0043038	amino acid activation	331	7	7.49	0.62352
GO:0043039	tRNA aminoacylation	331	7	7.49	0.62352
GO:0009961	response to 1-aminocyclopropane-1-carbox...	93	2	2.1	0.62507
GO:0033692	cellular polysaccharide biosynthetic pro...	2385	52	53.98	0.62902
GO:0003333	amino acid transmembrane transport	286	6	6.47	0.62995
GO:0009299	mRNA transcription	44	1	1	0.63491
GO:0009904	chloroplast accumulation movement	44	1	1	0.63491
GO:0019336	phenol-containing compound catabolic pro...	44	1	1	0.63491
GO:1902882	regulation of response to oxidative stre...	44	1	1	0.63491
GO:2000031	regulation of salicylic acid mediated si...	95	2	2.15	0.6366
GO:0016049	cell growth	4417	97	99.97	0.63707
GO:0007584	response to nutrient	193	4	4.37	0.63808
GO:0003002	regionalization	1760	38	39.83	0.63978
GO:0090174	organelle membrane fusion	145	3	3.28	0.64015
GO:0006074	(1->3)-beta-D-glucan metabolic process	45	1	1.02	0.64318
GO:0006535	cysteine biosynthetic process from serin...	45	1	1.02	0.64318
GO:0006549	isoleucine metabolic process	45	1	1.02	0.64318
GO:0007596	blood coagulation	45	1	1.02	0.64318
GO:0007599	hemostasis	45	1	1.02	0.64318
GO:0009097	isoleucine biosynthetic process	45	1	1.02	0.64318
GO:0036079	purine nucleotide-sugar transport	45	1	1.02	0.64318
GO:0042814	monopolar cell growth	45	1	1.02	0.64318
GO:0050817	coagulation	45	1	1.02	0.64318
GO:0052031	modulation by symbiont of host defense r...	45	1	1.02	0.64318
GO:0052173	response to defenses of other organism i...	45	1	1.02	0.64318
GO:0052200	response to host defenses	45	1	1.02	0.64318
GO:0052255	modulation by organism of defense respon...	45	1	1.02	0.64318
GO:0075136	response to host	45	1	1.02	0.64318
GO:0090480	purine nucleotide-sugar transmembrane tr...	45	1	1.02	0.64318
GO:0010029	regulation of seed germination	432	9	9.78	0.64464
GO:0007623	circadian rhythm	989	21	22.38	0.6471
GO:0002683	negative regulation of immune system pro...	97	2	2.2	0.64786
GO:0006641	triglyceride metabolic process	147	3	3.33	0.64928
GO:0051365	cellular response to potassium ion starv...	196	4	4.44	0.64999
GO:0010769	regulation of cell morphogenesis involve...	387	8	8.76	0.65024
GO:0009135	purine nucleoside diphosphate metabolic ...	1038	22	23.49	0.65246
GO:0009179	purine ribonucleoside diphosphate metabo...	1038	22	23.49	0.65246
GO:0009185	ribonucleoside diphosphate metabolic pro...	1038	22	23.49	0.65246
GO:0046031	ADP metabolic process	1038	22	23.49	0.65246
GO:0009127	purine nucleoside monophosphate biosynth...	529	11	11.97	0.65312
GO:0009168	purine ribonucleoside monophosphate bios...	529	11	11.97	0.65312
GO:0010588	cotyledon vascular tissue pattern format...	98	2	2.22	0.65338
GO:0015780	nucleotide-sugar transport	98	2	2.22	0.65338
GO:0071577	zinc II ion transmembrane transport	98	2	2.22	0.65338
GO:0010114	response to red light	1132	24	25.62	0.65602
GO:0010506	regulation of autophagy	99	2	2.24	0.65883
GO:0010411	xyloglucan metabolic process	199	4	4.5	0.66165
GO:0006625	protein targeting to peroxisome	296	6	6.7	0.66247
GO:0072662	protein localization to peroxisome	296	6	6.7	0.66247
GO:0072663	establishment of protein localization to...	296	6	6.7	0.66247
GO:0047484	regulation of response to osmotic stress	150	3	3.39	0.66267
GO:0044801	single-organism membrane fusion	151	3	3.42	0.66705
GO:0042398	cellular modified amino acid biosyntheti...	298	6	6.74	0.66876
GO:0043574	peroxisomal transport	299	6	6.77	0.67187
GO:0043171	peptide catabolic process	49	1	1.11	0.67442
GO:0050826	response to freezing	3154	68	71.38	0.6782
GO:0006900	membrane budding	103	2	2.33	0.67995
GO:1900426	positive regulation of defense response ...	103	2	2.33	0.67995
GO:0010091	trichome branching	155	3	3.51	0.68415
GO:0060968	regulation of gene silencing	155	3	3.51	0.68415
GO:0046364	monosaccharide biosynthetic process	919	19	20.8	0.6871
GO:0090351	seedling development	1659	35	37.55	0.68814
GO:0009268	response to pH	51	1	1.15	0.689
GO:0018202	peptidyl-histidine modification	51	1	1.15	0.689
GO:0030397	membrane disassembly	51	1	1.15	0.689
GO:0042761	very long-chain fatty acid biosynthetic ...	105	2	2.38	0.69011
GO:0006891	intra-Golgi vesicle-mediated transport	257	5	5.82	0.6931
GO:2000241	regulation of reproductive process	2669	57	60.41	0.69311
GO:0055083	monovalent inorganic anion homeostasis	158	3	3.58	0.69654
GO:0017148	negative regulation of translation	405	8	9.17	0.69876
GO:0034249	negative regulation of cellular amide me...	405	8	9.17	0.69876
GO:0060284	regulation of cell development	405	8	9.17	0.69876
GO:0006914	autophagy	308	6	6.97	0.69905
GO:0006829	zinc II ion transport	107	2	2.42	0.69999
GO:0010252	auxin homeostasis	107	2	2.42	0.69999
GO:0042214	terpene metabolic process	159	3	3.6	0.70058
GO:0009132	nucleoside diphosphate metabolic process	1070	22	24.22	0.70571
GO:0016050	vesicle organization	261	5	5.91	0.70585
GO:0007030	Golgi organization	1164	24	26.34	0.70695
GO:0072505	divalent inorganic anion homeostasis	161	3	3.64	0.70856
GO:0052646	alditol phosphate metabolic process	54	1	1.22	0.70966
GO:0071265	L-methionine biosynthetic process	54	1	1.22	0.70966
GO:0009886	post-embryonic morphogenesis	2412	51	54.59	0.71105
GO:0016132	brassinosteroid biosynthetic process	555	11	12.56	0.71253
GO:0010104	regulation of ethylene-activated signali...	110	2	2.49	0.71433
GO:0070297	regulation of phosphorelay signal transd...	110	2	2.49	0.71433
GO:0051259	protein oligomerization	841	17	19.03	0.71476
GO:0007020	microtubule nucleation	264	5	5.98	0.71517
GO:0048467	gynoecium development	1449	30	32.79	0.71582
GO:0000380	alternative mRNA splicing, via spliceoso...	55	1	1.24	0.71624
GO:0005987	sucrose catabolic process	55	1	1.24	0.71624
GO:0008285	negative regulation of cell proliferatio...	55	1	1.24	0.71624
GO:0048572	short-day photoperiodism	55	1	1.24	0.71624
GO:0048575	short-day photoperiodism, flowering	55	1	1.24	0.71624
GO:0051336	regulation of hydrolase activity	653	13	14.78	0.71764
GO:0001676	long-chain fatty acid metabolic process	111	2	2.51	0.71898
GO:0006817	phosphate ion transport	111	2	2.51	0.71898
GO:0005985	sucrose metabolic process	216	4	4.89	0.72262
GO:0046713	borate transport	216	4	4.89	0.72262
GO:0006014	D-ribose metabolic process	56	1	1.27	0.72267
GO:0010400	rhamnogalacturonan I side chain metaboli...	56	1	1.27	0.72267
GO:0002833	positive regulation of response to bioti...	112	2	2.53	0.72357
GO:0046835	carbohydrate phosphorylation	112	2	2.53	0.72357
GO:0048826	cotyledon morphogenesis	112	2	2.53	0.72357
GO:0055081	anion homeostasis	366	7	8.28	0.7237
GO:0009405	pathogenesis	165	3	3.73	0.724
GO:0048449	floral organ formation	942	19	21.32	0.72609
GO:0009112	nucleobase metabolic process	166	3	3.76	0.72777
GO:0009769	photosynthesis, light harvesting in phot...	113	2	2.56	0.72809
GO:0090421	embryonic meristem initiation	368	7	8.33	0.72883
GO:0006551	leucine metabolic process	57	1	1.29	0.72895
GO:0009903	chloroplast avoidance movement	57	1	1.29	0.72895
GO:0098657	import into cell	57	1	1.29	0.72895
GO:0098739	import across plasma membrane	57	1	1.29	0.72895
GO:1900366	negative regulation of defense response ...	57	1	1.29	0.72895
GO:0010018	far-red light signaling pathway	167	3	3.78	0.73149
GO:0019432	triglyceride biosynthetic process	114	2	2.58	0.73255
GO:0046785	microtubule polymerization	270	5	6.11	0.73317
GO:0010015	root morphogenesis	3076	65	69.62	0.73392
GO:0030026	cellular manganese ion homeostasis	58	1	1.31	0.73509
GO:0032196	transposition	58	1	1.31	0.73509
GO:0048532	anatomical structure arrangement	1464	30	33.13	0.73564
GO:0006368	transcription elongation from RNA polyme...	115	2	2.6	0.73694
GO:0016129	phytosteroid biosynthetic process	567	11	12.83	0.73766
GO:0009616	virus induced gene silencing	520	10	11.77	0.74078
GO:0052018	modulation by symbiont of RNA levels in ...	520	10	11.77	0.74078
GO:0052249	modulation of RNA levels in other organi...	520	10	11.77	0.74078
GO:0043200	response to amino acid	273	5	6.18	0.74186
GO:1901360	organic cyclic compound metabolic proces...	24723	548	559.55	0.74213
GO:0030162	regulation of proteolysis	521	10	11.79	0.74288
GO:0002238	response to molecule of fungal origin	171	3	3.87	0.74597
GO:0042938	dipeptide transport	171	3	3.87	0.74597
GO:0043173	nucleotide salvage	60	1	1.36	0.74695
GO:0071732	cellular response to nitric oxide	172	3	3.89	0.74949
GO:0006732	coenzyme metabolic process	2910	61	65.86	0.7497
GO:0051302	regulation of cell division	814	16	18.42	0.74981
GO:0046034	ATP metabolic process	1663	34	37.64	0.75106
GO:0098586	cellular response to virus	525	10	11.88	0.75116
GO:0006096	glycolytic process	1007	20	22.79	0.75363
GO:0006757	ATP generation from ADP	1007	20	22.79	0.75363
GO:0043902	positive regulation of multi-organism pr...	119	2	2.69	0.75392
GO:0080129	proteasome core complex assembly	478	9	10.82	0.75545
GO:0019693	ribose phosphate metabolic process	3376	71	76.41	0.75591
GO:0006002	fructose 6-phosphate metabolic process	62	1	1.4	0.75829
GO:0035435	phosphate ion transmembrane transport	62	1	1.4	0.75829
GO:0006573	valine metabolic process	63	1	1.43	0.76377
GO:0001558	regulation of cell growth	1207	24	27.32	0.76806
GO:0009932	cell tip growth	1865	38	42.21	0.76833
GO:0046352	disaccharide catabolic process	64	1	1.45	0.76912
GO:0042451	purine nucleoside biosynthetic process	584	11	13.22	0.77069
GO:0046129	purine ribonucleoside biosynthetic proce...	584	11	13.22	0.77069
GO:0051181	cofactor transport	124	2	2.81	0.7738
GO:0006278	RNA-dependent DNA replication	65	1	1.47	0.77435
GO:0010116	positive regulation of abscisic acid bio...	65	1	1.47	0.77435
GO:0010395	rhamnogalacturonan I metabolic process	65	1	1.47	0.77435
GO:0032436	positive regulation of proteasomal ubiqu...	65	1	1.47	0.77435
GO:0030186	melatonin metabolic process	125	2	2.83	0.7776
GO:0030187	melatonin biosynthetic process	125	2	2.83	0.7776
GO:0009933	meristem structural organization	1405	28	31.8	0.77899
GO:0015904	tetracycline transport	66	1	1.49	0.77946
GO:0010017	red or far-red light signaling pathway	440	8	9.96	0.77999
GO:0009205	purine ribonucleoside triphosphate metab...	1689	34	38.23	0.78049
GO:0009819	drought recovery	126	2	2.85	0.78135
GO:0006887	exocytosis	288	5	6.52	0.78216
GO:0051274	beta-glucan biosynthetic process	931	18	21.07	0.78232
GO:0046939	nucleotide phosphorylation	1075	21	24.33	0.7824
GO:0009144	purine nucleoside triphosphate metabolic...	1691	34	38.27	0.78266
GO:0009161	ribonucleoside monophosphate metabolic p...	1832	37	41.46	0.78286
GO:0048518	positive regulation of biological proces...	7243	155	163.93	0.78392
GO:0044264	cellular polysaccharide metabolic proces...	2857	59	64.66	0.78393
GO:0015695	organic cation transport	67	1	1.52	0.78446
GO:0042060	wound healing	67	1	1.52	0.78446
GO:0050665	hydrogen peroxide biosynthetic process	289	5	6.54	0.78467
GO:0071731	response to nitric oxide	183	3	4.14	0.78568
GO:0006165	nucleoside diphosphate phosphorylation	1030	20	23.31	0.78632
GO:0006464	cellular protein modification process	13288	289	300.74	0.78719
GO:0036211	protein modification process	13288	289	300.74	0.78719
GO:0006767	water-soluble vitamin metabolic process	444	8	10.05	0.78816
GO:0032103	positive regulation of response to exter...	128	2	2.9	0.78868
GO:0046246	terpene biosynthetic process	128	2	2.9	0.78868
GO:0097502	mannosylation	128	2	2.9	0.78868
GO:0031331	positive regulation of cellular cataboli...	184	3	4.16	0.78875
GO:0006298	mismatch repair	68	1	1.54	0.78934
GO:0009744	response to sucrose	985	19	22.29	0.79051
GO:0042752	regulation of circadian rhythm	395	7	8.94	0.79163
GO:0044003	modification by symbiont of host morphol...	596	11	13.49	0.79218
GO:0042180	cellular ketone metabolic process	1369	27	30.98	0.79239
GO:0030244	cellulose biosynthetic process	890	17	20.14	0.79276
GO:1903825	organic acid transmembrane transport	396	7	8.96	0.79373
GO:0008299	isoprenoid biosynthetic process	1890	38	42.78	0.7941
GO:0034285	response to disaccharide	988	19	22.36	0.79459
GO:0051817	modification of morphology or physiology...	599	11	13.56	0.79732
GO:0010117	photoprotection	70	1	1.58	0.79878
GO:0055071	manganese ion homeostasis	70	1	1.58	0.79878
GO:1902456	regulation of stomatal opening	131	2	2.96	0.79927
GO:0009123	nucleoside monophosphate metabolic proce...	1851	37	41.89	0.80201
GO:0017004	cytochrome complex assembly	243	4	5.5	0.80203
GO:2000068	regulation of defense response to insect	71	1	1.61	0.80334
GO:0019725	cellular homeostasis	1853	37	41.94	0.80396
GO:0015931	nucleobase-containing compound transport	752	14	17.02	0.80494
GO:2000028	regulation of photoperiodism, flowering	190	3	4.3	0.80638
GO:0010103	stomatal complex morphogenesis	852	16	19.28	0.80776
GO:0045910	negative regulation of DNA recombination	72	1	1.63	0.80779
GO:0032879	regulation of localization	1763	35	39.9	0.80825
GO:0031109	microtubule polymerization or depolymeri...	299	5	6.77	0.8085
GO:0009199	ribonucleoside triphosphate metabolic pr...	1719	34	38.91	0.81151
GO:0006521	regulation of cellular amino acid metabo...	73	1	1.65	0.81215
GO:0033238	regulation of cellular amine metabolic p...	73	1	1.65	0.81215
GO:0090333	regulation of stomatal closure	74	1	1.67	0.8164
GO:0048511	rhythmic process	1102	21	24.94	0.81658
GO:0005976	polysaccharide metabolic process	3413	70	77.25	0.81935
GO:0006097	glyoxylate cycle	75	1	1.7	0.82056
GO:0006378	mRNA polyadenylation	75	1	1.7	0.82056
GO:0000271	polysaccharide biosynthetic process	2625	53	59.41	0.82201
GO:0008356	asymmetric cell division	138	2	3.12	0.82216
GO:0043543	protein acylation	665	12	15.05	0.82295
GO:0006808	regulation of nitrogen utilization	76	1	1.72	0.82463
GO:0009082	branched-chain amino acid biosynthetic p...	76	1	1.72	0.82463
GO:0009313	oligosaccharide catabolic process	76	1	1.72	0.82463
GO:0042891	antibiotic transport	76	1	1.72	0.82463
GO:0009968	negative regulation of signal transducti...	720	13	16.3	0.83015
GO:0010648	negative regulation of cell communicatio...	720	13	16.3	0.83015
GO:0023057	negative regulation of signaling	720	13	16.3	0.83015
GO:0045828	positive regulation of isoprenoid metabo...	78	1	1.77	0.83249
GO:0046487	glyoxylate metabolic process	78	1	1.77	0.83249
GO:0019222	regulation of metabolic process	16868	366	381.77	0.83539
GO:0009765	photosynthesis, light harvesting	201	3	4.55	0.83548
GO:0009896	positive regulation of catabolic process	201	3	4.55	0.83548
GO:0009833	plant-type primary cell wall biogenesis	79	1	1.79	0.83628
GO:0043631	RNA polyadenylation	79	1	1.79	0.83628
GO:0060147	regulation of posttranscriptional gene s...	79	1	1.79	0.83628
GO:0072525	pyridine-containing compound biosyntheti...	79	1	1.79	0.83628
GO:1901998	toxin transport	79	1	1.79	0.83628
GO:0080086	stamen filament development	143	2	3.24	0.83704
GO:0009734	auxin-activated signaling pathway	1268	24	28.7	0.83935
GO:0006450	regulation of translational fidelity	80	1	1.81	0.83999
GO:0030641	regulation of cellular pH	80	1	1.81	0.83999
GO:0051453	regulation of intracellular pH	80	1	1.81	0.83999
GO:0009141	nucleoside triphosphate metabolic proces...	1752	34	39.65	0.84199
GO:0071490	cellular response to far red light	204	3	4.62	0.84273
GO:0006415	translational termination	81	1	1.83	0.84362
GO:0010115	regulation of abscisic acid biosynthetic...	81	1	1.83	0.84362
GO:0046677	response to antibiotic	81	1	1.83	0.84362
GO:1901979	regulation of inward rectifier potassium...	81	1	1.83	0.84362
GO:2001257	regulation of cation channel activity	81	1	1.83	0.84362
GO:0009126	purine nucleoside monophosphate metaboli...	1754	34	39.7	0.84371
GO:0009167	purine ribonucleoside monophosphate meta...	1754	34	39.7	0.84371
GO:0006725	cellular aromatic compound metabolic pro...	24048	526	544.27	0.84626
GO:0071489	cellular response to red or far red ligh...	477	8	10.8	0.84708
GO:0000018	regulation of DNA recombination	82	1	1.86	0.84716
GO:0032260	response to jasmonic acid stimulus invol...	82	1	1.86	0.84716
GO:0010119	regulation of stomatal movement	633	11	14.33	0.84918
GO:0006400	tRNA modification	207	3	4.68	0.84971
GO:0018208	peptidyl-proline modification	207	3	4.68	0.84971
GO:0006733	oxidoreduction coenzyme metabolic proces...	2191	43	49.59	0.85034
GO:0006071	glycerol metabolic process	83	1	1.88	0.85062
GO:0015991	ATP hydrolysis coupled proton transport	148	2	3.35	0.85079
GO:0015988	energy coupled proton transmembrane tran...	149	2	3.37	0.85341
GO:1902932	positive regulation of alcohol biosynthe...	84	1	1.9	0.85401
GO:0006563	L-serine metabolic process	85	1	1.92	0.85732
GO:0010143	cutin biosynthetic process	85	1	1.92	0.85732
GO:0010161	red light signaling pathway	85	1	1.92	0.85732
GO:0051592	response to calcium ion	85	1	1.92	0.85732
GO:1901016	regulation of potassium ion transmembran...	85	1	1.92	0.85732
GO:1901264	carbohydrate derivative transport	324	5	7.33	0.85891
GO:1903409	reactive oxygen species biosynthetic pro...	324	5	7.33	0.85891
GO:0051241	negative regulation of multicellular org...	538	9	12.18	0.86018
GO:0071836	nectar secretion	86	1	1.95	0.86055
GO:0032269	negative regulation of cellular protein ...	945	17	21.39	0.86099
GO:0007267	cell-cell signaling	272	4	6.16	0.86569
GO:0065009	regulation of molecular function	2926	58	66.22	0.8674
GO:0031123	RNA 3'-end processing	216	3	4.89	0.86903
GO:0010053	root epidermal cell differentiation	1837	35	41.58	0.87155
GO:0007186	G-protein coupled receptor signaling pat...	1006	18	22.77	0.87226
GO:0009750	response to fructose	754	13	17.07	0.8725
GO:0019252	starch biosynthetic process	703	12	15.91	0.8727
GO:0009806	lignan metabolic process	90	1	2.04	0.87277
GO:0009807	lignan biosynthetic process	90	1	2.04	0.87277
GO:0006265	DNA topological change	157	2	3.55	0.8729
GO:0008283	cell proliferation	1550	29	35.08	0.87428
GO:0006006	glucose metabolic process	1009	18	22.84	0.87514
GO:0051604	protein maturation	443	7	10.03	0.87521
GO:0071804	cellular potassium ion transport	443	7	10.03	0.87521
GO:0071805	potassium ion transmembrane transport	443	7	10.03	0.87521
GO:1901379	regulation of potassium ion transmembran...	91	1	2.06	0.87565
GO:1904062	regulation of cation transmembrane trans...	91	1	2.06	0.87565
GO:0007031	peroxisome organization	390	6	8.83	0.87697
GO:0000904	cell morphogenesis involved in different...	2231	43	50.49	0.87824
GO:0070726	cell wall assembly	92	1	2.08	0.87847
GO:0071668	plant-type cell wall assembly	92	1	2.08	0.87847
GO:0016051	carbohydrate biosynthetic process	3797	76	85.94	0.88094
GO:0098661	inorganic anion transmembrane transport	161	2	3.64	0.88173
GO:0006928	movement of cell or subcellular componen...	555	9	12.56	0.88224
GO:0010183	pollen tube guidance	162	2	3.67	0.88384
GO:0050918	positive chemotaxis	162	2	3.67	0.88384
GO:0016926	protein desumoylation	283	4	6.41	0.88478
GO:0019747	regulation of isoprenoid metabolic proce...	163	2	3.69	0.88592
GO:0006828	manganese ion transport	95	1	2.15	0.88655
GO:0009888	tissue development	6233	128	141.07	0.88882
GO:0006448	regulation of translational elongation	96	1	2.17	0.88912
GO:0032482	Rab protein signal transduction	96	1	2.17	0.88912
GO:0048444	floral organ morphogenesis	1075	19	24.33	0.88942
GO:0048563	post-embryonic organ morphogenesis	1075	19	24.33	0.88942
GO:0010440	stomatal lineage progression	165	2	3.73	0.88998
GO:0010054	trichoblast differentiation	1719	32	38.91	0.89085
GO:0006623	protein targeting to vacuole	509	8	11.52	0.89098
GO:0072665	protein localization to vacuole	509	8	11.52	0.89098
GO:0072666	establishment of protein localization to...	509	8	11.52	0.89098
GO:0010187	negative regulation of seed germination	97	1	2.2	0.89163
GO:0046174	polyol catabolic process	97	1	2.2	0.89163
GO:0048598	embryonic morphogenesis	167	2	3.78	0.8939
GO:0019400	alditol metabolic process	99	1	2.24	0.89649
GO:0042455	ribonucleoside biosynthetic process	674	11	15.25	0.89724
GO:0045862	positive regulation of proteolysis	100	1	2.26	0.89884
GO:1901800	positive regulation of proteasomal prote...	100	1	2.26	0.89884
GO:1903052	positive regulation of proteolysis invol...	100	1	2.26	0.89884
GO:1903364	positive regulation of cellular protein ...	100	1	2.26	0.89884
GO:0006935	chemotaxis	170	2	3.85	0.89954
GO:0042330	taxis	170	2	3.85	0.89954
GO:0009163	nucleoside biosynthetic process	677	11	15.32	0.9002
GO:0005982	starch metabolic process	936	16	21.18	0.90028
GO:0006839	mitochondrial transport	571	9	12.92	0.90031
GO:0044262	cellular carbohydrate metabolic process	3512	69	79.49	0.90196
GO:0051301	cell division	2705	52	61.22	0.90276
GO:0051701	interaction with host	682	11	15.44	0.90497
GO:0000027	ribosomal large subunit assembly	103	1	2.33	0.90556
GO:0010267	production of ta-siRNAs involved in RNA ...	357	5	8.08	0.908
GO:0009116	nucleoside metabolic process	2042	38	46.22	0.90931
GO:0042762	regulation of sulfur metabolic process	105	1	2.38	0.90979
GO:0006779	porphyrin-containing compound biosynthet...	581	9	13.15	0.91038
GO:0009553	embryo sac development	1849	34	41.85	0.91065
GO:0009773	photosynthetic electron transport in pho...	177	2	4.01	0.91164
GO:0090627	plant epidermal cell differentiation	1905	35	43.12	0.91447
GO:0009653	anatomical structure morphogenesis	8670	179	196.23	0.91648
GO:0022904	respiratory electron transport chain	306	4	6.93	0.91718
GO:0051248	negative regulation of protein metabolic...	1011	17	22.88	0.91836
GO:0006383	transcription from RNA polymerase III pr...	110	1	2.49	0.91957
GO:0016052	carbohydrate catabolic process	1965	36	44.47	0.92012
GO:0006354	DNA-templated transcription, elongation	700	11	15.84	0.92059
GO:0009827	plant-type cell wall modification	808	13	18.29	0.92205
GO:0051093	negative regulation of developmental pro...	594	9	13.44	0.92217
GO:0006904	vesicle docking involved in exocytosis	112	1	2.53	0.92317
GO:0046128	purine ribonucleoside metabolic process	1874	34	42.41	0.9238
GO:0042364	water-soluble vitamin biosynthetic proce...	429	6	9.71	0.92408
GO:0000902	cell morphogenesis	3995	78	90.42	0.92431
GO:0032434	regulation of proteasomal ubiquitin-depe...	113	1	2.56	0.92491
GO:0006399	tRNA metabolic process	759	12	17.18	0.92498
GO:0010374	stomatal complex development	1075	18	24.33	0.92656
GO:0019722	calcium-mediated signaling	253	3	5.73	0.92726
GO:0070417	cellular response to cold	254	3	5.75	0.92844
GO:0045493	xylan catabolic process	116	1	2.63	0.9299
GO:0042278	purine nucleoside metabolic process	1887	34	42.71	0.92998
GO:0044275	cellular carbohydrate catabolic process	256	3	5.79	0.93075
GO:0045732	positive regulation of protein catabolic...	117	1	2.65	0.93149
GO:0051053	negative regulation of DNA metabolic pro...	117	1	2.65	0.93149
GO:0033014	tetrapyrrole biosynthetic process	606	9	13.72	0.93185
GO:1902532	negative regulation of intracellular sig...	192	2	4.35	0.9331
GO:0042773	ATP synthesis coupled electron transport	260	3	5.88	0.93516
GO:0000280	nuclear division	1451	25	32.84	0.93668
GO:0006119	oxidative phosphorylation	262	3	5.93	0.93726
GO:0051273	beta-glucan metabolic process	1094	18	24.76	0.93757
GO:0048580	regulation of post-embryonic development	2934	55	66.4	0.93799
GO:0071491	cellular response to red light	122	1	2.76	0.93892
GO:0072348	sulfur compound transport	197	2	4.46	0.93908
GO:0048764	trichoblast maturation	1458	25	33	0.93996
GO:0048765	root hair cell differentiation	1458	25	33	0.93996
GO:0010082	regulation of root meristem growth	198	2	4.48	0.94022
GO:0009250	glucan biosynthetic process	1712	30	38.75	0.94069
GO:0030243	cellulose metabolic process	1049	17	23.74	0.94137
GO:0009767	photosynthetic electron transport chain	449	6	10.16	0.94144
GO:0048469	cell maturation	1462	25	33.09	0.94178
GO:0043248	proteasome assembly	625	9	14.15	0.94504
GO:0009610	response to symbiotic fungus	270	3	6.11	0.94507
GO:0048507	meristem development	2860	53	64.73	0.94551
GO:2000030	regulation of response to red or far red...	205	2	4.64	0.94761
GO:0007034	vacuolar transport	686	10	15.53	0.94829
GO:0010014	meristem initiation	689	10	15.59	0.94999
GO:0008033	tRNA processing	340	4	7.7	0.95026
GO:0010025	wax biosynthetic process	340	4	7.7	0.95026
GO:0016226	iron-sulfur cluster assembly	340	4	7.7	0.95026
GO:0031163	metallo-sulfur cluster assembly	340	4	7.7	0.95026
GO:0010675	regulation of cellular carbohydrate meta...	131	1	2.96	0.95031
GO:0045490	pectin catabolic process	131	1	2.96	0.95031
GO:0018130	heterocycle biosynthetic process	14972	313	338.86	0.95119
GO:0009081	branched-chain amino acid metabolic proc...	132	1	2.99	0.95144
GO:0048768	root hair cell tip growth	132	1	2.99	0.95144
GO:0009608	response to symbiont	279	3	6.31	0.95276
GO:0046185	aldehyde catabolic process	279	3	6.31	0.95276
GO:0000096	sulfur amino acid metabolic process	1283	21	29.04	0.953
GO:0006766	vitamin metabolic process	639	9	14.46	0.95327
GO:0048869	cellular developmental process	7870	158	178.12	0.95387
GO:0010166	wax metabolic process	346	4	7.83	0.95465
GO:0022411	cellular component disassembly	408	5	9.23	0.95466
GO:0007265	Ras protein signal transduction	135	1	3.06	0.95467
GO:0007140	male meiosis	137	1	3.1	0.9567
GO:2000652	regulation of secondary cell wall biogen...	137	1	3.1	0.9567
GO:0006813	potassium ion transport	759	11	17.18	0.95742
GO:0009735	response to cytokinin	1758	30	39.79	0.9576
GO:0032535	regulation of cellular component size	870	13	19.69	0.9579
GO:0090066	regulation of anatomical structure size	870	13	19.69	0.9579
GO:0048235	pollen sperm cell differentiation	416	5	9.42	0.95961
GO:0016558	protein import into peroxisome matrix	290	3	6.56	0.9608
GO:0048451	petal formation	142	1	3.21	0.96139
GO:0019637	organophosphate metabolic process	5811	113	131.52	0.96278
GO:0010050	vegetative phase change	223	2	5.05	0.96283
GO:0006301	postreplication repair	225	2	5.09	0.96423
GO:0016485	protein processing	225	2	5.09	0.96423
GO:0009119	ribonucleoside metabolic process	1984	34	44.9	0.96425
GO:0009561	megagametogenesis	1104	17	24.99	0.96475
GO:0006073	cellular glucan metabolic process	2188	38	49.52	0.9648
GO:0034250	positive regulation of cellular amide me...	147	1	3.33	0.96558
GO:0045727	positive regulation of translation	147	1	3.33	0.96558
GO:0051510	regulation of unidimensional cell growth	609	8	13.78	0.96647
GO:0009739	response to gibberellin	1002	15	22.68	0.96675
GO:0019318	hexose metabolic process	1169	18	26.46	0.96839
GO:0009870	defense response signaling pathway, resi...	151	1	3.42	0.96859
GO:0009110	vitamin biosynthetic process	497	6	11.25	0.96951
GO:0044042	glucan metabolic process	2209	38	50	0.96965
GO:0018105	peptidyl-serine phosphorylation	236	2	5.34	0.97107
GO:0048522	positive regulation of cellular process	5391	103	122.01	0.97121
GO:0048825	cotyledon development	375	4	8.49	0.97124
GO:0044093	positive regulation of molecular functio...	1286	20	29.11	0.97127
GO:1903047	mitotic cell cycle process	1603	26	36.28	0.97159
GO:0045333	cellular respiration	797	11	18.04	0.97223
GO:0009100	glycoprotein metabolic process	856	12	19.37	0.97302
GO:0031396	regulation of protein ubiquitination	241	2	5.45	0.97375
GO:1903320	regulation of protein modification by sm...	241	2	5.45	0.97375
GO:0050790	regulation of catalytic activity	2181	37	49.36	0.97424
GO:0048285	organelle fission	1563	25	35.37	0.97439
GO:0018209	peptidyl-serine modification	244	2	5.52	0.97524
GO:1903338	regulation of cell wall organization or ...	162	1	3.67	0.9756
GO:0000097	sulfur amino acid biosynthetic process	1089	16	24.65	0.97607
GO:0007602	phototransduction	319	3	7.22	0.97626
GO:0009585	red, far-red light phototransduction	319	3	7.22	0.97626
GO:0015995	chlorophyll biosynthetic process	515	6	11.66	0.97636
GO:0009629	response to gravity	1148	17	25.98	0.97709
GO:0045595	regulation of cell differentiation	640	8	14.48	0.97748
GO:0009106	lipoate metabolic process	166	1	3.76	0.97774
GO:0010501	RNA secondary structure unwinding	167	1	3.78	0.97825
GO:0000209	protein polyubiquitination	251	2	5.68	0.9784
GO:0019243	methylglyoxal catabolic process to D-lac...	251	2	5.68	0.9784
GO:0061727	methylglyoxal catabolic process to lacta...	251	2	5.68	0.9784
GO:0000413	protein peptidyl-prolyl isomerization	168	1	3.8	0.97874
GO:0072528	pyrimidine-containing compound biosynthe...	645	8	14.6	0.97891
GO:0006089	lactate metabolic process	254	2	5.75	0.97963
GO:0009583	detection of light stimulus	328	3	7.42	0.97974
GO:0009630	gravitropism	1050	15	23.76	0.97977
GO:0009438	methylglyoxal metabolic process	255	2	5.77	0.98003
GO:0042182	ketone catabolic process	255	2	5.77	0.98003
GO:0051596	methylglyoxal catabolic process	255	2	5.77	0.98003
GO:0044724	single-organism carbohydrate catabolic p...	1433	22	32.43	0.98019
GO:0006626	protein targeting to mitochondrion	399	4	9.03	0.98048
GO:0070585	protein localization to mitochondrion	399	4	9.03	0.98048
GO:0072655	establishment of protein localization to...	399	4	9.03	0.98048
GO:0000226	microtubule cytoskeleton organization	1435	22	32.48	0.98055
GO:0000038	very long-chain fatty acid metabolic pro...	331	3	7.49	0.98078
GO:0030154	cell differentiation	6053	115	137	0.98125
GO:0009292	genetic transfer	174	1	3.94	0.98147
GO:0009294	DNA mediated transformation	174	1	3.94	0.98147
GO:0010449	root meristem growth	260	2	5.88	0.9819
GO:0048232	male gamete generation	471	5	10.66	0.98226
GO:0052546	cell wall pectin metabolic process	176	1	3.98	0.98231
GO:0009855	determination of bilateral symmetry	338	3	7.65	0.98303
GO:0016246	RNA interference	601	7	13.6	0.98318
GO:0090558	plant epidermis development	3251	57	73.58	0.9834
GO:0030422	production of siRNA involved in RNA inte...	476	5	10.77	0.98358
GO:0032880	regulation of protein localization	180	1	4.07	0.98386
GO:0061077	chaperone-mediated protein folding	180	1	4.07	0.98386
GO:0007005	mitochondrion organization	785	10	17.77	0.98395
GO:0043412	macromolecule modification	14591	297	330.23	0.98414
GO:0045489	pectin biosynthetic process	181	1	4.1	0.98422
GO:0019932	second-messenger-mediated signaling	343	3	7.76	0.98448
GO:0055046	microgametogenesis	480	5	10.86	0.98457
GO:0009799	specification of symmetry	347	3	7.85	0.98555
GO:0006661	phosphatidylinositol biosynthetic proces...	348	3	7.88	0.9858
GO:0044247	cellular polysaccharide catabolic proces...	188	1	4.25	0.98657
GO:0090626	plant epidermis morphogenesis	1421	21	32.16	0.98671
GO:0000723	telomere maintenance	741	9	16.77	0.98683
GO:0032200	telomere organization	741	9	16.77	0.98683
GO:0006546	glycine catabolic process	189	1	4.28	0.98687
GO:0042255	ribosome assembly	190	1	4.3	0.98717
GO:0016441	posttranscriptional gene silencing	743	9	16.82	0.98717
GO:0060249	anatomical structure homeostasis	744	9	16.84	0.98734
GO:0043624	cellular protein complex disassembly	191	1	4.32	0.98746
GO:0009060	aerobic respiration	427	4	9.66	0.98771
GO:0043266	regulation of potassium ion transport	192	1	4.35	0.98775
GO:0006807	nitrogen compound metabolic process	26138	550	591.57	0.98803
GO:0009736	cytokinin-activated signaling pathway	358	3	8.1	0.98814
GO:0009913	epidermal cell differentiation	194	1	4.39	0.9883
GO:0030855	epithelial cell differentiation	194	1	4.39	0.9883
GO:0009582	detection of abiotic stimulus	361	3	8.17	0.98877
[truncated: 2,339 more rows]

## Sheet: GO_TraesCS5A01G411800_Fisher
GO.ID	Term	Annotated	Significant	Expected	classicFisher
GO:0009404	toxin metabolic process	1294	127	21.18	< 1e-30
GO:0006950	response to stress	29939	751	490.08	< 1e-30
GO:0001101	response to acid chemical	12661	429	207.25	< 1e-30
GO:0019748	secondary metabolic process	4478	230	73.3	< 1e-30
GO:0010035	response to inorganic substance	10458	375	171.19	< 1e-30
GO:1901700	response to oxygen-containing compound	15891	485	260.13	< 1e-30
GO:0009407	toxin catabolic process	826	96	13.52	< 1e-30
GO:0090487	secondary metabolite catabolic process	826	96	13.52	< 1e-30
GO:0050896	response to stimulus	38752	864	634.35	< 1e-30
GO:0042221	response to chemical	21513	589	352.15	< 1e-30
GO:0009611	response to wounding	4518	222	73.96	< 1e-30
GO:0006749	glutathione metabolic process	328	64	5.37	< 1e-30
GO:0044710	single-organism metabolic process	27475	686	449.75	< 1e-30
GO:0080167	response to karrikin	2272	146	37.19	< 1e-30
GO:0018958	phenol-containing compound metabolic pro...	1537	117	25.16	< 1e-30
GO:0010243	response to organonitrogen compound	2551	152	41.76	< 1e-30
GO:0043434	response to peptide hormone	145	44	2.37	< 1e-30
GO:0060416	response to growth hormone	145	44	2.37	< 1e-30
GO:1901652	response to peptide	145	44	2.37	< 1e-30
GO:0006952	defense response	14639	438	239.63	< 1e-30
GO:0080148	negative regulation of response to water...	169	46	2.77	< 1e-30
GO:0050832	defense response to fungus	5155	225	84.38	< 1e-30
GO:0002376	immune system process	9743	334	159.49	< 1e-30
GO:0009719	response to endogenous stimulus	12872	399	210.71	< 1e-30
GO:0009415	response to water	5606	234	91.77	< 1e-30
GO:0009414	response to water deprivation	5553	232	90.9	< 1e-30
GO:1901698	response to nitrogen compound	4109	190	67.26	< 1e-30
GO:2000070	regulation of response to water deprivat...	245	49	4.01	< 1e-30
GO:0006790	sulfur compound metabolic process	3573	173	58.49	< 1e-30
GO:0045087	innate immune response	8709	300	142.56	< 1e-30
GO:1901617	organic hydroxy compound biosynthetic pr...	3169	161	51.87	< 1e-30
GO:0046189	phenol-containing compound biosynthetic ...	1200	95	19.64	< 1e-30
GO:0006082	organic acid metabolic process	9818	322	160.71	< 1e-30
GO:0009725	response to hormone	12147	371	198.84	< 1e-30
GO:0009620	response to fungus	6401	243	104.78	< 1e-30
GO:0009704	de-etiolation	202	44	3.31	< 1e-30
GO:0043436	oxoacid metabolic process	9807	320	160.53	< 1e-30
GO:0042430	indole-containing compound metabolic pro...	1369	100	22.41	< 1e-30
GO:0044712	single-organism catabolic process	6452	243	105.62	< 1e-30
GO:0006955	immune response	9116	304	149.22	< 1e-30
GO:0019752	carboxylic acid metabolic process	9248	305	151.38	< 1e-30
GO:0009607	response to biotic stimulus	12669	376	207.38	< 1e-30
GO:1901615	organic hydroxy compound metabolic proce...	4172	181	68.29	< 1e-30
GO:0006979	response to oxidative stress	5279	209	86.41	< 1e-30
GO:0051707	response to other organism	12578	371	205.89	< 1e-30
GO:0080134	regulation of response to stress	5689	219	93.13	< 1e-30
GO:0043207	response to external biotic stimulus	12588	371	206.06	< 1e-30
GO:0006575	cellular modified amino acid metabolic p...	735	71	12.03	< 1e-30
GO:0006970	response to osmotic stress	7895	270	129.24	< 1e-30
GO:0009072	aromatic amino acid family metabolic pro...	1584	103	25.93	< 1e-30
GO:0033609	oxalate metabolic process	142	36	2.32	< 1e-30
GO:0009636	response to toxic substance	953	79	15.6	< 1e-30
GO:0010033	response to organic substance	16652	446	272.58	< 1e-30
GO:0009651	response to salt stress	7414	255	121.36	< 1e-30
GO:0009813	flavonoid biosynthetic process	2104	118	34.44	< 1e-30
GO:0048364	root development	5039	198	82.49	< 1e-30
GO:0044711	single-organism biosynthetic process	14613	405	239.21	< 1e-30
GO:0022622	root system development	5045	198	82.58	< 1e-30
GO:0010497	plasmodesmata-mediated intercellular tra...	161	36	2.64	4.4e-30
GO:0098542	defense response to other organism	10010	309	163.86	5.9e-30
GO:0009628	response to abiotic stimulus	21913	536	358.7	2.5e-29
GO:0009814	defense response, incompatible interacti...	5756	212	94.22	2.6e-29
GO:0010038	response to metal ion	3884	165	63.58	3.4e-29
GO:0042537	benzene-containing compound metabolic pr...	1447	93	23.69	7.1e-29
GO:0009605	response to external stimulus	16326	432	267.25	7.4e-29
GO:0010496	intercellular transport	179	36	2.93	2.4e-28
GO:0000162	tryptophan biosynthetic process	411	50	6.73	4.4e-28
GO:0046219	indolalkylamine biosynthetic process	411	50	6.73	4.4e-28
GO:0009812	flavonoid metabolic process	2277	118	37.27	4.9e-28
GO:0042742	defense response to bacterium	5278	197	86.4	7.8e-28
GO:1901565	organonitrogen compound catabolic proces...	1935	107	31.67	1e-27
GO:0042435	indole-containing compound biosynthetic ...	1039	76	17.01	3.2e-27
GO:0048583	regulation of response to stimulus	7158	239	117.17	4.2e-27
GO:0055114	oxidation-reduction process	8065	259	132.02	4.8e-27
GO:0072330	monocarboxylic acid biosynthetic process	3236	143	52.97	6.4e-27
GO:0009696	salicylic acid metabolic process	1174	80	19.22	1.4e-26
GO:0046686	response to cadmium ion	2877	132	47.09	2.5e-26
GO:0009074	aromatic amino acid family catabolic pro...	791	65	12.95	3.4e-26
GO:0009850	auxin metabolic process	1234	81	20.2	7.6e-26
GO:0009309	amine biosynthetic process	533	53	8.72	2e-25
GO:0042401	cellular biogenic amine biosynthetic pro...	533	53	8.72	2e-25
GO:0009617	response to bacterium	6429	218	105.24	2.1e-25
GO:0044550	secondary metabolite biosynthetic proces...	2741	126	44.87	3.2e-25
GO:0070887	cellular response to chemical stimulus	10530	304	172.37	1.5e-24
GO:0010200	response to chitin	2023	104	33.12	1.7e-24
GO:0000041	transition metal ion transport	1137	75	18.61	3.9e-24
GO:0034754	cellular hormone metabolic process	1349	82	22.08	5.4e-24
GO:0045088	regulation of innate immune response	4076	158	66.72	8.1e-24
GO:0050776	regulation of immune response	4092	158	66.98	1.2e-23
GO:0002682	regulation of immune system process	4135	159	67.69	1.3e-23
GO:0006568	tryptophan metabolic process	755	60	12.36	1.6e-23
GO:0006586	indolalkylamine metabolic process	755	60	12.36	1.6e-23
GO:0044281	small molecule metabolic process	14069	369	230.3	6.9e-23
GO:0009627	systemic acquired resistance	3964	153	64.89	7.1e-23
GO:0009308	amine metabolic process	1660	90	27.17	7.8e-23
GO:0040008	regulation of growth	2929	126	47.95	9.9e-23
GO:0016053	organic acid biosynthetic process	5188	182	84.92	1.2e-22
GO:0046394	carboxylic acid biosynthetic process	5188	182	84.92	1.2e-22
GO:0009851	auxin biosynthetic process	880	63	14.41	2.9e-22
GO:0032787	monocarboxylic acid metabolic process	6510	211	106.56	3.7e-22
GO:2000280	regulation of root development	712	56	11.66	7.8e-22
GO:0009073	aromatic amino acid family biosynthetic ...	664	54	10.87	9.2e-22
GO:0071229	cellular response to acid chemical	6538	210	107.02	1.4e-21
GO:0044248	cellular catabolic process	8580	254	140.45	1.6e-21
GO:0052542	defense response by callose deposition	1482	82	24.26	2e-21
GO:0048585	negative regulation of response to stimu...	3678	142	60.21	3.1e-21
GO:0009683	indoleacetic acid metabolic process	817	59	13.37	4.1e-21
GO:0051704	multi-organism process	15473	389	253.28	5.4e-21
GO:1901606	alpha-amino acid catabolic process	1108	69	18.14	6.4e-21
GO:0042436	indole-containing compound catabolic pro...	753	56	12.33	1.1e-20
GO:0006576	cellular biogenic amine metabolic proces...	1121	69	18.35	1.2e-20
GO:0009063	cellular amino acid catabolic process	1125	69	18.42	1.5e-20
GO:0010817	regulation of hormone levels	2920	121	47.8	1.5e-20
GO:0044699	single-organism process	46534	892	761.73	2.9e-20
GO:0008152	metabolic process	48711	921	797.37	5.5e-20
GO:0052482	defense response by cell wall thickening	1155	69	18.91	6e-20
GO:0052544	defense response by callose deposition i...	1155	69	18.91	6e-20
GO:0002679	respiratory burst involved in defense re...	892	60	14.6	6.1e-20
GO:0010583	response to cyclopentenone	436	42	7.14	6.5e-20
GO:0045730	respiratory burst	895	60	14.65	7.2e-20
GO:0052545	callose localization	1572	82	25.73	7.2e-20
GO:0044283	small molecule biosynthetic process	6908	213	113.08	8e-20
GO:0009723	response to ethylene	2126	98	34.8	8.1e-20
GO:0010363	regulation of plant-type hypersensitive ...	2534	109	41.48	9.9e-20
GO:0016054	organic acid catabolic process	2205	100	36.09	1e-19
GO:0046395	carboxylic acid catabolic process	2205	100	36.09	1e-19
GO:0033037	polysaccharide localization	1582	82	25.9	1e-19
GO:0009698	phenylpropanoid metabolic process	2436	106	39.88	1.5e-19
GO:0009697	salicylic acid biosynthetic process	856	58	14.01	1.8e-19
GO:0042445	hormone metabolic process	2154	98	35.26	2e-19
GO:0009684	indoleacetic acid biosynthetic process	778	55	12.74	2.4e-19
GO:0044106	cellular amine metabolic process	1187	69	19.43	2.5e-19
GO:1901564	organonitrogen compound metabolic proces...	12432	324	203.5	3.7e-19
GO:0043648	dicarboxylic acid metabolic process	413	40	6.76	4.1e-19
GO:0009751	response to salicylic acid	4202	149	68.78	6.6e-19
GO:0033554	cellular response to stress	11566	306	189.33	7e-19
GO:0051716	cellular response to stimulus	19880	461	325.42	1e-18
GO:0014070	response to organic cyclic compound	6220	194	101.82	1.6e-18
GO:0052543	callose deposition in cell wall	1234	69	20.2	1.9e-18
GO:0048513	organ development	9431	261	154.38	3e-18
GO:0031347	regulation of defense response	5192	170	84.99	3.7e-18
GO:0042351	'de novo' GDP-L-fucose biosynthetic proc...	72	19	1.18	5.2e-18
GO:0080135	regulation of cellular response to stres...	2679	109	43.85	5.3e-18
GO:0043067	regulation of programmed cell death	2846	112	46.59	1.9e-17
GO:0052386	cell wall thickening	1297	69	21.23	2.5e-17
GO:0042350	GDP-L-fucose biosynthetic process	78	19	1.28	2.7e-17
GO:0046368	GDP-L-fucose metabolic process	78	19	1.28	2.7e-17
GO:0048527	lateral root development	1578	77	25.83	4.1e-17
GO:0009056	catabolic process	10931	287	178.93	4.1e-17
GO:1901701	cellular response to oxygen-containing c...	7356	214	120.41	4.4e-17
GO:0010941	regulation of cell death	3289	122	53.84	5.5e-17
GO:0007154	cell communication	14638	357	239.62	8.8e-17
GO:1901695	tyramine biosynthetic process	42	15	0.69	9.6e-17
GO:0042343	indole glucosinolate metabolic process	435	38	7.12	9.9e-17
GO:0006569	tryptophan catabolic process	695	48	11.38	1.2e-16
GO:0046218	indolalkylamine catabolic process	695	48	11.38	1.2e-16
GO:0009310	amine catabolic process	867	54	14.19	1.2e-16
GO:0042402	cellular biogenic amine catabolic proces...	867	54	14.19	1.2e-16
GO:0009626	plant-type hypersensitive response	4088	140	66.92	1.5e-16
GO:0016143	S-glycoside metabolic process	1448	72	23.7	1.7e-16
GO:0019757	glycosinolate metabolic process	1448	72	23.7	1.7e-16
GO:0019760	glucosinolate metabolic process	1448	72	23.7	1.7e-16
GO:0034050	host programmed cell death induced by sy...	4095	140	67.03	1.8e-16
GO:0009699	phenylpropanoid biosynthetic process	1555	75	25.45	2e-16
GO:0006520	cellular amino acid metabolic process	3818	133	62.5	2.6e-16
GO:1901136	carbohydrate derivative catabolic proces...	629	45	10.3	2.9e-16
GO:1901162	primary amino compound biosynthetic proc...	45	15	0.74	3.2e-16
GO:0050789	regulation of biological process	27586	583	451.57	3.5e-16
GO:0048528	post-embryonic root development	1652	77	27.04	4.9e-16
GO:0009817	defense response to fungus, incompatible...	787	50	12.88	7.6e-16
GO:0042446	hormone biosynthetic process	1668	77	27.3	8.1e-16
GO:1901137	carbohydrate derivative biosynthetic pro...	4328	143	70.85	1.3e-15
GO:0044763	single-organism cellular process	38646	758	632.61	1.3e-15
GO:0012501	programmed cell death	4922	156	80.57	1.8e-15
GO:0019439	aromatic compound catabolic process	1950	84	31.92	1.9e-15
GO:0065007	biological regulation	31101	637	509.1	2.6e-15
GO:1901160	primary amino compound metabolic process	52	15	0.85	3.8e-15
GO:0009755	hormone-mediated signaling pathway	6756	194	110.59	6.8e-15
GO:0010310	regulation of hydrogen peroxide metaboli...	864	51	14.14	7.2e-15
GO:1901135	carbohydrate derivative metabolic proces...	7008	199	114.72	8.3e-15
GO:1901361	organic cyclic compound catabolic proces...	2005	84	32.82	8.9e-15
GO:0016144	S-glycoside biosynthetic process	1225	62	20.05	1e-14
GO:0019758	glycosinolate biosynthetic process	1225	62	20.05	1e-14
GO:0019761	glucosinolate biosynthetic process	1225	62	20.05	1e-14
GO:0006855	drug transmembrane transport	288	29	4.71	1.1e-14
GO:1901605	alpha-amino acid metabolic process	2756	103	45.11	1.1e-14
GO:0071289	cellular response to nickel ion	67	16	1.1	1.2e-14
GO:0032870	cellular response to hormone stimulus	7129	200	116.7	2.3e-14
GO:0009805	coumarin biosynthetic process	597	41	9.77	2.4e-14
GO:0071495	cellular response to endogenous stimulus	7142	200	116.91	2.7e-14
GO:0010043	response to zinc ion	895	51	14.65	2.8e-14
GO:0051553	flavone biosynthetic process	467	36	7.64	3e-14
GO:0051555	flavonol biosynthetic process	467	36	7.64	3e-14
GO:0009692	ethylene metabolic process	576	40	9.43	3.5e-14
GO:0009693	ethylene biosynthetic process	576	40	9.43	3.5e-14
GO:0043449	cellular alkene metabolic process	576	40	9.43	3.5e-14
GO:0043450	alkene biosynthetic process	576	40	9.43	3.5e-14
GO:1900673	olefin metabolic process	576	40	9.43	3.5e-14
GO:1900674	olefin biosynthetic process	576	40	9.43	3.5e-14
GO:0048519	negative regulation of biological proces...	8796	233	143.99	4.4e-14
GO:0008219	cell death	5165	157	84.55	4.8e-14
GO:0016265	death	5165	157	84.55	4.8e-14
GO:0071310	cellular response to organic substance	9261	242	151.6	5.3e-14
GO:0009804	coumarin metabolic process	612	41	10.02	5.4e-14
GO:0044272	sulfur compound biosynthetic process	2625	98	42.97	5.7e-14
GO:0051552	flavone metabolic process	479	36	7.84	6.3e-14
GO:0051554	flavonol metabolic process	479	36	7.84	6.3e-14
GO:0048731	system development	14291	338	233.93	7.6e-14
GO:0009867	jasmonic acid mediated signaling pathway	1615	71	26.44	1.2e-13
GO:0071705	nitrogen compound transport	3796	125	62.14	1.3e-13
GO:0009682	induced systemic resistance	694	43	11.36	1.9e-13
GO:0071395	cellular response to jasmonic acid stimu...	1643	71	26.89	2.7e-13
GO:0006812	cation transport	4648	143	76.08	3.2e-13
GO:0048569	post-embryonic organ development	4350	136	71.21	4.2e-13
GO:2000377	regulation of reactive oxygen species me...	995	52	16.29	4.5e-13
GO:1901657	glycosyl compound metabolic process	3484	116	57.03	5.2e-13
GO:0009759	indole glucosinolate biosynthetic proces...	361	30	5.91	6e-13
GO:1901659	glycosyl compound biosynthetic process	1898	77	31.07	6e-13
GO:0006026	aminoglycan catabolic process	115	18	1.88	6.6e-13
GO:0006030	chitin metabolic process	115	18	1.88	6.6e-13
GO:0006032	chitin catabolic process	115	18	1.88	6.6e-13
GO:0046348	amino sugar catabolic process	115	18	1.88	6.6e-13
GO:1901072	glucosamine-containing compound cataboli...	115	18	1.88	6.6e-13
GO:0006820	anion transport	3939	126	64.48	7.3e-13
GO:0006811	ion transport	7019	192	114.9	8.5e-13
GO:0015691	cadmium ion transport	172	21	2.82	1.2e-12
GO:0019295	coenzyme M biosynthetic process	51	13	0.83	1.5e-12
GO:0019296	coenzyme M metabolic process	51	13	0.83	1.5e-12
GO:0006558	L-phenylalanine metabolic process	138	19	2.26	1.6e-12
GO:1902221	erythrose 4-phosphate/phosphoenolpyruvat...	138	19	2.26	1.6e-12
GO:0042631	cellular response to water deprivation	1066	53	17.45	1.8e-12
GO:0071462	cellular response to water stimulus	1066	53	17.45	1.8e-12
GO:0042538	hyperosmotic salinity response	1795	73	29.38	2.2e-12
GO:0006559	L-phenylalanine catabolic process	108	17	1.77	2.6e-12
GO:1902222	erythrose 4-phosphate/phosphoenolpyruvat...	108	17	1.77	2.6e-12
GO:1901071	glucosamine-containing compound metaboli...	126	18	2.06	3.3e-12
GO:0044707	single-multicellular organism process	20160	436	330.01	3.5e-12
GO:0040007	growth	6176	172	101.1	4.1e-12
GO:0000302	response to reactive oxygen species	2832	98	46.36	4.6e-12
GO:0044282	small molecule catabolic process	2919	100	47.78	4.8e-12
GO:0032501	multicellular organismal process	21136	452	345.98	5.7e-12
GO:0009753	response to jasmonic acid	3316	109	54.28	6e-12
GO:0010224	response to UV-B	1801	72	29.48	6.9e-12
GO:2000026	regulation of multicellular organismal d...	4805	142	78.65	7.2e-12
GO:0009737	response to abscisic acid	5742	162	93.99	7.2e-12
GO:1900384	regulation of flavonol biosynthetic proc...	134	18	2.19	9.6e-12
GO:0009808	lignin metabolic process	1511	64	24.73	9.6e-12
GO:0009416	response to light stimulus	8528	218	139.6	1.2e-11
GO:0010193	response to ozone	787	43	12.88	1.2e-11
GO:0015893	drug transport	380	29	6.22	1.2e-11
GO:1902580	single-organism cellular localization	4488	134	73.47	1.5e-11
GO:0006612	protein targeting to membrane	1528	64	25.01	1.5e-11
GO:0010120	camalexin biosynthetic process	442	31	7.24	2e-11
GO:0052317	camalexin metabolic process	442	31	7.24	2e-11
GO:0002229	defense response to oomycetes	498	33	8.15	2.1e-11
GO:0031668	cellular response to extracellular stimu...	3135	103	51.32	2.5e-11
GO:0006022	aminoglycan metabolic process	142	18	2.32	2.6e-11
GO:0071215	cellular response to abscisic acid stimu...	3225	105	52.79	2.6e-11
GO:0009809	lignin biosynthetic process	975	48	15.96	2.8e-11
GO:0034976	response to endoplasmic reticulum stress	2302	83	37.68	3e-11
GO:0071446	cellular response to salicylic acid stim...	2510	88	41.09	3.1e-11
GO:0009700	indole phytoalexin biosynthetic process	451	31	7.38	3.3e-11
GO:0046217	indole phytoalexin metabolic process	451	31	7.38	3.3e-11
GO:0007275	multicellular organismal development	17853	390	292.24	3.4e-11
GO:0009991	response to extracellular stimulus	3680	115	60.24	3.4e-11
GO:0071496	cellular response to external stimulus	3199	104	52.37	3.6e-11
GO:0009403	toxin biosynthetic process	455	31	7.45	4.2e-11
GO:0052315	phytoalexin biosynthetic process	455	31	7.45	4.2e-11
GO:0009640	photomorphogenesis	1419	60	23.23	4.6e-11
GO:0019585	glucuronate metabolic process	514	33	8.41	4.7e-11
GO:0052695	cellular glucuronidation	514	33	8.41	4.7e-11
GO:0052696	flavonoid glucuronidation	514	33	8.41	4.7e-11
GO:0009595	detection of biotic stimulus	1170	53	19.15	5.6e-11
GO:1990267	response to transition metal nanoparticl...	1316	57	21.54	5.8e-11
GO:0052314	phytoalexin metabolic process	465	31	7.61	7.2e-11
GO:0009862	systemic acquired resistance, salicylic ...	1674	66	27.4	9.4e-11
GO:0006063	uronic acid metabolic process	528	33	8.64	9.5e-11
GO:0009411	response to UV	2568	88	42.04	9.9e-11
GO:0072657	protein localization to membrane	1603	64	26.24	1.1e-10
GO:0090150	establishment of protein localization to...	1603	64	26.24	1.1e-10
GO:0000165	MAPK cascade	1121	51	18.35	1.1e-10
GO:0009863	salicylic acid mediated signaling pathwa...	2241	80	36.68	1.1e-10
GO:0009409	response to cold	8292	209	135.73	1.2e-10
GO:0009314	response to radiation	8860	220	145.03	1.3e-10
GO:1901607	alpha-amino acid biosynthetic process	1885	71	30.86	1.3e-10
GO:0002252	immune effector process	2628	89	43.02	1.4e-10
GO:0002239	response to oomycetes	538	33	8.81	1.5e-10
GO:0006972	hyperosmotic response	2429	84	39.76	1.7e-10
GO:0048639	positive regulation of developmental gro...	345	26	5.65	1.8e-10
GO:0009226	nucleotide-sugar biosynthetic process	180	19	2.95	1.8e-10
GO:0009962	regulation of flavonoid biosynthetic pro...	664	37	10.87	1.8e-10
GO:0009643	photosynthetic acclimation	123	16	2.01	2.2e-10
GO:0006040	amino sugar metabolic process	162	18	2.65	2.4e-10
GO:0046622	positive regulation of organ growth	329	25	5.39	3.3e-10
GO:0051792	medium-chain fatty acid biosynthetic pro...	329	25	5.39	3.3e-10
GO:0010045	response to nickel cation	496	31	8.12	3.5e-10
GO:0051239	regulation of multicellular organismal p...	5090	142	83.32	3.8e-10
GO:0051791	medium-chain fatty acid metabolic proces...	332	25	5.43	4e-10
GO:0010106	cellular response to iron ion starvation	784	40	12.83	4.5e-10
GO:0009738	abscisic acid-activated signaling pathwa...	3041	97	49.78	4.7e-10
GO:0009555	pollen development	3398	105	55.62	4.9e-10
GO:0065008	regulation of biological quality	10562	250	172.89	5.2e-10
GO:0080110	sporopollenin biosynthetic process	476	30	7.79	5.5e-10
GO:0046283	anthocyanin-containing compound metaboli...	790	40	12.93	5.6e-10
GO:0040009	regulation of growth rate	339	25	5.55	6.2e-10
GO:1902578	single-organism localization	13592	306	222.49	6.8e-10
GO:0048830	adventitious root development	371	26	6.07	8.4e-10
GO:0003156	regulation of organ formation	82	13	1.34	8.9e-10
GO:0030001	metal ion transport	3037	96	49.71	9.2e-10
GO:0097305	response to alcohol	6346	166	103.88	1.1e-09
GO:0008652	cellular amino acid biosynthetic process	2150	75	35.19	1.2e-09
GO:0023014	signal transduction by protein phosphory...	1203	51	19.69	1.2e-09
GO:0031348	negative regulation of defense response	2750	89	45.02	1.3e-09
GO:0010338	leaf formation	353	25	5.78	1.4e-09
GO:0030968	endoplasmic reticulum unfolded protein r...	1066	47	17.45	1.6e-09
GO:0097306	cellular response to alcohol	3488	105	57.1	2e-09
GO:0007568	aging	1527	59	25	2e-09
GO:0048856	anatomical structure development	17976	382	294.26	2.3e-09
GO:0046864	isoprenoid transport	58	11	0.95	2.4e-09
GO:0046865	terpenoid transport	58	11	0.95	2.4e-09
GO:0080168	abscisic acid transport	58	11	0.95	2.4e-09
GO:0009266	response to temperature stimulus	10419	244	170.55	2.4e-09
GO:0009641	shade avoidance	448	28	7.33	2.5e-09
GO:0009267	cellular response to starvation	2233	76	36.55	2.6e-09
GO:0045927	positive regulation of growth	394	26	6.45	3e-09
GO:0071396	cellular response to lipid	3883	113	63.56	3e-09
GO:0015824	proline transport	395	26	6.47	3.1e-09
GO:0035966	response to topologically incorrect prot...	1953	69	31.97	3.4e-09
GO:0042594	response to starvation	2681	86	43.89	3.7e-09
GO:0034620	cellular response to unfolded protein	1097	47	17.96	3.9e-09
GO:0009639	response to red or far red light	3085	95	50.5	4.1e-09
GO:0033993	response to lipid	6915	175	113.19	4.2e-09
GO:0042493	response to drug	817	39	13.37	4.7e-09
GO:0031669	cellular response to nutrient levels	2307	77	37.76	4.8e-09
GO:0009873	ethylene-activated signaling pathway	923	42	15.11	4.8e-09
GO:0006986	response to unfolded protein	1109	47	18.15	5.5e-09
GO:0035967	cellular response to topologically incor...	1112	47	18.2	6e-09
GO:0031667	response to nutrient levels	2849	89	46.64	6.8e-09
GO:1901576	organic substance biosynthetic process	27409	541	448.67	7e-09
GO:0046942	carboxylic acid transport	1625	60	26.6	7.6e-09
GO:0015849	organic acid transport	1628	60	26.65	8.1e-09
GO:0042743	hydrogen peroxide metabolic process	1755	63	28.73	9.1e-09
GO:0000160	phosphorelay signal transduction system	1556	58	25.47	9.7e-09
GO:0019438	aromatic compound biosynthetic process	16070	344	263.06	1.2e-08
GO:0070301	cellular response to hydrogen peroxide	259	20	4.24	1.5e-08
GO:1901362	organic cyclic compound biosynthetic pro...	16945	359	277.38	1.5e-08
GO:0046482	para-aminobenzoic acid metabolic process	456	27	7.46	1.5e-08
GO:0071214	cellular response to abiotic stimulus	2163	72	35.41	1.7e-08
GO:0009835	fruit ripening	104	13	1.7	1.7e-08
GO:0071695	anatomical structure maturation	104	13	1.7	1.7e-08
GO:0010023	proanthocyanidin biosynthetic process	125	14	2.05	2.1e-08
GO:0006629	lipid metabolic process	7595	185	124.33	2.3e-08
GO:0042545	cell wall modification	2357	76	38.58	2.5e-08
GO:0009225	nucleotide-sugar metabolic process	242	19	3.96	2.5e-08
GO:0015711	organic anion transport	1987	67	32.53	3.4e-08
GO:0050793	regulation of developmental process	5531	143	90.54	4e-08
GO:0071407	cellular response to organic cyclic comp...	4089	113	66.93	4.7e-08
GO:0018874	benzoate metabolic process	226	18	3.7	4.7e-08
GO:0010231	maintenance of seed dormancy	516	28	8.45	5.1e-08
GO:0097437	maintenance of dormancy	516	28	8.45	5.1e-08
GO:0071475	cellular hyperosmotic salinity response	228	18	3.73	5.4e-08
GO:0007165	signal transduction	12366	273	202.42	5.5e-08
GO:0015804	neutral amino acid transport	456	26	7.46	5.7e-08
GO:1901658	glycosyl compound catabolic process	426	25	6.97	5.9e-08
GO:0044700	single organism signaling	12542	276	205.3	6.1e-08
GO:0009624	response to nematode	1202	47	19.68	6.2e-08
GO:0023052	signaling	12551	276	205.45	6.5e-08
GO:0019375	galactolipid biosynthetic process	370	23	6.06	7.1e-08
GO:0015833	peptide transport	559	29	9.15	7.7e-08
GO:0046620	regulation of organ growth	433	25	7.09	8.1e-08
GO:0044767	single-organism developmental process	19620	401	321.17	9e-08
GO:0032502	developmental process	19973	407	326.95	9.4e-08
GO:0044270	cellular nitrogen compound catabolic pro...	1836	62	30.05	1e-07
GO:0006857	oligopeptide transport	535	28	8.76	1.1e-07
GO:0015706	nitrate transport	1546	55	25.31	1.1e-07
GO:0019374	galactolipid metabolic process	379	23	6.2	1.1e-07
GO:0080024	indolebutyric acid metabolic process	239	18	3.91	1.1e-07
GO:0009058	biosynthetic process	28229	546	462.09	1.4e-07
GO:0071474	cellular hyperosmotic response	243	18	3.98	1.4e-07
GO:0010112	regulation of systemic acquired resistan...	446	25	7.3	1.4e-07
GO:0010037	response to carbon dioxide	67	10	1.1	1.4e-07
GO:0010150	leaf senescence	1044	42	17.09	1.5e-07
GO:0071369	cellular response to ethylene stimulus	1046	42	17.12	1.5e-07
GO:0006743	ubiquinone metabolic process	449	25	7.35	1.6e-07
GO:0006744	ubiquinone biosynthetic process	449	25	7.35	1.6e-07
GO:0072593	reactive oxygen species metabolic proces...	1997	65	32.69	1.9e-07
GO:0048229	gametophyte development	4400	117	72.03	2e-07
GO:1901140	p-coumaryl alcohol transport	39	8	0.64	2e-07
GO:0009694	jasmonic acid metabolic process	907	38	14.85	2.1e-07
GO:0046700	heterocycle catabolic process	1817	60	29.74	3.5e-07
GO:0071366	cellular response to indolebutyric acid ...	42	8	0.69	3.6e-07
GO:0008610	lipid biosynthetic process	4902	126	80.24	3.9e-07
GO:0051606	detection of stimulus	1696	57	27.76	4e-07
GO:0042886	amide transport	606	29	9.92	4.1e-07
GO:0035265	organ growth	478	25	7.82	5.1e-07
GO:0070727	cellular macromolecule localization	5330	134	87.25	5.3e-07
GO:0048645	organ formation	1971	63	32.26	5.4e-07
GO:0010167	response to nitrate	1142	43	18.69	6.1e-07
GO:0045926	negative regulation of growth	690	31	11.29	6.4e-07
GO:0016036	cellular response to phosphate starvatio...	766	33	12.54	7.1e-07
GO:0046148	pigment biosynthetic process	1643	55	26.89	7.2e-07
GO:0010260	organ senescence	1195	44	19.56	8.1e-07
GO:0071554	cell wall organization or biogenesis	5275	132	86.35	8.3e-07
GO:0006730	one-carbon metabolic process	145	13	2.37	8.9e-07
GO:0016998	cell wall macromolecule catabolic proces...	171	14	2.8	1e-06
GO:0051238	sequestering of metal ion	147	13	2.41	1e-06
GO:0001906	cell killing	83	10	1.36	1.1e-06
GO:0031640	killing of cells of other organism	83	10	1.36	1.1e-06
GO:0044364	disruption of cells of other organism	83	10	1.36	1.1e-06
GO:0006865	amino acid transport	1209	44	19.79	1.1e-06
GO:0051502	diterpene phytoalexin biosynthetic proce...	13	5	0.21	1.3e-06
GO:0016139	glycoside catabolic process	256	17	4.19	1.4e-06
GO:0016137	glycoside metabolic process	257	17	4.21	1.5e-06
GO:0035556	intracellular signal transduction	4346	112	71.14	1.6e-06
GO:0044237	cellular metabolic process	41998	760	687.48	1.6e-06
GO:0043900	regulation of multi-organism process	1561	52	25.55	1.6e-06
GO:0071241	cellular response to inorganic substance	444	23	7.27	1.7e-06
GO:0051179	localization	16464	337	269.51	1.7e-06
GO:1901661	quinone metabolic process	514	25	8.41	1.9e-06
GO:1901663	quinone biosynthetic process	514	25	8.41	1.9e-06
GO:0044802	single-organism membrane organization	2547	74	41.69	1.9e-06
GO:0042181	ketone biosynthetic process	553	26	9.05	2.2e-06
GO:0010584	pollen exine formation	1123	41	18.38	2.4e-06
GO:0015692	lead ion transport	54	8	0.88	2.7e-06
GO:0008202	steroid metabolic process	1377	47	22.54	2.7e-06
GO:0009791	post-embryonic development	12243	260	200.41	3.1e-06
GO:0009108	coenzyme biosynthetic process	1057	39	17.3	3.2e-06
GO:0097164	ammonium ion metabolic process	273	17	4.47	3.4e-06
GO:0015698	inorganic anion transport	1997	61	32.69	3.4e-06
GO:1900056	negative regulation of leaf senescence	74	9	1.21	3.5e-06
GO:0009871	jasmonic acid and ethylene-dependent sys...	58	8	0.95	4.7e-06
GO:0009625	response to insect	840	33	13.75	5e-06
GO:0008284	positive regulation of cell proliferatio...	546	25	8.94	5.4e-06
GO:0051188	cofactor biosynthetic process	1689	53	27.65	7.1e-06
GO:0006633	fatty acid biosynthetic process	1472	48	24.1	7.2e-06
GO:0009247	glycolipid biosynthetic process	486	23	7.96	7.5e-06
GO:0010208	pollen wall assembly	1179	41	19.3	7.5e-06
GO:0085029	extracellular matrix assembly	1179	41	19.3	7.5e-06
GO:0080027	response to herbivore	176	13	2.88	7.7e-06
GO:0010927	cellular component assembly involved in ...	1185	41	19.4	8.5e-06
GO:0007166	cell surface receptor signaling pathway	1881	57	30.79	9e-06
GO:0044249	cellular biosynthetic process	26618	505	435.72	9.7e-06
GO:0080026	response to indolebutyric acid	64	8	1.05	9.9e-06
GO:0009695	jasmonic acid biosynthetic process	715	29	11.7	1e-05
GO:0048544	recognition of pollen	331	18	5.42	1.1e-05
GO:0006631	fatty acid metabolic process	2450	69	40.1	1.2e-05
GO:0044765	single-organism transport	13032	270	213.33	1.3e-05
GO:0044255	cellular lipid metabolic process	5884	138	96.32	1.3e-05
GO:0007167	enzyme linked receptor protein signaling...	1605	50	26.27	1.6e-05
GO:0006826	iron ion transport	547	24	8.95	1.7e-05
GO:0030198	extracellular matrix organization	1267	42	20.74	1.8e-05
GO:0043062	extracellular structure organization	1267	42	20.74	1.8e-05
GO:0008037	cell recognition	343	18	5.61	1.8e-05
GO:0009690	cytokinin metabolic process	416	20	6.81	2.3e-05
GO:0006721	terpenoid metabolic process	1589	49	26.01	2.4e-05
GO:0034614	cellular response to reactive oxygen spe...	524	23	8.58	2.5e-05
GO:0042344	indole glucosinolate catabolic process	73	8	1.19	2.6e-05
GO:0046275	flavonoid catabolic process	198	13	3.24	2.7e-05
GO:0046284	anthocyanin-containing compound cataboli...	198	13	3.24	2.7e-05
GO:1900000	regulation of anthocyanin catabolic proc...	198	13	3.24	2.7e-05
GO:0042178	xenobiotic catabolic process	200	13	3.27	3e-05
GO:0051501	diterpene phytoalexin metabolic process	23	5	0.38	3.1e-05
GO:0006691	leukotriene metabolic process	12	4	0.2	3.2e-05
GO:0019370	leukotriene biosynthetic process	12	4	0.2	3.2e-05
GO:0046456	icosanoid biosynthetic process	12	4	0.2	3.2e-05
GO:1901570	fatty acid derivative biosynthetic proce...	12	4	0.2	3.2e-05
GO:0046467	membrane lipid biosynthetic process	646	26	10.57	3.3e-05
GO:0009875	pollen-pistil interaction	364	18	5.96	4e-05
GO:0006714	sesquiterpenoid metabolic process	619	25	10.13	4.4e-05
GO:0006805	xenobiotic metabolic process	208	13	3.4	4.5e-05
GO:0071466	cellular response to xenobiotic stimulus	208	13	3.4	4.5e-05
GO:0009646	response to absence of light	474	21	7.76	4.8e-05
GO:0032101	regulation of response to external stimu...	820	30	13.42	4.9e-05
GO:2000027	regulation of organ morphogenesis	551	23	9.02	5.3e-05
GO:0010541	acropetal auxin transport	60	7	0.98	5.6e-05
GO:0002215	defense response to nematode	130	10	2.13	6e-05
GO:0042440	pigment metabolic process	1927	55	31.54	6.4e-05
GO:0071704	organic substance metabolic process	43443	770	711.14	6.7e-05
GO:0015718	monocarboxylic acid transport	188	12	3.08	7.1e-05
GO:0048827	phyllome development	5178	120	84.76	8.2e-05
GO:0006664	glycolipid metabolic process	571	23	9.35	9e-05
GO:0048316	seed development	5476	125	89.64	0.00011
GO:0048439	flower morphogenesis	227	13	3.72	0.00011
GO:1903509	liposaccharide metabolic process	580	23	9.49	0.00011
GO:0009816	defense response to bacterium, incompati...	1072	35	17.55	0.00012
GO:0009410	response to xenobiotic stimulus	397	18	6.5	0.00012
GO:0048366	leaf development	3539	87	57.93	0.00013
GO:1900055	regulation of leaf senescence	116	9	1.9	0.00013
GO:0002831	regulation of response to biotic stimulu...	787	28	12.88	0.00014
GO:0072329	monocarboxylic acid catabolic process	1126	36	18.43	0.00014
GO:0043069	negative regulation of programmed cell d...	749	27	12.26	0.00015
GO:0071417	cellular response to organonitrogen comp...	118	9	1.93	0.00015
GO:0010540	basipetal auxin transport	119	9	1.95	0.00016
GO:0071248	cellular response to metal ion	371	17	6.07	0.00016
GO:0016107	sesquiterpenoid catabolic process	302	15	4.94	0.00016
GO:0043290	apocarotenoid catabolic process	302	15	4.94	0.00016
GO:0046345	abscisic acid catabolic process	302	15	4.94	0.00016
GO:0048646	anatomical structure formation involved ...	2673	69	43.76	0.00016
GO:1901527	abscisic acid-activated signaling pathwa...	674	25	11.03	0.00016
GO:0055076	transition metal ion homeostasis	676	25	11.07	0.00017
GO:0061024	membrane organization	3026	76	49.53	0.00018
GO:0009920	cell plate formation involved in plant-t...	240	13	3.93	0.00019
GO:0060548	negative regulation of cell death	1192	37	19.51	0.0002
GO:0009165	nucleotide biosynthetic process	2117	57	34.65	0.00021
GO:0051094	positive regulation of developmental pro...	1557	45	25.49	0.00022
GO:0016102	diterpenoid biosynthetic process	346	16	5.66	0.00023
GO:1901566	organonitrogen compound biosynthetic pro...	9046	189	148.08	0.00024
GO:0016115	terpenoid catabolic process	348	16	5.7	0.00024
GO:1901293	nucleoside phosphate biosynthetic proces...	2129	57	34.85	0.00025
GO:0051761	sesquiterpene metabolic process	35	5	0.57	0.00025
GO:0051762	sesquiterpene biosynthetic process	35	5	0.57	0.00025
GO:1901141	regulation of lignin biosynthetic proces...	155	10	2.54	0.00026
GO:0051240	positive regulation of multicellular org...	1524	44	24.95	0.00026
GO:0008300	isoprenoid catabolic process	353	16	5.78	0.00028
GO:0055069	zinc ion homeostasis	157	10	2.57	0.00029
GO:0006690	icosanoid metabolic process	37	5	0.61	0.00033
GO:1901568	fatty acid derivative metabolic process	37	5	0.61	0.00033
GO:0010016	shoot system morphogenesis	2697	68	44.15	0.00035
GO:1901575	organic substance catabolic process	9564	197	156.56	0.00036
GO:0006810	transport	14881	291	243.59	0.00036
GO:0072511	divalent inorganic cation transport	1231	37	20.15	0.00038
GO:0006643	membrane lipid metabolic process	838	28	13.72	0.00038
GO:0010154	fruit development	5648	125	92.45	0.00038
GO:0070838	divalent metal ion transport	1187	36	19.43	0.00038
GO:0009718	anthocyanin-containing compound biosynth...	635	23	10.39	0.00041
GO:0010600	regulation of auxin biosynthetic process	60	6	0.98	0.00045
GO:0060919	auxin influx	60	6	0.98	0.00045
GO:0006882	cellular zinc ion homeostasis	110	8	1.8	0.00047
GO:0009635	response to herbicide	41	5	0.67	0.00054
GO:0010315	auxin efflux	87	7	1.42	0.00058
GO:0016101	diterpenoid metabolic process	380	16	6.22	0.00063
GO:0034599	cellular response to oxidative stress	657	23	10.75	0.00065
GO:0018973	trinitrotoluene metabolic process	11	3	0.18	0.00065
GO:0018974	2,4,6-trinitrotoluene metabolic process	11	3	0.18	0.00065
GO:0019326	nitrotoluene metabolic process	11	3	0.18	0.00065
GO:0046256	2,4,6-trinitrotoluene catabolic process	11	3	0.18	0.00065
GO:0046260	trinitrotoluene catabolic process	11	3	0.18	0.00065
GO:0046263	nitrotoluene catabolic process	11	3	0.18	0.00065
GO:0072490	toluene-containing compound metabolic pr...	11	3	0.18	0.00065
GO:0072491	toluene-containing compound catabolic pr...	11	3	0.18	0.00065
GO:0046885	regulation of hormone biosynthetic proce...	176	10	2.88	0.0007
GO:0033036	macromolecule localization	7430	156	121.62	0.00073
GO:0000919	cell plate assembly	278	13	4.55	0.00076
GO:0009733	response to auxin	2984	72	48.85	0.00079
GO:0010075	regulation of meristem growth	1422	40	23.28	0.0008
GO:1902600	hydrogen ion transmembrane transport	626	22	10.25	0.0008
GO:0046271	phenylpropanoid catabolic process	92	7	1.51	0.00081
GO:0046274	lignin catabolic process	92	7	1.51	0.00081
GO:0098662	inorganic cation transmembrane transport	1423	40	23.29	0.00081
GO:0009408	response to heat	2839	69	46.47	0.00084
GO:0000305	response to oxygen radical	213	11	3.49	0.00085
GO:0009687	abscisic acid metabolic process	549	20	8.99	0.00088
GO:0043288	apocarotenoid metabolic process	549	20	8.99	0.00088
GO:1902644	tertiary alcohol metabolic process	549	20	8.99	0.00088
GO:0007178	transmembrane receptor protein serine/th...	889	28	14.55	0.00093
GO:0016145	S-glycoside catabolic process	122	8	2	0.00094
GO:0019759	glycosinolate catabolic process	122	8	2	0.00094
GO:0019762	glucosinolate catabolic process	122	8	2	0.00094
GO:0070588	calcium ion transmembrane transport	152	9	2.49	0.00095
GO:0016045	detection of bacterium	637	22	10.43	0.001
GO:0098543	detection of other organism	638	22	10.44	0.00102
GO:0009963	positive regulation of flavonoid biosynt...	402	16	6.58	0.00113
GO:0016114	terpenoid biosynthetic process	1218	35	19.94	0.00115
GO:0051234	establishment of localization	15153	291	248.05	0.00116
GO:0098581	detection of external biotic stimulus	645	22	10.56	0.00117
GO:0006468	protein phosphorylation	6260	133	102.47	0.0012
GO:0034204	lipid translocation	29	4	0.47	0.00122
GO:0045332	phospholipid translocation	29	4	0.47	0.00122
GO:0010431	seed maturation	1316	37	21.54	0.00124
GO:0009581	detection of external stimulus	450	17	7.37	0.00141
GO:0055072	iron ion homeostasis	299	13	4.89	0.00147
GO:0060918	auxin transport	700	23	11.46	0.00149
GO:0071472	cellular response to salt stress	700	23	11.46	0.00149
GO:0061687	detoxification of inorganic compound	76	6	1.24	0.00157
GO:0010162	seed dormancy process	1057	31	17.3	0.00157
GO:0022611	dormancy process	1057	31	17.3	0.00157
GO:0015748	organophosphate ester transport	377	15	6.17	0.0016
GO:0015696	ammonium transport	164	9	2.68	0.00162
GO:0032350	regulation of hormone metabolic process	197	10	3.22	0.00164
GO:0009914	hormone transport	707	23	11.57	0.00169
GO:0031537	regulation of anthocyanin metabolic proc...	342	14	5.6	0.00173
GO:0045338	farnesyl diphosphate metabolic process	53	5	0.87	0.00174
GO:0071456	cellular response to hypoxia	343	14	5.61	0.00178
GO:0090354	regulation of auxin metabolic process	78	6	1.28	0.00179
GO:0048437	floral organ development	3289	76	53.84	0.00182
GO:0009926	auxin polar transport	627	21	10.26	0.00186
GO:0071555	cell wall organization	3922	88	64.2	0.0019
GO:0006518	peptide metabolic process	4296	95	70.32	0.00196
GO:0036294	cellular response to decreased oxygen le...	352	14	5.76	0.00226
GO:0071453	cellular response to oxygen levels	352	14	5.76	0.00226
GO:2000762	regulation of phenylpropanoid metabolic ...	206	10	3.37	0.00227
GO:0035266	meristem growth	1510	40	24.72	0.00235
GO:0005996	monosaccharide metabolic process	2098	52	34.34	0.00235
GO:0044273	sulfur compound catabolic process	175	9	2.86	0.00252
GO:0045229	external encapsulating structure organiz...	4284	94	70.13	0.00258
GO:0030104	water homeostasis	176	9	2.88	0.00262
GO:0009987	cellular process	51148	875	837.26	0.00277
GO:0048367	shoot system development	7295	149	119.41	0.00283
GO:0009901	anther dehiscence	484	17	7.92	0.003
GO:0042127	regulation of cell proliferation	967	28	15.83	0.00307
GO:0009237	siderophore metabolic process	148	8	2.42	0.00317
GO:0009238	enterobactin metabolic process	148	8	2.42	0.00317
GO:0009239	enterobactin biosynthetic process	148	8	2.42	0.00317
GO:0019290	siderophore biosynthetic process	148	8	2.42	0.00317
GO:0019540	siderophore biosynthetic process from ca...	148	8	2.42	0.00317
GO:0097035	regulation of membrane lipid distributio...	38	4	0.62	0.00339
GO:0009631	cold acclimation	450	16	7.37	0.00348
GO:0048194	Golgi vesicle budding	19	3	0.31	0.00348
GO:0055089	fatty acid homeostasis	19	3	0.31	0.00348
GO:0008361	regulation of cell size	410	15	6.71	0.00353
GO:0009908	flower development	5201	110	85.14	0.00366
GO:0046164	alcohol catabolic process	412	15	6.74	0.00369
GO:0033473	indoleacetic acid conjugate metabolic pr...	39	4	0.64	0.00373
GO:0098660	inorganic ion transmembrane transport	1555	40	25.45	0.00387
GO:0048438	floral whorl development	2768	64	45.31	0.00398
GO:0009712	catechol-containing compound metabolic p...	155	8	2.54	0.0042
GO:0009713	catechol-containing compound biosyntheti...	155	8	2.54	0.0042
GO:0009900	dehiscence	502	17	8.22	0.00431
GO:0044242	cellular lipid catabolic process	1277	34	20.9	0.00443
GO:0009992	cellular water homeostasis	126	7	2.06	0.00485
GO:0006561	proline biosynthetic process	42	4	0.69	0.00488
GO:0043086	negative regulation of catalytic activit...	1049	29	17.17	0.00496
GO:0042542	response to hydrogen peroxide	1879	46	30.76	0.00507
GO:0051641	cellular localization	7309	147	119.64	0.00524
GO:0009190	cyclic nucleotide biosynthetic process	470	16	7.69	0.00524
GO:0052652	cyclic purine nucleotide metabolic proce...	470	16	7.69	0.00524
GO:0090567	reproductive shoot system development	5265	110	86.18	0.00526
GO:0010160	formation of organ boundary	97	6	1.59	0.00531
GO:0006422	aspartyl-tRNA aminoacylation	22	3	0.36	0.00534
GO:0009187	cyclic nucleotide metabolic process	473	16	7.74	0.00556
GO:0043603	cellular amide metabolic process	4736	100	77.53	0.00575
GO:1900459	positive regulation of brassinosteroid m...	433	15	7.09	0.00577
GO:0000304	response to singlet oxygen	99	6	1.62	0.00586
GO:0048859	formation of anatomical boundary	99	6	1.62	0.00586
GO:0002221	pattern recognition receptor signaling p...	434	15	7.1	0.00589
GO:0002757	immune response-activating signal transd...	434	15	7.1	0.00589
GO:0002758	innate immune response-activating signal...	434	15	7.1	0.00589
GO:0009861	jasmonic acid and ethylene-dependent sys...	236	10	3.86	0.00591
GO:0009064	glutamine family amino acid metabolic pr...	313	12	5.12	0.00597
GO:0006182	cGMP biosynthetic process	435	15	7.12	0.00601
GO:0046068	cGMP metabolic process	435	15	7.12	0.00601
GO:0019605	butyrate metabolic process	23	3	0.38	0.00607
GO:0009642	response to light intensity	2102	50	34.41	0.00612
GO:0006605	protein targeting	3458	76	56.61	0.00618
GO:0006884	cell volume homeostasis	132	7	2.16	0.00623
GO:0009152	purine ribonucleotide biosynthetic proce...	1068	29	17.48	0.0063
GO:0010244	response to low fluence blue light stimu...	46	4	0.75	0.00676
GO:0015850	organic hydroxy compound transport	279	11	4.57	0.00678
GO:0002764	immune response-regulating signaling pat...	441	15	7.22	0.00678
GO:1900457	regulation of brassinosteroid mediated s...	441	15	7.22	0.00678
GO:0009124	nucleoside monophosphate biosynthetic pr...	614	19	10.05	0.00682
GO:0019184	nonribosomal peptide biosynthetic proces...	169	8	2.77	0.00699
GO:0006954	inflammatory response	407	14	6.66	0.00794
GO:0000303	response to superoxide	209	9	3.42	0.00794
GO:0009645	response to low light intensity stimulus	76	5	1.24	0.00827
GO:0072503	cellular divalent inorganic cation homeo...	211	9	3.45	0.00842
GO:1901360	organic cyclic compound metabolic proces...	24723	443	404.7	0.00858
GO:0010928	regulation of auxin mediated signaling p...	141	7	2.31	0.00883
GO:0072507	divalent inorganic cation homeostasis	290	11	4.75	0.00892
GO:1901616	organic hydroxy compound catabolic proce...	456	15	7.46	0.00905
GO:0044092	negative regulation of molecular functio...	1101	29	18.02	0.00932
GO:0051186	cofactor metabolic process	3632	78	59.45	0.00952
GO:0019742	pentacyclic triterpenoid metabolic proce...	110	6	1.8	0.00965
GO:0019745	pentacyclic triterpenoid biosynthetic pr...	110	6	1.8	0.00965
GO:0015914	phospholipid transport	79	5	1.29	0.00969
GO:0048589	developmental growth	5050	104	82.67	0.00973
GO:0009156	ribonucleoside monophosphate biosyntheti...	595	18	9.74	0.01029
GO:0044036	cell wall macromolecule metabolic proces...	1506	37	24.65	0.01055
GO:0043620	regulation of DNA-templated transcriptio...	28	3	0.46	0.01056
GO:0006066	alcohol metabolic process	2324	53	38.04	0.0106
GO:0015802	basic amino acid transport	182	8	2.98	0.01066
GO:0010118	stomatal movement	1713	41	28.04	0.01111
GO:0006732	coenzyme metabolic process	2910	64	47.63	0.01123
GO:0090332	stomatal closure	184	8	3.01	0.01134
GO:0048509	regulation of meristem development	1767	42	28.92	0.01143
GO:0055065	metal ion homeostasis	1071	28	17.53	0.01149
GO:1900376	regulation of secondary metabolite biosy...	261	10	4.27	0.01153
GO:0046459	short-chain fatty acid metabolic process	29	3	0.47	0.01164
GO:0097501	stress response to metal ion	54	4	0.88	0.01182
GO:0048767	root hair elongation	935	25	15.31	0.01266
GO:0000706	meiotic DNA double-strand break processi...	11	2	0.18	0.01335
GO:0006725	cellular aromatic compound metabolic pro...	24048	429	393.65	0.01355
GO:0016310	phosphorylation	8434	163	138.06	0.01375
GO:0006694	steroid biosynthetic process	1039	27	17.01	0.01383
GO:0016104	triterpenoid biosynthetic process	119	6	1.95	0.01384
GO:0002237	response to molecule of bacterial origin	569	17	9.31	0.01385
GO:0071585	detoxification of cadmium ion	31	3	0.51	0.01398
GO:1990170	stress response to cadmium ion	31	3	0.51	0.01398
GO:0080147	root hair cell development	1045	27	17.11	0.01478
GO:2000024	regulation of leaf development	232	9	3.8	0.01493
GO:0016126	sterol biosynthetic process	575	17	9.41	0.01518
GO:0080186	developmental vegetative growth	32	3	0.52	0.01524
GO:0010248	establishment or maintenance of transmem...	12	2	0.2	0.01585
GO:0006560	proline metabolic process	59	4	0.97	0.01596
GO:0042214	terpene metabolic process	159	7	2.6	0.01624
GO:0031407	oxylipin metabolic process	276	10	4.52	0.01644
GO:0031408	oxylipin biosynthetic process	276	10	4.52	0.01644
GO:0071249	cellular response to nitrate	60	4	0.98	0.01688
GO:0071470	cellular response to osmotic stress	867	23	14.19	0.01765
GO:0006164	purine nucleotide biosynthetic process	1160	29	18.99	0.01765
GO:0009150	purine ribonucleotide metabolic process	2342	52	38.34	0.01777
GO:0048443	stamen development	1615	38	26.44	0.01789
GO:0048466	androecium development	1615	38	26.44	0.01789
GO:0035821	modification of morphology or physiology...	679	19	11.11	0.018
GO:0006733	oxidoreduction coenzyme metabolic proces...	2191	49	35.87	0.01866
GO:0016106	sesquiterpenoid biosynthetic process	283	10	4.63	0.01919
GO:0046777	protein autophosphorylation	2459	54	40.25	0.01921
GO:0046149	pigment catabolic process	415	13	6.79	0.02062
GO:0046689	response to mercury ion	36	3	0.59	0.02091
GO:0050787	detoxification of mercury ion	36	3	0.59	0.02091
GO:0006862	nucleotide transport	288	10	4.71	0.02136
GO:0071702	organic substance transport	7814	150	127.91	0.02194
GO:0010114	response to red light	1132	28	18.53	0.02195
GO:0098771	inorganic ion homeostasis	1745	40	28.56	0.02233
GO:0009123	nucleoside monophosphate metabolic proce...	1851	42	30.3	0.02269
GO:0006754	ATP biosynthetic process	423	13	6.92	0.02363
GO:0051788	response to misfolded protein	844	22	13.82	0.0237
GO:0009686	gibberellin biosynthetic process	336	11	5.5	0.02389
GO:0006595	polyamine metabolic process	252	9	4.13	0.02402
GO:0048871	multicellular organismal homeostasis	2548	55	41.71	0.02432
GO:0010230	alternative respiration	15	2	0.25	0.02441
GO:0010413	glucuronoxylan metabolic process	610	17	9.99	0.02508
GO:0098655	cation transmembrane transport	1917	43	31.38	0.02516
GO:0080163	regulation of protein serine/threonine p...	68	4	1.11	0.02548
GO:0048653	anther development	1299	31	21.26	0.02556
GO:0070370	cellular heat acclimation	520	15	8.51	0.02612
GO:0072522	purine-containing compound biosynthetic ...	1201	29	19.66	0.02633
GO:0042592	homeostatic process	6391	124	104.62	0.02721
GO:0009887	organ morphogenesis	3052	64	49.96	0.02724
GO:0009685	gibberellin metabolic process	344	11	5.63	0.02771
GO:0006888	ER to Golgi vesicle-mediated transport	433	13	7.09	0.02782
GO:0006722	triterpenoid metabolic process	140	6	2.29	0.0282
GO:0009161	ribonucleoside monophosphate metabolic p...	1832	41	29.99	0.02913
GO:0016125	sterol metabolic process	672	18	11	0.03032
GO:0000729	DNA double-strand break processing	17	2	0.28	0.03094
GO:0007585	respiratory gaseous exchange	17	2	0.28	0.03094
GO:0010493	Lewis a epitope biosynthetic process	17	2	0.28	0.03094
GO:0050891	multicellular organismal water homeostas...	17	2	0.28	0.03094
GO:1902609	(R)-2-hydroxy-alpha-linolenic acid biosy...	17	2	0.28	0.03094
GO:0016131	brassinosteroid metabolic process	822	21	13.46	0.03201
GO:0007169	transmembrane receptor protein tyrosine ...	1173	28	19.2	0.03242
GO:0009084	glutamine family amino acid biosynthetic...	108	5	1.77	0.03273
GO:0006163	purine nucleotide metabolic process	2439	52	39.92	0.03375
GO:0006720	isoprenoid metabolic process	2278	49	37.29	0.03377
GO:0009789	positive regulation of abscisic acid-act...	633	17	10.36	0.03384
GO:0005992	trehalose biosynthetic process	75	4	1.23	0.03481
GO:0010185	regulation of cellular defense response	44	3	0.72	0.03526
GO:0009145	purine nucleoside triphosphate biosynthe...	449	13	7.35	0.03563
GO:0009206	purine ribonucleoside triphosphate biosy...	449	13	7.35	0.03563
GO:0045492	xylan biosynthetic process	687	18	11.25	0.03635
GO:0016128	phytosteroid metabolic process	834	21	13.65	0.03645
GO:1901421	positive regulation of response to alcoh...	639	17	10.46	0.03645
GO:0018130	heterocycle biosynthetic process	14972	270	245.08	0.03797
GO:0042335	cuticle development	789	20	12.92	0.03818
GO:0001666	response to hypoxia	839	21	13.73	0.03842
GO:0070988	demethylation	113	5	1.85	0.03861
GO:0072521	purine-containing compound metabolic pro...	2574	54	42.13	0.03967
GO:0009086	methionine biosynthetic process	412	12	6.74	0.04077
GO:0001659	temperature homeostasis	2525	53	41.33	0.04091
GO:0042309	homoiothermy	2525	53	41.33	0.04091
GO:0009228	thiamine biosynthetic process	47	3	0.77	0.04166
GO:0042724	thiamine-containing compound biosyntheti...	47	3	0.77	0.04166
GO:0043090	amino acid import	323	10	5.29	0.04171
GO:0010186	positive regulation of cellular defense ...	20	2	0.33	0.04186
GO:0015669	gas transport	20	2	0.33	0.04186
GO:0015671	oxygen transport	20	2	0.33	0.04186
GO:0044205	'de novo' UMP biosynthetic process	20	2	0.33	0.04186
GO:0071497	cellular response to freezing	20	2	0.33	0.04186
GO:0080183	response to photooxidative stress	20	2	0.33	0.04186
GO:0048878	chemical homeostasis	2803	58	45.88	0.04226
GO:0005991	trehalose metabolic process	81	4	1.33	0.04419
GO:0051235	maintenance of location	560	15	9.17	0.045
GO:0033321	homomethionine metabolic process	21	2	0.34	0.04578
GO:0033506	glucosinolate biosynthetic process from ...	21	2	0.34	0.04578
GO:0055080	cation homeostasis	2005	43	32.82	0.04614
GO:0034220	ion transmembrane transport	3322	67	54.38	0.04783
GO:0036293	response to decreased oxygen levels	862	21	14.11	0.04855
GO:0006984	ER-nucleus signaling pathway	50	3	0.82	0.0486
GO:0017062	respiratory chain complex III assembly	50	3	0.82	0.0486
GO:0034551	mitochondrial respiratory chain complex ...	50	3	0.82	0.0486
GO:0097033	mitochondrial respiratory chain complex ...	50	3	0.82	0.0486
GO:0048608	reproductive structure development	9665	178	158.21	0.04878
GO:0061458	reproductive system development	9665	178	158.21	0.04878
GO:0070482	response to oxygen levels	867	21	14.19	0.05099
GO:0009772	photosynthetic electron transport in pho...	85	4	1.39	0.05116
GO:0046351	disaccharide biosynthetic process	162	6	2.65	0.05123
GO:0009117	nucleotide metabolic process	4175	82	68.34	0.05155
GO:0010073	meristem maintenance	1916	41	31.36	0.05191
GO:0010089	xylem development	1281	29	20.97	0.05232
GO:0006869	lipid transport	721	18	11.8	0.05321
GO:0016042	lipid catabolic process	1815	39	29.71	0.05407
GO:0009201	ribonucleoside triphosphate biosynthetic...	479	13	7.84	0.05426
GO:0006753	nucleoside phosphate metabolic process	4189	82	68.57	0.05477
GO:0007389	pattern specification process	2144	45	35.1	0.05593
GO:0009965	leaf morphogenesis	1660	36	27.17	0.05605
GO:0009062	fatty acid catabolic process	776	19	12.7	0.05607
GO:0046034	ATP metabolic process	1663	36	27.22	0.0572
GO:0050801	ion homeostasis	2314	48	37.88	0.05818
GO:0018258	protein O-linked glycosylation via hydro...	24	2	0.39	0.05827
GO:0015672	monovalent inorganic cation transport	2101	44	34.39	0.0598
GO:0046246	terpene biosynthetic process	128	5	2.1	0.05992
GO:0021700	developmental maturation	3149	63	51.55	0.06075
GO:0050794	regulation of cellular process	24079	419	394.16	0.06096
GO:1902591	single-organism membrane budding	55	3	0.9	0.06133
GO:0006807	nitrogen compound metabolic process	26138	453	427.86	0.06156
GO:0010030	positive regulation of seed germination	170	6	2.78	0.0618
GO:0009958	positive gravitropism	257	8	4.21	0.06246
GO:0009142	nucleoside triphosphate biosynthetic pro...	491	13	8.04	0.0633
GO:0045491	xylan metabolic process	789	19	12.92	0.06376
GO:0006968	cellular defense response	56	3	0.92	0.06404
GO:0006598	polyamine catabolic process	172	6	2.82	0.06463
GO:0006574	valine catabolic process	26	2	0.43	0.06718
GO:0009205	purine ribonucleoside triphosphate metab...	1689	36	27.65	0.06788
GO:0009144	purine nucleoside triphosphate metabolic...	1691	36	27.68	0.06876
GO:0010466	negative regulation of peptidase activit...	263	8	4.31	0.06938
GO:0052547	regulation of peptidase activity	263	8	4.31	0.06938
GO:0006796	phosphate-containing compound metabolic ...	12675	227	207.48	0.0705
GO:0070592	cell wall polysaccharide biosynthetic pr...	749	18	12.26	0.0707
GO:0009141	nucleoside triphosphate metabolic proces...	1752	37	28.68	0.07188
GO:0051668	localization within membrane	59	3	0.97	0.07251
GO:0006818	hydrogen transport	1116	25	18.27	0.07405
GO:0015992	proton transport	1116	25	18.27	0.07405
GO:0006094	gluconeogenesis	654	16	10.71	0.07504
GO:0009130	pyrimidine nucleoside monophosphate bios...	60	3	0.98	0.07544
GO:0006552	leucine catabolic process	28	2	0.46	0.0765
GO:0006878	cellular copper ion homeostasis	28	2	0.46	0.0765
GO:0009270	response to humidity	28	2	0.46	0.0765
GO:0009615	response to virus	1658	35	27.14	0.07852
GO:0055086	nucleobase-containing small molecule met...	4394	84	71.93	0.07956
GO:0010495	long-distance posttranscriptional gene s...	29	2	0.47	0.0813
GO:0006772	thiamine metabolic process	62	3	1.01	0.08145
GO:0009061	anaerobic respiration	62	3	1.01	0.08145
GO:0042723	thiamine-containing compound metabolic p...	62	3	1.01	0.08145
GO:0050878	regulation of body fluid levels	62	3	1.01	0.08145
GO:0009199	ribonucleoside triphosphate metabolic pr...	1719	36	28.14	0.08188
GO:0042754	negative regulation of circadian rhythm	100	4	1.64	0.08223
GO:0002218	activation of innate immune response	1236	27	20.23	0.08241
GO:0002253	activation of immune response	1236	27	20.23	0.08241
GO:0044038	cell wall macromolecule biosynthetic pro...	769	18	12.59	0.08535
GO:0070589	cellular component macromolecule biosynt...	769	18	12.59	0.08535
GO:0006083	acetate metabolic process	30	2	0.49	0.0862
GO:0009094	L-phenylalanine biosynthetic process	30	2	0.49	0.0862
GO:0010384	cell wall proteoglycan metabolic process	30	2	0.49	0.0862
GO:0010404	cell wall hydroxyproline-rich glycoprote...	30	2	0.49	0.0862
GO:0010405	arabinogalactan protein metabolic proces...	30	2	0.49	0.0862
GO:0071493	cellular response to UV-B	30	2	0.49	0.0862
GO:1902223	erythrose 4-phosphate/phosphoenolpyruvat...	30	2	0.49	0.0862
GO:0006886	intracellular protein transport	4020	77	65.8	0.08733
GO:0006555	methionine metabolic process	469	12	7.68	0.08756
GO:0060560	developmental growth involved in morphog...	3737	72	61.17	0.08758
GO:0009742	brassinosteroid mediated signaling pathw...	1139	25	18.64	0.08813
GO:1902170	cellular response to reactive nitrogen s...	232	7	3.8	0.08861
GO:0055085	transmembrane transport	4996	94	81.78	0.08903
GO:0051346	negative regulation of hydrolase activit...	279	8	4.57	0.09006
GO:0043401	steroid hormone mediated signaling pathw...	1142	25	18.69	0.0901
GO:0071383	cellular response to steroid hormone sti...	1142	25	18.69	0.0901
GO:0009311	oligosaccharide metabolic process	984	22	16.11	0.0905
GO:0009099	valine biosynthetic process	31	2	0.51	0.09118
GO:0009115	xanthine catabolic process	31	2	0.51	0.09118
GO:0046110	xanthine metabolic process	31	2	0.51	0.09118
GO:0009135	purine nucleoside diphosphate metabolic ...	1038	23	16.99	0.09142
GO:0009179	purine ribonucleoside diphosphate metabo...	1038	23	16.99	0.09142
GO:0009185	ribonucleoside diphosphate metabolic pro...	1038	23	16.99	0.09142
GO:0046031	ADP metabolic process	1038	23	16.99	0.09142
GO:0045089	positive regulation of innate immune res...	1305	28	21.36	0.09189
GO:0042546	cell wall biogenesis	1797	37	29.42	0.09403
GO:0009259	ribonucleotide metabolic process	2797	55	45.79	0.09475
GO:0006793	phosphorus metabolic process	12920	229	211.49	0.0952
GO:0009098	leucine biosynthetic process	32	2	0.52	0.09624
GO:0060145	viral gene silencing in virus induced ge...	32	2	0.52	0.09624
GO:0043666	regulation of phosphoprotein phosphatase...	106	4	1.74	0.09675
GO:0031349	positive regulation of defense response	1422	30	23.28	0.09763
GO:0009127	purine nucleoside monophosphate biosynth...	529	13	8.66	0.09823
[truncated: 3,465 more rows]

## Sheet: GO_TraesCS1A01G350400_Fisher
GO.ID	Term	Annotated	Significant	Expected	classicFisher
[truncated: 4,338 more rows]

## Sheet: GO_TraesCS7D01G360600_Fisher
GO.ID	Term	Annotated	Significant	Expected	classicFisher
[truncated: 4,338 more rows]
