# Supplementary material for: Pathogen-induced biosynthetic pathways encode defense-related molecules in bread wheat
Source: Proc Natl Acad Sci U S A. 2022 Apr 11;119(16):e2123299119. doi: 10.1073/pnas.2123299119 (PMC9169793; doi:10.1073/pnas.2123299119)
Supplement: Supplementary File [file pnas.2123299119.sd03.xlsx]

## Sheet: Plantismash analysis results
Cluster name	Cluster no. (Plantismash)	Record	Type	From	To	Size (kb)	Core domains	CD-HIT Clusters	Gene accessions
	Cluster 1	chr1A	Lignan-Terpene	4696125	5261433	565.31	2OG-FeII_Oxy, DIOX_N, Dirigent, Terpene_synth, Terpene_synth_C, Transferase	4	TraesCS1A02G008400;TraesCS1A02G008500;TraesCS1A02G008600;TraesCS1A02G008700;TraesCS1A02G008800;TraesCS1A02G008900
	Cluster 2	chr1A	Polyketide	14691068	14911465	220.4	Chal_sti_synt_C, Chal_sti_synt_N, Methyltransf_2	3	TraesCS1A02G032000;TraesCS1A02G032100;TraesCS1A02G032200;TraesCS1A02G032300;TraesCS1A02G032400
	Cluster 3	chr1A	Saccharide	496061768	496718723	656.96	Acetyltransf_1, UDPGT_2, p450	3	TraesCS1A02G302100;TraesCS1A02G302200;TraesCS1_755;TraesCS1A02G302300;TraesCS1A02G302400;TraesCS1A02G302500;TraesCS1_756;TraesCS1_757;TraesCS1A02G302600;TraesCS1_758;TraesCS1A02G302700;TraesCS1A02G302800;TraesCS1_759;TraesCS1A02G302900;TraesCS1A02G303000;TraesCS1_760;TraesCS1A02G303100;TraesCS1A02G303200
	Cluster 4	chr1A	Saccharide	510276694	510869875	593.18	2OG-FeII_Oxy, DIOX_N, Methyltransf_11, UDPGT_2	3	TraesCS1A02G319000;TraesCS1A02G319100;TraesCS1A02G319200;TraesCS1A02G319300;TraesCS1A02G319400;TraesCS1A02G319500;TraesCS1A02G319600;TraesCS1A02G319700;TraesCS1A02G319800;TraesCS1A02G319900;TraesCS1A02G320000;TraesCS1A02G320100;TraesCS1_791;TraesCS1A02G320200
	Cluster 5	chr1A	Saccharide	520061309	520635016	573.71	2OG-FeII_Oxy, DIOX_N, Glycos_transf_2, Peptidase_S10	3	TraesCS1A02G331100;TraesCS1_815;TraesCS1A02G331200;TraesCS1_816;TraesCS1_817;TraesCS1A02G331300;TraesCS1A02G331400;TraesCS1_818;TraesCS1A02G331500;TraesCS1A02G331600;TraesCS1A02G331700;TraesCS1A02G331800;TraesCS1A02G331900
	Cluster 6	chr1A	Putative	521813573	522946452	1132.88	2OG-FeII_Oxy, DIOX_N, Methyltransf_2, p450	5	TraesCS1A02G334200;TraesCS1A02G334300;TraesCS1A02G334400;TraesCS1A02G334500;TraesCS1A02G334600;TraesCS1A02G334700;TraesCS1A02G334800;TraesCS1A02G334900;TraesCS1A02G335000;TraesCS1A02G335100;TraesCS1A02G335200;TraesCS1A02G335300;TraesCS1A02G335400;TraesCS1A02G335500;TraesCS1A02G335600;TraesCS1_822;TraesCS1A02G335700;TraesCS1A02G335800
	Cluster 7	chr1B	Lignan	6244416	6814243	569.83	Dirigent, Transferase	3	TraesCS1B02G012900;TraesCS1B02G013000;TraesCS1B02G013100;TraesCS1B02G013200;TraesCS1B02G013300;TraesCS1B02G013500;TraesCS1B02G013600;TraesCS1B02G013700;TraesCS1B02G013800;TraesCS1B02G013900;TraesCS1B02G014000;TraesCS1B02G014100;TraesCS1B02G014200;TraesCS1B02G014300
	Cluster 8	chr1B	Lignan	7877723	8167332	289.61	Dirigent, Methyltransf_2, Transferase	3	TraesCS1B02G016200;TraesCS1B02G016300;TraesCS1B02G016400;TraesCS1B02G016500;TraesCS1B02G016600;TraesCS1B02G016700
	Cluster 9	chr1B	Saccharide	10306525	11518230	1211.7	Methyltransf_3, Peptidase_S10, UDPGT_2, p450	4	TraesCS1_1060;TraesCS1B02G023000;TraesCS1B02G023100;TraesCS1B02G023200;TraesCS1_1061;TraesCS1B02G023300;TraesCS1B02G023400;TraesCS1B02G023500;TraesCS1B02G023600;TraesCS1B02G023700;TraesCS1B02G023800;TraesCS1B02G023900;TraesCS1B02G024000
	Cluster 10	chr1B	Polyketide	19607201	20686541	1079.34	Chal_sti_synt_C, Chal_sti_synt_N, Methyltransf_2	3	TraesCS1B02G040000;TraesCS1B02G040100;TraesCS1B02G040200;TraesCS1B02G040300;TraesCS1B02G040400;TraesCS1B02G040500;TraesCS1B02G040600;TraesCS1B02G040700;TraesCS1B02G040800;TraesCS1B02G040900;TraesCS1B02G041000;TraesCS1B02G041100;TraesCS1B02G041200;TraesCS1B02G041300
	Cluster 11	chr1B	Polyketide	32840611	33216969	376.36	2OG-FeII_Oxy, Chal_sti_synt_C, Chal_sti_synt_N, DIOX_N, Transferase	3	TraesCS1B02G052500;TraesCS1B02G052600;TraesCS1B02G052700;TraesCS1B02G052800;TraesCS1B02G052900
	Cluster 12	chr1B	Saccharide	573112920	573964749	851.83	2OG-FeII_Oxy, DIOX_N, Glycos_transf_2, Peptidase_S10	3	TraesCS1B02G345000;TraesCS1_1885;TraesCS1B02G345100;TraesCS1_1886;TraesCS1B02G345200;TraesCS1B02G345300;TraesCS1B02G345400;TraesCS1B02G345500;TraesCS1B02G345600;TraesCS1B02G345700
	Cluster 13	chr1B	Putative	576523654	578209162	1685.51	2OG-FeII_Oxy, DIOX_N, Methyltransf_2, p450	4	TraesCS1B02G347500;TraesCS1B02G347600;TraesCS1B02G347700;TraesCS1B02G347800;TraesCS1B02G347900;TraesCS1_1889;TraesCS1B02G348000;TraesCS1B02G348100;TraesCS1B02G348200;TraesCS1B02G348300;TraesCS1B02G348400;TraesCS1B02G348500;TraesCS1B02G348600;TraesCS1_1890;TraesCS1B02G348700;TraesCS1B02G348800
	Cluster 14	chr1D	Saccharide	8205117	8446801	241.68	Methyltransf_3, UDPGT_2, p450	3	TraesCS1D02G018800;TraesCS1D02G019000;TraesCS1D02G019100;TraesCS1_2148;TraesCS1D02G019200;TraesCS1D02G019300;TraesCS1D02G019400
	Cluster 15	chr1D	Polyketide	13592757	14322219	729.46	Chal_sti_synt_C, Chal_sti_synt_N, Methyltransf_2	3	TraesCS1D02G033600;TraesCS1D02G033700;TraesCS1D02G033800;TraesCS1D02G033900;TraesCS1D02G034000
	Cluster 16	chr1D	Polyketide	18962128	19168938	206.81	Chal_sti_synt_C, Chal_sti_synt_N, Lyase_aromatic	3	TraesCS1D02G039100;TraesCS1D02G039200;TraesCS1D02G039300;TraesCS1D02G039400;TraesCS1D02G039500;TraesCS1D02G039600;TraesCS1D02G039700;TraesCS1D02G039800
	Cluster 17	chr1D	Saccharide	399264738	400312291	1047.55	Acetyltransf_1, UDPGT_2, p450	3	TraesCS1D02G301600;TraesCS1D02G301700;TraesCS1D02G301800;TraesCS1_2902;TraesCS1_2901;TraesCS1D02G301900;TraesCS1_2903;TraesCS1D02G302000;TraesCS1D02G302100;TraesCS1D02G302200;TraesCS1_2904;TraesCS1_2905;TraesCS1D02G302300;TraesCS1D02G302400;TraesCS1D02G302500;TraesCS1D02G302600
	Cluster 18	chr1D	Putative	426808508	427657853	849.35	2OG-FeII_Oxy, DIOX_N, Methyltransf_2, p450	4	TraesCS1D02G336900;TraesCS1D02G337000;TraesCS1D02G337100;TraesCS1D02G337200;TraesCS1D02G337300;TraesCS1D02G337400;TraesCS1D02G337500;TraesCS1_2971;TraesCS1D02G337600;TraesCS1D02G337700;TraesCS1D02G337800;TraesCS1_2972;TraesCS1_2973;TraesCS1D02G337900;TraesCS1D02G338000;TraesCS1D02G338100;TraesCS1D02G338200;TraesCS1D02G338300;TraesCS1_2974;TraesCS1D02G338400;TraesCS1D02G338500
	Cluster 19	chr1D	Polyketide	442453846	442982495	528.65	Chal_sti_synt_C, Chal_sti_synt_N, Methyltransf_2, p450	4	TraesCS1D02G359100;TraesCS1D02G359200;TraesCS1D02G359300;TraesCS1D02G359400;TraesCS1D02G359500;TraesCS1D02G359600
	Cluster 20	chr1D	Polyketide	467023113	467691454	668.34	2OG-FeII_Oxy, Chal_sti_synt_C, DIOX_N, p450	3	TraesCS1D02G400600;TraesCS1D02G400700;TraesCS1D02G400800;TraesCS1D02G401000;TraesCS1D02G401100;TraesCS1D02G401200;TraesCS1D02G401300;TraesCS1D02G401400;TraesCS1D02G401500;TraesCS1D02G401600;TraesCS1D02G401700;TraesCS1D02G401800;TraesCS1D02G401900;TraesCS1D02G402000;TraesCS1D02G402100;TraesCS1D02G402200;TraesCS1D02G402300;TraesCS1D02G402400;TraesCS1D02G402500;TraesCS1D02G402600
	Cluster 21	chr2A	Terpene	2719834	2915953	196.12	Terpene_synth, Terpene_synth_C, Transferase, p450	6	TraesCS2A02G005700;TraesCS2A02G005800;TraesCS2A02G005900;TraesCS2A02G006000;TraesCS2A02G006100;TraesCS2A02G006200;TraesCS2A02G006300;TraesCS2A02G006400;TraesCS2A02G006500;TraesCS2A02G006600;TraesCS2A02G006700;TraesCS2A02G006800
	Cluster 22	chr2A	Polyketide	5743979	5969059	225.08	Chal_sti_synt_C, Chal_sti_synt_N, p450	4	TraesCS2A02G014500;TraesCS2A02G014600;TraesCS2A02G014700;TraesCS2A02G014800;TraesCS2A02G014900
	Cluster 23	chr2A	Putative	6148993	7346681	1197.69	Transferase, p450	4	TraesCS2A02G015300;TraesCS2A02G015400;TraesCS2A02G015500;TraesCS2A02G015600;TraesCS2A02G015700;TraesCS2A02G015800;TraesCS2A02G015900;TraesCS2A02G016000
	Cluster 24	chr2A	Terpene-Polyketide	10400885	11373933	973.05	COesterase, Chal_sti_synt_C, Chal_sti_synt_N, Terpene_synth, Terpene_synth_C, p450	5	TraesCS2A02G021700;TraesCS2A02G021800;TraesCS2A02G021900;TraesCS2A02G022000;TraesCS2A02G022100;TraesCS2A02G022200;TraesCS2A02G022300;TraesCS2A02G022400;TraesCS2A02G022500;TraesCS2A02G022600;TraesCS2A02G022700;TraesCS2A02G022800;TraesCS2_35;TraesCS2A02G022900;TraesCS2A02G023000;TraesCS2A02G023100;TraesCS2A02G023200;TraesCS2A02G023300;TraesCS2A02G023400
	Cluster 25	chr2A	Polyketide	11857682	12164219	306.54	2OG-FeII_Oxy, Chal_sti_synt_C, Chal_sti_synt_N, DIOX_N, Methyltransf_7, p450	4	TraesCS2A02G024500;TraesCS2A02G024600;TraesCS2_36;TraesCS2A02G024700;TraesCS2A02G024800;TraesCS2_37;TraesCS2A02G024900;TraesCS2A02G025000;TraesCS2A02G025100;TraesCS2A02G025200;TraesCS2A02G025300;TraesCS2A02G025400;TraesCS2A02G025500;TraesCS2A02G025600;TraesCS2A02G025700;TraesCS2A02G025800;TraesCS2A02G025900;TraesCS2A02G026000;TraesCS2_38;TraesCS2A02G026100
BGC 1(2A)	Cluster 26	chr2A	Saccharide-Terpene	12198132	13118072	919.94	2OG-FeII_Oxy, DIOX_N, Terpene_synth, Terpene_synth_C, UDPGT_2, p450	7	TraesCS2A02G026300;TraesCS2A02G026400;TraesCS2A02G026500;TraesCS2A02G026600;TraesCS2A02G026700;TraesCS2A02G026800;TraesCS2A02G026900;TraesCS2A02G027000;TraesCS2_40;TraesCS2A02G027100;TraesCS2A02G027200;TraesCS2A02G027300;TraesCS2A02G027400;TraesCS2A02G027500;TraesCS2A02G027600;TraesCS2_41;TraesCS2A02G027700;TraesCS2A02G027800;TraesCS2A02G027900;TraesCS2A02G028000;TraesCS2A02G028100;TraesCS2A02G02…
	Cluster 27	chr2A	Lignan-Saccharide	21076611	22770819	1694.21	Amino_oxidase, Dirigent, UDPGT_2, p450	4	TraesCS2A02G052700;TraesCS2A02G052800;TraesCS2A02G052900;TraesCS2A02G053000;TraesCS2A02G053100;TraesCS2_79;TraesCS2A02G053200;TraesCS2A02G053300;TraesCS2A02G053400;TraesCS2A02G053500;TraesCS2A02G053600;TraesCS2A02G053700;TraesCS2A02G053800;TraesCS2A02G053900;TraesCS2A02G054000;TraesCS2A02G054100;TraesCS2A02G054200;TraesCS2A02G054300;TraesCS2A02G054400
	Cluster 28	chr2A	Lignan	27075676	27502321	426.64	2OG-FeII_Oxy, Dirigent, Transferase	3	TraesCS2A02G060400;TraesCS2A02G060500;TraesCS2A02G060600;TraesCS2A02G060700;TraesCS2A02G060800;TraesCS2A02G060900;TraesCS2A02G061000;TraesCS2_84;TraesCS2A02G061100;TraesCS2_85;TraesCS2_86;TraesCS2_87;TraesCS2A02G061200;TraesCS2A02G061300;TraesCS2A02G061400
	Cluster 29	chr2A	Saccharide	30787837	31279295	491.46	Peptidase_S10, UDPGT_2	3	TraesCS2A02G070000;TraesCS2A02G070100;TraesCS2A02G070200;TraesCS2A02G070300;TraesCS2A02G070400;TraesCS2_100;TraesCS2A02G070500;TraesCS2A02G070600;TraesCS2A02G070700;TraesCS2_101;TraesCS2A02G070800
	Cluster 30	chr2A	Saccharide-Alkaloid	35357682	35682303	324.62	Str_synth, UDPGT_2, p450	3	TraesCS2A02G077100;TraesCS2A02G077200;TraesCS2A02G077300;TraesCS2A02G077400;TraesCS2A02G077500;TraesCS2A02G077600;TraesCS2A02G077700;TraesCS2A02G077800;TraesCS2A02G077900;TraesCS2A02G078000;TraesCS2A02G078100;TraesCS2A02G078200;TraesCS2A02G078300;TraesCS2A02G078400;TraesCS2A02G078500
	Cluster 31	chr2A	Lignan-Saccharide	120371584	121240291	868.71	Aminotran_1_2, Dirigent, Glycos_transf_1	4	TraesCS2A02G167400;TraesCS2A02G167500;TraesCS2A02G167600;TraesCS2A02G167700;TraesCS2A02G167800;TraesCS2A02G167900;TraesCS2A02G168000;TraesCS2A02G168100;TraesCS2A02G168200;TraesCS2A02G168300;TraesCS2A02G168400
	Cluster 32	chr2A	Lignan-Alkaloid	407820212	409910584	2090.37	Dirigent, Str_synth	4	TraesCS2A02G259600;TraesCS2A02G259700;TraesCS2A02G259800;TraesCS2A02G259900;TraesCS2A02G260000;TraesCS2A02G260100;TraesCS2A02G260200
	Cluster 33	chr2A	Saccharide	446803771	448709611	1905.84	AMP-binding, Methyltransf_11, Peptidase_S10, UDPGT_2	4	TraesCS2A02G272900;TraesCS2_628;TraesCS2A02G273000;TraesCS2A02G273100;TraesCS2A02G273300;TraesCS2A02G273400;TraesCS2A02G273600;TraesCS2A02G273700;TraesCS2A02G273800;TraesCS2A02G273900;TraesCS2A02G274000;TraesCS2_629;TraesCS2_630;TraesCS2A02G274100
	Cluster 34	chr2A	Saccharide	708748749	709812162	1063.41	UDPGT_2, p450	3	TraesCS2A02G462800;TraesCS2A02G462900;TraesCS2A02G463000;TraesCS2A02G463100;TraesCS2A02G463200;TraesCS2A02G463300;TraesCS2A02G463400;TraesCS2A02G463500;TraesCS2A02G463600;TraesCS2A02G463800;TraesCS2A02G463900;TraesCS2A02G464000
	Cluster 35	chr2A	Saccharide	721762587	722134323	371.74	2OG-FeII_Oxy, DIOX_N, UDPGT_2, adh_short	3	TraesCS2A02G486900;TraesCS2A02G487000;TraesCS2_1180;TraesCS2A02G487100;TraesCS2A02G487200;TraesCS2A02G487400;TraesCS2A02G487300;TraesCS2A02G487500
	Cluster 36	chr2A	Putative	723460041	724082520	622.48	2OG-FeII_Oxy, DIOX_N, Peptidase_S10, Transferase, p450	5	TraesCS2A02G489600;TraesCS2_1185;TraesCS2A02G489700;TraesCS2_1186;TraesCS2A02G489800;TraesCS2A02G489900;TraesCS2A02G490000;TraesCS2A02G490100;TraesCS2A02G490200;TraesCS2A02G490300;TraesCS2_1187;TraesCS2_1188;TraesCS2A02G490400;TraesCS2A02G490500;TraesCS2A02G490600;TraesCS2A02G490700
	Cluster 37	chr2B	Terpene	1	576386	576.38	Terpene_synth, Terpene_synth_C, Transferase, p450	4	TraesCS2B02G000100;TraesCS2B02G000200;TraesCS2B02G000300;TraesCS2B02G000400;TraesCS2B02G000500;TraesCS2B02G000600;TraesCS2B02G000700;TraesCS2B02G000800;TraesCS2B02G000900;TraesCS2B02G001000;TraesCS2B02G001100
	Cluster 38	chr2B	Polyketide	3711923	4555119	843.2	COesterase, Chal_sti_synt_C, Chal_sti_synt_N, p450	5	TraesCS2B02G005800;TraesCS2_1392;TraesCS2B02G005900;TraesCS2B02G006000;TraesCS2B02G006100;TraesCS2B02G006200;TraesCS2B02G006300;TraesCS2B02G006400;TraesCS2B02G006500;TraesCS2B02G006600;TraesCS2B02G006700;TraesCS2B02G006800;TraesCS2B02G006900;TraesCS2B02G007000;TraesCS2B02G007100;TraesCS2B02G007200
	Cluster 39	chr2B	Terpene	6681598	7206927	525.33	Terpene_synth, Terpene_synth_C, Transferase, p450	8	TraesCS2B02G013500;TraesCS2_1407;TraesCS2B02G013600;TraesCS2B02G013700;TraesCS2B02G013800;TraesCS2B02G013900;TraesCS2B02G014000;TraesCS2B02G014100;TraesCS2B02G014200;TraesCS2B02G014300;TraesCS2B02G014400;TraesCS2B02G014500;TraesCS2B02G014600;TraesCS2B02G014700;TraesCS2B02G014800;TraesCS2B02G014900;TraesCS2B02G015000;TraesCS2B02G015100;TraesCS2B02G015200;TraesCS2B02G015300;TraesCS2B02G015400
	Cluster 40	chr2B	Terpene	7395789	8345690	949.9	Terpene_synth, Terpene_synth_C, Transferase, p450	8	TraesCS2B02G015500;TraesCS2B02G015600;TraesCS2B02G015700;TraesCS2B02G015900;TraesCS2B02G016000;TraesCS2B02G016100;TraesCS2_1408;TraesCS2B02G016200;TraesCS2B02G016300;TraesCS2B02G016400;TraesCS2B02G016500;TraesCS2B02G016600;TraesCS2B02G016700;TraesCS2B02G016800;TraesCS2B02G016900;TraesCS2B02G017000;TraesCS2B02G017100;TraesCS2B02G017200;TraesCS2B02G017300;TraesCS2B02G017400;TraesCS2B02G017500;Traes…
	Cluster 41	chr2B	Polyketide	8675130	9357416	682.29	Chal_sti_synt_C, Chal_sti_synt_N, Lyase_aromatic, p450	6	TraesCS2B02G018900;TraesCS2B02G019000;TraesCS2B02G019100;TraesCS2B02G019200;TraesCS2B02G019300;TraesCS2B02G019400;TraesCS2B02G019500;TraesCS2B02G019600;TraesCS2B02G019800;TraesCS2B02G019900;TraesCS2B02G020000;TraesCS2B02G020100
	Cluster 42	chr2B	Lignan-Saccharide	12993831	13265302	271.47	Dirigent, UDPGT_2, p450	4	TraesCS2B02G027400;TraesCS2B02G027500;TraesCS2B02G027600;TraesCS2B02G027700;TraesCS2B02G027800;TraesCS2B02G027900;TraesCS2B02G028000;TraesCS2B02G028100;TraesCS2B02G028200;TraesCS2B02G028300;TraesCS2B02G028400;TraesCS2B02G028500
	Cluster 43	chr2B	Terpene	14104423	16088961	1984.54	Terpene_synth, Terpene_synth_C, p450	3	TraesCS2B02G030900;TraesCS2B02G031000;TraesCS2B02G031100;TraesCS2B02G031200;TraesCS2B02G031300;TraesCS2B02G031400;TraesCS2B02G031500;TraesCS2B02G031600;TraesCS2B02G031700;TraesCS2B02G031800;TraesCS2B02G031900;TraesCS2B02G032000;TraesCS2B02G032100;TraesCS2B02G032200;TraesCS2B02G032300;TraesCS2_1424;TraesCS2B02G032400;TraesCS2B02G032500;TraesCS2B02G032600;TraesCS2B02G032700;TraesCS2B02G032800;Traes…
	Cluster 44	chr2B	Saccharide-Terpene	18152158	18410067	257.91	2OG-FeII_Oxy, DIOX_N, Terpene_synth, Terpene_synth_C, UDPGT_2	3	TraesCS2B02G039800;TraesCS2B02G039900;TraesCS2_1433;TraesCS2B02G040000;TraesCS2B02G040100;TraesCS2B02G040200;TraesCS2B02G040300;TraesCS2B02G040400;TraesCS2B02G040500;TraesCS2B02G040600
	Cluster 45	chr2B	Terpene-Saccharide-Polyketide	18637183	19147435	510.25	Chal_sti_synt_C, Chal_sti_synt_N, Methyltransf_2, Terpene_synth, Terpene_synth_C, UDPGT_2	6	TraesCS2B02G040700;TraesCS2B02G040800;TraesCS2B02G040900;TraesCS2B02G041000;TraesCS2B02G041100;TraesCS2B02G041200;TraesCS2B02G041300;TraesCS2B02G041400;TraesCS2B02G041500;TraesCS2B02G041600;TraesCS2B02G041700;TraesCS2B02G041800;TraesCS2B02G041900;TraesCS2B02G042000;TraesCS2B02G042100;TraesCS2B02G042200
	Cluster 46	chr2B	Terpene-Lignan-Polyketide	24035139	24924209	889.07	Chal_sti_synt_C, Chal_sti_synt_N, Dirigent, SQHop_cyclase_C, SQHop_cyclase_N, Transferase, p450	5	TraesCS2B02G048400;TraesCS2B02G048500;TraesCS2B02G048600;TraesCS2B02G048700;TraesCS2B02G048800;TraesCS2B02G048900;TraesCS2B02G049000;TraesCS2B02G049100;TraesCS2B02G049200;TraesCS2B02G049300;TraesCS2_1442;TraesCS2_1443;TraesCS2B02G049400;TraesCS2B02G049500;TraesCS2B02G049600;TraesCS2B02G049700;TraesCS2B02G049800;TraesCS2B02G049900;TraesCS2B02G050000;TraesCS2B02G050100;TraesCS2B02G050200;TraesCS2B0…
	Cluster 47	chr2B	Lignan-Terpene	30509715	31429108	919.39	Dirigent, Terpene_synth, Transferase, p450	4	TraesCS2B02G064000;TraesCS2B02G064100;TraesCS2B02G064200;TraesCS2B02G064300;TraesCS2B02G064400;TraesCS2B02G064500;TraesCS2B02G064600;TraesCS2B02G064700;TraesCS2B02G064800;TraesCS2B02G064900;TraesCS2_1472
	Cluster 48	chr2B	Lignan-Saccharide	33862877	34498008	635.13	Amino_oxidase, Dirigent, UDPGT_2, oMT	3	TraesCS2B02G067200;TraesCS2B02G067300;TraesCS2_1478;TraesCS2_1479;TraesCS2B02G067400;TraesCS2B02G067500;TraesCS2B02G067600;TraesCS2_1480;TraesCS2B02G067700;TraesCS2B02G067800;TraesCS2B02G067900
	Cluster 49	chr2B	Putative	36789565	37415160	625.6	Aminotran_1_2, p450	4	TraesCS2B02G069300;TraesCS2B02G069400;TraesCS2B02G069600;TraesCS2B02G069620;TraesCS2B02G069630;TraesCS2B02G069650;TraesCS2B02G069661;TraesCS2B02G069700;TraesCS2B02G069800;TraesCS2B02G069900;TraesCS2B02G070000;TraesCS2B02G070100;TraesCS2B02G070200;TraesCS2B02G070300;TraesCS2B02G070400;TraesCS2B02G070500;TraesCS2B02G070600
	Cluster 50	chr2B	Lignan-Saccharide	150883279	151729740	846.46	Dirigent, UDPGT_2	3	TraesCS2B02G175900;TraesCS2B02G176000;TraesCS2B02G176100;TraesCS2B02G176200;TraesCS2B02G176300;TraesCS2B02G176400;TraesCS2B02G176500;TraesCS2B02G176600;TraesCS2B02G176700
	Cluster 51	chr2B	Lignan-Saccharide	170230931	171192404	961.47	Aminotran_1_2, Dirigent, Glycos_transf_1	4	TraesCS2B02G193600;TraesCS2B02G193700;TraesCS2B02G193800;TraesCS2B02G193900;TraesCS2B02G194000;TraesCS2B02G194100;TraesCS2B02G194200;TraesCS2B02G194300
	Cluster 52	chr2B	Saccharide	226044404	226897724	853.32	2OG-FeII_Oxy, DIOX_N, UDPGT_2, p450	3	TraesCS2B02G230400;TraesCS2B02G230500;TraesCS2B02G230600;TraesCS2_1777;TraesCS2_1778;TraesCS2_1779;TraesCS2_1780;TraesCS2B02G230700;TraesCS2B02G230800
	Cluster 53	chr2B	Lignan-Alkaloid	389978584	390941063	962.48	Dirigent, Str_synth	4	TraesCS2B02G281700;TraesCS2B02G281800;TraesCS2B02G281900;TraesCS2B02G282000;TraesCS2B02G282100;TraesCS2B02G282200;TraesCS2B02G282300;TraesCS2B02G282400
	Cluster 54	chr2B	Putative	454531340	454986540	455.2	Transferase, p450	4	TraesCS2B02G318700;TraesCS2B02G318800;TraesCS2B02G318900;TraesCS2B02G319000;TraesCS2B02G319100;TraesCS2B02G319200;TraesCS2B02G319300;TraesCS2B02G319400
BGC 2(2B)	Cluster 55	chr2B	Terpene	637646240	639305971	1659.73	Terpene_synth, Terpene_synth_C, Transferase, p450	5	TraesCS2B02G444900;TraesCS2_2452;TraesCS2B02G445000;TraesCS2B02G445100;TraesCS2B02G445200;TraesCS2B02G445300;TraesCS2B02G445400;TraesCS2B02G445500;TraesCS2B02G445600;TraesCS2B02G445700;TraesCS2_2453;TraesCS2_2454;TraesCS2_2455;TraesCS2_2456;TraesCS2B02G445800;TraesCS2B02G445900;TraesCS2B02G446000;TraesCS2B02G446100;TraesCS2B02G446200;TraesCS2B02G446235;TraesCS2B02G446300;TraesCS2B02G446400;TraesC…
	Cluster 56	chr2B	Terpene	642650857	643492482	841.62	Terpene_synth, Terpene_synth_C, Transferase, p450	3	TraesCS2B02G449500;TraesCS2B02G449600;TraesCS2B02G449700;TraesCS2B02G449800;TraesCS2B02G449900;TraesCS2B02G450000;TraesCS2B02G450100;TraesCS2B02G450200;TraesCS2B02G450500
	Cluster 57	chr2B	Saccharide	681858010	682343950	485.94	UDPGT_2, p450	3	TraesCS2B02G484500;TraesCS2B02G484600;TraesCS2B02G484700;TraesCS2B02G484800;TraesCS2B02G484900;TraesCS2B02G485000;TraesCS2B02G485100;TraesCS2B02G485200;TraesCS2B02G485300
	Cluster 58	chr2B	Saccharide	708700404	709095630	395.23	2OG-FeII_Oxy, DIOX_N, UDPGT_2, adh_short	3	TraesCS2B02G513600;TraesCS2B02G513700;TraesCS2B02G513800;TraesCS2B02G513900;TraesCS2B02G514000;TraesCS2B02G514100;TraesCS2B02G514200;TraesCS2B02G514300;TraesCS2B02G514400
	Cluster 59	chr2B	Putative	786944487	787933012	988.52	AMP-binding, Epimerase, Methyltransf_2, Transferase, p450	6	TraesCS2B02G605800;TraesCS2B02G605900;TraesCS2B02G606000;TraesCS2B02G606100;TraesCS2B02G606200;TraesCS2B02G606300;TraesCS2B02G606400;TraesCS2B02G606500;TraesCS2B02G606600;TraesCS2B02G606700;TraesCS2_2766;TraesCS2B02G606800;TraesCS2B02G606900;TraesCS2B02G607000
	Cluster 60	chr2B	Polyketide	791359391	792803133	1443.74	2OG-FeII_Oxy, Amino_oxidase, Chal_sti_synt_C, Chal_sti_synt_N, DIOX_N, Epimerase, p450	6	TraesCS2B02G612200;TraesCS2B02G612300;TraesCS2B02G612400;TraesCS2B02G612700;TraesCS2B02G612800;TraesCS2B02G612900;TraesCS2B02G613000;TraesCS2B02G613100;TraesCS2B02G613200;TraesCS2B02G613300;TraesCS2_2780;TraesCS2B02G613400
	Cluster 61	chr2D	Terpene	1976954	2276097	299.14	Terpene_synth_C, p450	3	TraesCS2D02G002400;TraesCS2D02G002500;TraesCS2D02G002600;TraesCS2D02G002700;TraesCS2D02G002800;TraesCS2D02G002900;TraesCS2D02G003000;TraesCS2D02G003100;TraesCS2D02G003200
	Cluster 62	chr2D	Terpene	2478731	2964067	485.34	Terpene_synth, Terpene_synth_C, Transferase, p450	8	TraesCS2D02G004100;TraesCS2D02G004200;TraesCS2D02G004300;TraesCS2D02G004400;TraesCS2D02G004500;TraesCS2D02G004600;TraesCS2D02G004700;TraesCS2D02G004800;TraesCS2D02G004900;TraesCS2D02G005000;TraesCS2D02G005100;TraesCS2_2812;TraesCS2D02G005200;TraesCS2D02G005300;TraesCS2D02G005400;TraesCS2D02G005500;TraesCS2D02G005600;TraesCS2D02G005700;TraesCS2D02G005800;TraesCS2D02G005900;TraesCS2D02G006000;Traes…
	Cluster 63	chr2D	Terpene	3124260	4808399	1684.14	Terpene_synth, Terpene_synth_C, Transferase, p450	7	TraesCS2D02G006900;TraesCS2D02G007000;TraesCS2_2813;TraesCS2D02G007100;TraesCS2D02G007200;TraesCS2D02G007300;TraesCS2D02G007400;TraesCS2D02G007500;TraesCS2D02G007600;TraesCS2D02G007700;TraesCS2D02G007800;TraesCS2D02G008000;TraesCS2D02G008100;TraesCS2D02G008200;TraesCS2D02G008300;TraesCS2_2814;TraesCS2D02G008400;TraesCS2D02G008500;TraesCS2D02G008600;TraesCS2D02G008700;TraesCS2_2815;TraesCS2_2816;T…
	Cluster 64	chr2D	Polyketide	7531738	8052559	520.82	COesterase, Chal_sti_synt_C, Chal_sti_synt_N, Transferase, p450	5	TraesCS2D02G015600;TraesCS2D02G015700;TraesCS2D02G015800;TraesCS2D02G015900;TraesCS2D02G016000;TraesCS2D02G016100;TraesCS2D02G016200;TraesCS2D02G016300;TraesCS2D02G016400;TraesCS2D02G016500;TraesCS2D02G016600
	Cluster 65	chr2D	Saccharide	9849435	9926245	76.81	UDPGT_2, p450	3	TraesCS2D02G021100;TraesCS2D02G021200;TraesCS2D02G021300;TraesCS2D02G021400;TraesCS2D02G021500;TraesCS2D02G021600;TraesCS2D02G021700
	Cluster 66	chr2D	Terpene-Polyketide	10183495	10836131	652.64	COesterase, Chal_sti_synt_C, Chal_sti_synt_N, Terpene_synth, Terpene_synth_C, p450	5	TraesCS2D02G022400;TraesCS2D02G022500;TraesCS2D02G022600;TraesCS2D02G022700;TraesCS2D02G022800;TraesCS2_2838;TraesCS2D02G022900;TraesCS2D02G023000;TraesCS2D02G023100;TraesCS2D02G023300;TraesCS2D02G023400;TraesCS2D02G023500;TraesCS2D02G023600;TraesCS2D02G023700;TraesCS2D02G023800;TraesCS2D02G023900;TraesCS2D02G024000;TraesCS2D02G024100;TraesCS2D02G024200;TraesCS2D02G024300;TraesCS2D02G024400;Traes…
BGC 1(2D)	Cluster 67	chr2D	Terpene-Saccharide-Polyketide	11414568	12626892	1212.32	2OG-FeII_Oxy, Chal_sti_synt_C, Chal_sti_synt_N, DIOX_N, Methyltransf_2, Terpene_synth, Terpene_synth_C, UDPGT_2, p450	10	TraesCS2D02G027400;TraesCS2D02G027500;TraesCS2D02G027600;TraesCS2_2845;TraesCS2D02G027700;TraesCS2D02G027800;TraesCS2D02G027900;TraesCS2_2846;TraesCS2D02G028000;TraesCS2_2848;TraesCS2D02G028100;TraesCS2_2847;TraesCS2D02G028200;TraesCS2_2849;TraesCS2D02G028300;TraesCS2D02G028400;TraesCS2_2850;TraesCS2D02G028500;TraesCS2_2851;TraesCS2D02G028600;TraesCS2_2852;TraesCS2D02G028700;TraesCS2D02G028800;Tr…
	Cluster 68	chr2D	Lignan-Polyketide	13404962	13641278	236.32	Chal_sti_synt_C, Chal_sti_synt_N, Dirigent, Transferase, p450	5	TraesCS2D02G034500;TraesCS2D02G034600;TraesCS2D02G034700;TraesCS2D02G034800;TraesCS2D02G034900;TraesCS2_2862;TraesCS2D02G035000;TraesCS2D02G035100;TraesCS2D02G035200;TraesCS2D02G035400;TraesCS2_2863;TraesCS2D02G035500;TraesCS2D02G035600;TraesCS2D02G035700;TraesCS2D02G035800;TraesCS2D02G035900;TraesCS2D02G036000
	Cluster 69	chr2D	Saccharide	21465811	22244034	778.22	UDPGT_2, p450	3	TraesCS2D02G053900;TraesCS2D02G054000;TraesCS2D02G054100;TraesCS2D02G054200;TraesCS2D02G054300;TraesCS2D02G054400;TraesCS2D02G054500;TraesCS2D02G054600;TraesCS2D02G054700;TraesCS2D02G054800;TraesCS2D02G054900;TraesCS2_2893;TraesCS2D02G055000;TraesCS2D02G055100;TraesCS2D02G055200;TraesCS2D02G055300;TraesCS2D02G055400;TraesCS2D02G055500;TraesCS2D02G055600
	Cluster 70	chr2D	Putative	22986562	23455947	469.38	Aminotran_1_2, adh_short_C2, p450	4	TraesCS2D02G058000;TraesCS2D02G058100;TraesCS2D02G058200;TraesCS2D02G058300;TraesCS2D02G058400;TraesCS2D02G058500;TraesCS2D02G058600;TraesCS2D02G058700;TraesCS2D02G058734;TraesCS2D02G058800;TraesCS2D02G058900;TraesCS2D02G059000
	Cluster 71	chr2D	Lignan	24853458	25068015	214.56	2OG-FeII_Oxy, Dirigent, Transferase	3	TraesCS2D02G059600;TraesCS2D02G059700;TraesCS2D02G059800;TraesCS2D02G059900;TraesCS2D02G060000;TraesCS2_2897;TraesCS2_2898;TraesCS2D02G060100;TraesCS2_2899;TraesCS2_2900;TraesCS2_2901;TraesCS2D02G060200;TraesCS2D02G060300;TraesCS2D02G060400;TraesCS2D02G060500;TraesCS2D02G060600;TraesCS2D02G060700
	Cluster 72	chr2D	Saccharide	63516259	63714621	198.36	Methyltransf_11, UDPGT_2	3	TraesCS2D02G113900;TraesCS2D02G114000;TraesCS2D02G114100;TraesCS2D02G114200;TraesCS2D02G114300;TraesCS2D02G114400;TraesCS2_2986;TraesCS2_2988;TraesCS2D02G114500;TraesCS2_2985;TraesCS2_2987;TraesCS2D02G114600;TraesCS2D02G114800;TraesCS2D02G114900;TraesCS2_2989;TraesCS2_2990;TraesCS2D02G115000;TraesCS2D02G115100;TraesCS2D02G115200
	Cluster 73	chr2D	Lignan-Saccharide	118454079	119173405	719.33	Aminotran_1_2, Dirigent, Glycos_transf_1	3	TraesCS2D02G175000;TraesCS2D02G175100;TraesCS2D02G175200;TraesCS2D02G175300;TraesCS2D02G175400;TraesCS2D02G175500;TraesCS2D02G175600
	Cluster 74	chr2D	Saccharide	336458731	338947527	2488.8	AMP-binding, Peptidase_S10, UDPGT_2	3	TraesCS2D02G272000;TraesCS2_3435;TraesCS2_3436;TraesCS2D02G272100;TraesCS2D02G272200;TraesCS2_3437;TraesCS2_3438;TraesCS2D02G272300;TraesCS2D02G272400;TraesCS2D02G272500;TraesCS2D02G272600;TraesCS2D02G272700;TraesCS2D02G272800;TraesCS2_3439;TraesCS2D02G272900;TraesCS2D02G273000;TraesCS2_3440;TraesCS2_3441;TraesCS2D02G273100
	Cluster 75	chr2D	Putative	369246221	371462873	2216.65	AMP-binding, Epimerase, adh_short_C2, p450	4	TraesCS2D02G288100;TraesCS2D02G288200;TraesCS2D02G288300;TraesCS2D02G288400;TraesCS2D02G288500;TraesCS2D02G288600;TraesCS2D02G288700;TraesCS2D02G288800;TraesCS2_3507;TraesCS2D02G288900;TraesCS2D02G289000;TraesCS2D02G289100;TraesCS2D02G289200;TraesCS2_3508;TraesCS2D02G289300
	Cluster 76	chr2D	Terpene	536144080	537271977	1127.9	Terpene_synth, Terpene_synth_C, Transferase, p450	3	TraesCS2D02G422900;TraesCS2D02G423000;TraesCS2D02G423100;TraesCS2D02G423200;TraesCS2D02G423300;TraesCS2_3867;TraesCS2_3868;TraesCS2_3869;TraesCS2_3870;TraesCS2D02G423400;TraesCS2_3871;TraesCS2_3872;TraesCS2_3873;TraesCS2_3874;TraesCS2_3876;TraesCS2D02G423500;TraesCS2_3875;TraesCS2D02G423600;TraesCS2_3877;TraesCS2_3878;TraesCS2_3879;TraesCS2D02G423700;TraesCS2D02G423800;TraesCS2D02G423900;TraesCS2…
	Cluster 77	chr2D	Saccharide	586952126	587230659	278.53	2OG-FeII_Oxy, UDPGT_2, adh_short	3	TraesCS2D02G486800;TraesCS2D02G486900;TraesCS2D02G487000;TraesCS2D02G487100;TraesCS2D02G487200;TraesCS2D02G487300;TraesCS2D02G487400;TraesCS2D02G487500;TraesCS2D02G487600
	Cluster 78	chr2D	Putative	589200550	589766589	566.04	2OG-FeII_Oxy, Transferase, p450	4	TraesCS2D02G490300;TraesCS2_4010;TraesCS2D02G490400;TraesCS2D02G490500;TraesCS2D02G490600;TraesCS2D02G490700;TraesCS2D02G490800;TraesCS2D02G490900;TraesCS2D02G491000;TraesCS2D02G491100
	Cluster 79	chr2D	Saccharide	598695157	598931856	236.7	UDPGT_2, p450	3	TraesCS2D02G503900;TraesCS2D02G504000;TraesCS2_4042;TraesCS2D02G504100;TraesCS2D02G504200;TraesCS2D02G504300;TraesCS2D02G504400;TraesCS2D02G504500;TraesCS2D02G504600;TraesCS2D02G504700
	Cluster 80	chr2D	Putative	650435874	650722675	286.8	AMP-binding, Epimerase, p450	4	TraesCS2D02G598500;TraesCS2D02G598600;TraesCS2D02G598700;TraesCS2D02G598800;TraesCS2D02G598900;TraesCS2D02G599000;TraesCS2D02G599100;TraesCS2D02G599200
	Cluster 81	chr3A	Saccharide	10135929	10339156	203.23	Epimerase, Glycos_transf_1	3	TraesCS3A02G014600;TraesCS3A02G014700;TraesCS3A02G014800;TraesCS3A02G014900;TraesCS3A02G015000;TraesCS3A02G015100;TraesCS3A02G015200;TraesCS3A02G015300;TraesCS3A02G015400;TraesCS3A02G015500;TraesCS3_12
	Cluster 82	chr3A	Terpene-Saccharide-Polyketide	508073849	509632002	1558.15	Chal_sti_synt_C, Chal_sti_synt_N, NAD_binding_1, Prenyltrans, UDPGT_2	6	TraesCS3A02G278400;TraesCS3A02G278500;TraesCS3A02G278600;TraesCS3_857;TraesCS3A02G278700;TraesCS3_858;TraesCS3_859;TraesCS3A02G278800;TraesCS3A02G278900;TraesCS3A02G279000;TraesCS3A02G279100;TraesCS3A02G279300;TraesCS3A02G279400;TraesCS3A02G279500;TraesCS3A02G279600;TraesCS3A02G279700;TraesCS3A02G279800;TraesCS3A02G279900;TraesCS3A02G280000;TraesCS3A02G280100;TraesCS3A02G280200;TraesCS3_860;Traes…
	Cluster 83	chr3A	Saccharide	576191343	577652208	1460.87	UDPGT_2, p450	4	TraesCS3A02G331500;TraesCS3A02G331600;TraesCS3A02G331700;TraesCS3A02G331800;TraesCS3A02G331900;TraesCS3A02G332000;TraesCS3A02G332100;TraesCS3A02G332200;TraesCS3A02G332300;TraesCS3A02G332400;TraesCS3A02G332500;TraesCS3A02G332600;TraesCS3A02G332700;TraesCS3A02G332800;TraesCS3A02G332900;TraesCS3A02G333000;TraesCS3_1027;TraesCS3A02G333100;TraesCS3A02G333200;TraesCS3_1028
	Cluster 84	chr3A	Alkaloid	597095895	597423035	327.14	Bet_v_1, Epimerase, Methyltransf_11	3	TraesCS3A02G348200;TraesCS3A02G348300;TraesCS3A02G348400;TraesCS3A02G348500;TraesCS3A02G348600;TraesCS3A02G348700;TraesCS3A02G348800
	Cluster 85	chr3A	Saccharide-Terpene	667036217	667898196	861.98	Glycos_transf_1, Terpene_synth, Terpene_synth_C, p450	5	TraesCS3A02G424100;TraesCS3A02G424200;TraesCS3A02G424300;TraesCS3A02G424400;TraesCS3A02G424500;TraesCS3A02G424600;TraesCS3A02G424700;TraesCS3A02G424800;TraesCS3_1304;TraesCS3_1305;TraesCS3_1303;TraesCS3A02G424900;TraesCS3A02G425000;TraesCS3A02G425100;TraesCS3A02G425200;TraesCS3A02G425300;TraesCS3A02G425400;TraesCS3A02G425500
	Cluster 86	chr3A	Lignan	686110230	686182954	72.72	2OG-FeII_Oxy, DIOX_N, Dirigent, adh_short	3	TraesCS3A02G444300;TraesCS3A02G444400;TraesCS3A02G444500;TraesCS3A02G444600;TraesCS3A02G444700;TraesCS3A02G444800;TraesCS3A02G444900;TraesCS3A02G445000;TraesCS3_1341
	Cluster 87	chr3A	Saccharide-Terpene	727942618	728522696	580.08	PRISE, Transferase, UDPGT_2	3	TraesCS3A02G506200;TraesCS3A02G506300;TraesCS3A02G506400;TraesCS3A02G506500;TraesCS3A02G506600;TraesCS3A02G506700;TraesCS3A02G506800;TraesCS3A02G506900;TraesCS3A02G507100;TraesCS3A02G507200;TraesCS3A02G507300;TraesCS3A02G507400
	Cluster 88	chr3A	Saccharide	742827228	742974396	147.17	UDPGT_2, p450	3	TraesCS3A02G529200;TraesCS3A02G529300;TraesCS3A02G529400;TraesCS3A02G529500;TraesCS3A02G529600
	Cluster 89	chr3B	Saccharide	16364951	17077720	712.77	Cellulose_synt, UDPGT_2	3	TraesCS3B02G034300;TraesCS3B02G034400;TraesCS3B02G034500;TraesCS3_1495;TraesCS3_1496;TraesCS3_1497;TraesCS3_1498;TraesCS3_1499;TraesCS3B02G034600;TraesCS3B02G034700;TraesCS3B02G034800;TraesCS3B02G034900;TraesCS3B02G035000
	Cluster 90	chr3B	Saccharide	39319948	39680386	360.44	Methyltransf_7, UDPGT_2	3	TraesCS3B02G065600;TraesCS3B02G065700;TraesCS3B02G065800;TraesCS3B02G065900;TraesCS3B02G066000;TraesCS3B02G066100;TraesCS3_1552;TraesCS3_1553;TraesCS3B02G066200;TraesCS3B02G066300;TraesCS3B02G066400;TraesCS3B02G066500;TraesCS3B02G066600;TraesCS3B02G066700
	Cluster 91	chr3B	Terpene	57031403	59233444	2202.04	Prenyltrans, Transferase, p450	3	TraesCS3B02G088700;TraesCS3B02G088800;TraesCS3B02G088900;TraesCS3B02G089000;TraesCS3_1589;TraesCS3B02G089100;TraesCS3_1590;TraesCS3B02G089200;TraesCS3B02G089300;TraesCS3_1591;TraesCS3B02G089400;TraesCS3B02G089500;TraesCS3B02G089600;TraesCS3B02G089700;TraesCS3B02G089800
	Cluster 92	chr3B	Putative	127614447	130351387	2736.94	2OG-FeII_Oxy, Aminotran_1_2, COesterase, DIOX_N	4	TraesCS3B02G141200;TraesCS3B02G141300;TraesCS3_1708;TraesCS3_1709;TraesCS3_1710;TraesCS3B02G141400;TraesCS3_1711;TraesCS3_1712;TraesCS3_1713;TraesCS3B02G141500;TraesCS3B02G141600;TraesCS3B02G141700;TraesCS3_1714;TraesCS3_1715;TraesCS3_1716;TraesCS3_1717;TraesCS3B02G141800;TraesCS3B02G141900;TraesCS3B02G142000;TraesCS3B02G142100;TraesCS3_1718;TraesCS3_1720;TraesCS3B02G142200;TraesCS3_1719;TraesCS3…
	Cluster 93	chr3B	Terpene	136275370	136977055	701.68	Terpene_synth, Terpene_synth_C, Transferase, p450	3	TraesCS3B02G146400;TraesCS3_1733;TraesCS3B02G146500;TraesCS3B02G146600;TraesCS3_1734;TraesCS3_1735;TraesCS3B02G146700;TraesCS3B02G146800;TraesCS3B02G146900
	Cluster 94	chr3B	Saccharide	224815273	225460723	645.45	Peptidase_S10, UDPGT_2	3	TraesCS3B02G197600;TraesCS3B02G197700;TraesCS3_1847;TraesCS3_1848;TraesCS3B02G197800;TraesCS3B02G197900;TraesCS3B02G198000;TraesCS3B02G198100
	Cluster 95	chr3B	Saccharide-Polyketide	503782204	505454972	1672.77	Chal_sti_synt_C, Chal_sti_synt_N, NAD_binding_1, UDPGT_2	4	TraesCS3B02G313400;TraesCS3B02G313500;TraesCS3B02G313600;TraesCS3B02G313700;TraesCS3B02G313800;TraesCS3B02G313900;TraesCS3B02G314000;TraesCS3_2279;TraesCS3_2280;TraesCS3B02G314100;TraesCS3B02G314200;TraesCS3B02G314300;TraesCS3B02G314400
	Cluster 96	chr3B	Saccharide	573392749	574784962	1392.21	UDPGT_2, p450	4	TraesCS3B02G361700;TraesCS3B02G361800;TraesCS3B02G361872;TraesCS3B02G361900;TraesCS3B02G362000;TraesCS3B02G362100;TraesCS3B02G362200;TraesCS3B02G362400;TraesCS3B02G362500;TraesCS3_2467;TraesCS3B02G362600;TraesCS3B02G362700;TraesCS3_2468;TraesCS3_2470;TraesCS3_2469;TraesCS3B02G362800;TraesCS3B02G362900;TraesCS3B02G363000;TraesCS3B02G363100;TraesCS3B02G363200;TraesCS3_2471;TraesCS3_2472;TraesCS3_24…
	Cluster 97	chr3B	Alkaloid	597733342	598278672	545.33	Bet_v_1, Epimerase, Methyltransf_11	3	TraesCS3B02G380100;TraesCS3B02G380200;TraesCS3B02G380300;TraesCS3B02G380400;TraesCS3B02G380500;TraesCS3B02G380600;TraesCS3B02G380700;TraesCS3_2527;TraesCS3B02G380800
	Cluster 98	chr3B	Terpene	703981152	704308914	327.76	Terpene_synth, Terpene_synth_C, p450	3	TraesCS3B02G460300;TraesCS3B02G460400;TraesCS3_2724;TraesCS3B02G460500;TraesCS3B02G460600;TraesCS3_2725;TraesCS3B02G460700;TraesCS3B02G460800;TraesCS3B02G460900
	Cluster 99	chr3B	Lignan	726333168	726891946	558.78	Dirigent, adh_short	3	TraesCS3B02G477700;TraesCS3B02G477800;TraesCS3B02G477900;TraesCS3B02G478000;TraesCS3B02G478100;TraesCS3B02G478200;TraesCS3B02G478300;TraesCS3B02G478400;TraesCS3B02G478500
	Cluster 100	chr3B	Saccharide-Terpene	804901730	805495858	594.13	PRISE, Transferase, UDPGT_2, p450	4	TraesCS3B02G574500;TraesCS3B02G574600;TraesCS3B02G574700;TraesCS3B02G574800;TraesCS3B02G574900;TraesCS3B02G575000;TraesCS3B02G575100;TraesCS3B02G575300;TraesCS3B02G575400;TraesCS3B02G575500
	Cluster 101	chr3B	Lignan	822489850	822878620	388.77	2OG-FeII_Oxy, DIOX_N, Dirigent, Lipoxygenase	3	TraesCS3B02G602400;TraesCS3B02G602500;TraesCS3B02G602600;TraesCS3B02G602700;TraesCS3_2908;TraesCS3_2909;TraesCS3B02G602800;TraesCS3B02G602900;TraesCS3B02G603000;TraesCS3B02G603100;TraesCS3_2910;TraesCS3B02G603200
	Cluster 102	chr3D	Saccharide-Polyketide	387156327	388606856	1450.53	Chal_sti_synt_C, Chal_sti_synt_N, NAD_binding_1, UDPGT_2	4	TraesCS3D02G279300;TraesCS3D02G279400;TraesCS3D02G279500;TraesCS3D02G279600;TraesCS3D02G279700;TraesCS3D02G279800;TraesCS3D02G279900;TraesCS3D02G280000;TraesCS3D02G280100;TraesCS3D02G280200;TraesCS3D02G280300;TraesCS3D02G280400;TraesCS3D02G280500;TraesCS3D02G280600;TraesCS3D02G280700
	Cluster 103	chr3D	Alkaloid	454873905	455086347	212.44	Bet_v_1, Epimerase, Methyltransf_11	3	TraesCS3D02G341800;TraesCS3D02G341900;TraesCS3D02G342000;TraesCS3_4037;TraesCS3D02G342100;TraesCS3D02G342200;TraesCS3_4038;TraesCS3D02G342300;TraesCS3D02G342400;TraesCS3D02G342500;TraesCS3D02G342600;TraesCS3D02G342700
	Cluster 104	chr3D	Lignan	548509926	548705695	195.77	2OG-FeII_Oxy, DIOX_N, Dirigent, adh_short	3	TraesCS3D02G436500;TraesCS3_4328;TraesCS3D02G436600;TraesCS3D02G436700;TraesCS3D02G436900;TraesCS3_4329;TraesCS3D02G437000;TraesCS3D02G437100;TraesCS3_4330;TraesCS3D02G437200;TraesCS3D02G437300;TraesCS3D02G437400;TraesCS3D02G437500;TraesCS3_4331;TraesCS3D02G437600;TraesCS3D02G437700
	Cluster 105	chr3D	Saccharide-Terpene	597868255	598210993	342.74	PRISE, Transferase, UDPGT_2	3	TraesCS3D02G513900;TraesCS3D02G514000;TraesCS3D02G514100;TraesCS3D02G514200;TraesCS3D02G514300;TraesCS3D02G514400;TraesCS3D02G514500;TraesCS3D02G514600;TraesCS3D02G514700;TraesCS3D02G514800
	Cluster 106	chr4A	Saccharide-Polyketide	4604939	4907848	302.91	Chal_sti_synt_C, Glycos_transf_1, p450	3	TraesCS4A02G007000;TraesCS4A02G007100;TraesCS4_14;TraesCS4A02G007200;TraesCS4A02G007300;TraesCS4A02G007400;TraesCS4A02G007500;TraesCS4A02G007600;TraesCS4A02G007700;TraesCS4A02G007800;TraesCS4A02G007900;TraesCS4A02G008000;TraesCS4A02G008100;TraesCS4_15
	Cluster 107	chr4A	Lignan	6827458	7225139	397.68	Acetyltransf_1, Dirigent, Methyltransf_2, p450	4	TraesCS4_26;TraesCS4A02G011900;TraesCS4A02G012000;TraesCS4A02G012100;TraesCS4A02G012200;TraesCS4A02G012300;TraesCS4A02G012400;TraesCS4A02G012500;TraesCS4A02G012600;TraesCS4_27;TraesCS4A02G012700
	Cluster 108	chr4A	Saccharide	572214176	572730510	516.33	Transferase, UDPGT_2	3	TraesCS4A02G259300;TraesCS4A02G259400;TraesCS4A02G259500;TraesCS4A02G259600;TraesCS4A02G259700;TraesCS4A02G259800;TraesCS4A02G259900;TraesCS4A02G260000;TraesCS4A02G260100
	Cluster 109	chr4A	Saccharide	597813468	597999124	185.66	Peptidase_S10, UDPGT_2, adh_short	3	TraesCS4A02G299200;TraesCS4A02G299300;TraesCS4A02G299400;TraesCS4A02G299500;TraesCS4A02G299600;TraesCS4A02G299700;TraesCS4A02G299800;TraesCS4A02G299900;TraesCS4A02G300000;TraesCS4A02G300100;TraesCS4A02G300200
	Cluster 110	chr4A	Polyketide	599563957	599894306	330.35	Chal_sti_synt_C, Epimerase, Transferase	3	TraesCS4A02G303700;TraesCS4A02G303800;TraesCS4A02G303900;TraesCS4A02G304000;TraesCS4A02G304100;TraesCS4A02G304200;TraesCS4A02G304300;TraesCS4_914;TraesCS4A02G304400;TraesCS4A02G304500;TraesCS4_915;TraesCS4A02G304600
	Cluster 111	chr4A	Saccharide	602159374	602397660	238.29	2OG-FeII_Oxy, DIOX_N, UDPGT_2, p450	4	TraesCS4A02G308600;TraesCS4A02G308700;TraesCS4A02G308800;TraesCS4A02G308900;TraesCS4A02G309000;TraesCS4A02G309100
	Cluster 112	chr4A	Polyketide	668354215	668941280	587.07	AMP-binding, COesterase, Chal_sti_synt_C, Chal_sti_synt_N	3	TraesCS4A02G392700;TraesCS4A02G392800;TraesCS4A02G392900;TraesCS4A02G393000;TraesCS4A02G393100;TraesCS4A02G393200
	Cluster 113	chr4A	Putative	669382907	669894466	511.56	AMP-binding, Aminotran_1_2, Transferase	4	TraesCS4A02G393800;TraesCS4A02G393900;TraesCS4A02G394100;TraesCS4A02G394200;TraesCS4A02G394300;TraesCS4_1067;TraesCS4A02G394400;TraesCS4A02G394500;TraesCS4A02G394600;TraesCS4A02G394700;TraesCS4A02G394800
	Cluster 114	chr4A	Polyketide	707156864	708405453	1248.59	2OG-FeII_Oxy, COesterase, Chal_sti_synt_C, Chal_sti_synt_N, DIOX_N, adh_short	4	TraesCS4A02G437300;TraesCS4A02G437400;TraesCS4A02G437500;TraesCS4A02G437600;TraesCS4A02G437700;TraesCS4A02G437800;TraesCS4A02G437900;TraesCS4A02G438000;TraesCS4A02G438100;TraesCS4A02G438200;TraesCS4A02G438300;TraesCS4A02G438400;TraesCS4A02G438500
	Cluster 115	chr4A	Saccharide	710207382	710477833	270.45	2OG-FeII_Oxy, DIOX_N, Methyltransf_3, UDPGT_2	3	TraesCS4A02G442000;TraesCS4A02G442100;TraesCS4A02G442200;TraesCS4A02G442300;TraesCS4_1123;TraesCS4A02G442400;TraesCS4A02G442500
	Cluster 116	chr4A	Saccharide	713447432	714364681	917.25	Glycos_transf_1, Methyltransf_7, UDPGT_2, p450	7	TraesCS4A02G445500;TraesCS4A02G445600;TraesCS4_1131;TraesCS4A02G445700;TraesCS4A02G445800;TraesCS4A02G445900;TraesCS4A02G446100;TraesCS4A02G446200;TraesCS4A02G446300;TraesCS4A02G446400;TraesCS4A02G446500;TraesCS4_1132;TraesCS4A02G446600;TraesCS4A02G446700;TraesCS4_1133;TraesCS4A02G446800;TraesCS4A02G446900;TraesCS4A02G447000;TraesCS4A02G447100
	Cluster 117	chr4A	Lignan-Terpene	742530273	743167234	636.96	2OG-FeII_Oxy, DIOX_N, Dirigent, SQHop_cyclase_C, SQHop_cyclase_N, Transferase, p450	5	TraesCS4A02G495500;TraesCS4_1188;TraesCS4A02G495600;TraesCS4_1189;TraesCS4A02G495700;TraesCS4_1190;TraesCS4A02G495800;TraesCS4A02G495900;TraesCS4A02G496000;TraesCS4A02G496100;TraesCS4A02G496200;TraesCS4A02G496300;TraesCS4A02G496400;TraesCS4A02G496500;TraesCS4A02G496600;TraesCS4A02G496700;TraesCS4A02G496800
	Cluster 118	chr4B	Saccharide	3768516	3883924	115.41	2OG-FeII_Oxy, DIOX_N, UDPGT_2, p450	5	TraesCS4B02G005300;TraesCS4B02G005400;TraesCS4B02G005500;TraesCS4B02G005600;TraesCS4B02G005700;TraesCS4B02G005800;TraesCS4B02G005900;TraesCS4B02G006000
	Cluster 119	chr4B	Lignan	576840106	577176735	336.63	Dirigent, Methyltransf_2, p450	3	TraesCS4B02G291700;TraesCS4_2048;TraesCS4B02G291800;TraesCS4B02G291900;TraesCS4B02G292000
	Cluster 120	chr4B	Putative	620884466	621813945	929.48	AMP-binding, COesterase, Transferase, p450	4	TraesCS4B02G329700;TraesCS4B02G329800;TraesCS4B02G329900;TraesCS4B02G330000;TraesCS4B02G330100;TraesCS4B02G330200;TraesCS4B02G330300;TraesCS4_2136;TraesCS4B02G330400;TraesCS4_2137;TraesCS4B02G330500;TraesCS4B02G330600;TraesCS4B02G330700;TraesCS4B02G330800;TraesCS4B02G330900;TraesCS4B02G331000;TraesCS4B02G331100;TraesCS4B02G331200
	Cluster 121	chr4B	Saccharide	662612468	663764336	1151.87	Methyltransf_2, Transferase, UDPGT_2	3	TraesCS4B02G383500;TraesCS4B02G383600;TraesCS4B02G383700;TraesCS4B02G383800;TraesCS4B02G383900;TraesCS4B02G384000;TraesCS4_2225;TraesCS4B02G384100;TraesCS4B02G384200;TraesCS4B02G384300;TraesCS4B02G384400;TraesCS4_2226;TraesCS4_2227
	Cluster 122	chr4B	Lignan-Saccharide	663907386	664471189	563.8	Amino_oxidase, Dirigent, Transferase, UDPGT_2	4	TraesCS4B02G384700;TraesCS4B02G384800;TraesCS4B02G384900;TraesCS4B02G385000;TraesCS4B02G385200;TraesCS4B02G385300;TraesCS4B02G385400;TraesCS4B02G385500
	Cluster 123	chr4B	Saccharide	665573964	665996721	422.76	2OG-FeII_Oxy, UDPGT_2, p450	6	TraesCS4B02G388500;TraesCS4B02G388600;TraesCS4B02G388700;TraesCS4B02G388800;TraesCS4B02G388900;TraesCS4_2233;TraesCS4B02G389000;TraesCS4B02G389100;TraesCS4B02G389200;TraesCS4B02G389300;TraesCS4B02G389400;TraesCS4B02G389500;TraesCS4_2234;TraesCS4B02G389600
	Cluster 124	chr4D	Saccharide	3224674	3304243	79.57	2OG-FeII_Oxy, DIOX_N, UDPGT_2, p450	4	TraesCS4D02G005200;TraesCS4D02G005300;TraesCS4D02G005400;TraesCS4D02G005500;TraesCS4D02G005600;TraesCS4D02G005700
	Cluster 125	chr4D	Polyketide	3834924	4149467	314.54	Chal_sti_synt_C, Epimerase	3	TraesCS4D02G007900;TraesCS4D02G008000;TraesCS4_2271;TraesCS4D02G008100;TraesCS4D02G008200;TraesCS4D02G008300;TraesCS4D02G008400;TraesCS4D02G008500
	Cluster 126	chr4D	Saccharide	5549829	5701880	152.05	Peptidase_S10, UDPGT_2, adh_short	3	TraesCS4D02G011300;TraesCS4_2276;TraesCS4_2277;TraesCS4_2278;TraesCS4_2279;TraesCS4D02G011400;TraesCS4D02G011500;TraesCS4D02G011600;TraesCS4D02G011700;TraesCS4D02G011800;TraesCS4D02G011900;TraesCS4D02G012100;TraesCS4D02G012200;TraesCS4D02G012300;TraesCS4D02G012400
	Cluster 127	chr4D	Lignan	82237591	82622097	384.51	Dirigent, Peptidase_S10	3	TraesCS4D02G103500;TraesCS4D02G103600;TraesCS4D02G103700;TraesCS4D02G103800;TraesCS4D02G103900;TraesCS4D02G104000
	Cluster 128	chr4D	Lignan	461403651	461644449	240.8	Dirigent, Methyltransf_2, p450	3	TraesCS4D02G290200;TraesCS4D02G290300;TraesCS4D02G290400;TraesCS4D02G290500;TraesCS4D02G290600;TraesCS4D02G290700
	Cluster 129	chr4D	Putative	486364648	487005361	640.71	AMP-binding, COesterase, Transferase, p450	4	TraesCS4D02G326700;TraesCS4D02G326900;TraesCS4D02G327100;TraesCS4D02G327200;TraesCS4_3243;TraesCS4D02G327300;TraesCS4_3244;TraesCS4D02G327400;TraesCS4D02G327500;TraesCS4D02G327600;TraesCS4D02G327700;TraesCS4D02G327800;TraesCS4D02G327900;TraesCS4D02G328000;TraesCS4D02G328100;TraesCS4D02G328200;TraesCS4_3245;TraesCS4D02G328300
	Cluster 130	chr4D	Putative	500442548	501263499	820.95	Aminotran_1_2, GMC_oxred_C, GMC_oxred_N, Lipoxygenase, Methyltransf_2	4	TraesCS4D02G346600;TraesCS4D02G346700;TraesCS4D02G346800;TraesCS4_3268;TraesCS4D02G346900;TraesCS4_3269;TraesCS4D02G347000;TraesCS4D02G347100;TraesCS4D02G347200;TraesCS4_3270;TraesCS4D02G347300;TraesCS4D02G347400
	Cluster 131	chr4D	Polyketide	503102775	503632665	529.89	Chal_sti_synt_C, Chal_sti_synt_N, Methyltransf_2, adh_short, p450	4	TraesCS4D02G351000;TraesCS4D02G351100;TraesCS4D02G351200;TraesCS4D02G351300;TraesCS4D02G351400;TraesCS4D02G351500;TraesCS4D02G351600;TraesCS4D02G351700;TraesCS4D02G351800;TraesCS4D02G351900;TraesCS4D02G352000;TraesCS4D02G352100;TraesCS4_3287;TraesCS4D02G352200;TraesCS4_3286;TraesCS4D02G352300
	Cluster 132	chr4D	Lignan-Saccharide	506681224	507072463	391.24	Dirigent, Transferase, UDPGT_2	3	TraesCS4D02G359200;TraesCS4D02G359300;TraesCS4D02G359400;TraesCS4D02G359500;TraesCS4D02G359600;TraesCS4D02G359700;TraesCS4D02G359800
BGC 3(5A)	Cluster 133	chr5A	Terpene	3130878	3330415	199.54	Epimerase, Prenyltrans, SQHop_cyclase_C, SQHop_cyclase_N, p450	3	TraesCS5A02G004500;TraesCS5A02G004600;TraesCS5A02G004700;TraesCS5A02G004800;TraesCS5A02G004900;TraesCS5A02G005000
	Cluster 134	chr5A	Terpene	3392643	3534125	141.48	Prenyltrans, SQHop_cyclase_C, SQHop_cyclase_N, p450	3	TraesCS5A02G005500;TraesCS5_12;TraesCS5_13;TraesCS5_14;TraesCS5_15;TraesCS5_16;TraesCS5_17;TraesCS5_18;TraesCS5A02G005600;TraesCS5A02G005700;TraesCS5A02G005800;TraesCS5A02G005900;TraesCS5A02G006000;TraesCS5A02G006100;TraesCS5A02G006200
	Cluster 135	chr5A	Saccharide	269898874	271083356	1184.48	Acetyltransf_1, FA_desaturase_2, Glycos_transf_1	3	TraesCS5_303;TraesCS5A02G123600;TraesCS5A02G123700;TraesCS5A02G123800;TraesCS5_304;TraesCS5_305;TraesCS5A02G123900;TraesCS5A02G124000;TraesCS5A02G124100
	Cluster 136	chr5A	Alkaloid	295295283	296490165	1194.88	HMGL-like, Str_synth, p450	3	TraesCS5A02G131100;TraesCS5A02G131200;TraesCS5A02G131300;TraesCS5A02G131400;TraesCS5_322;TraesCS5A02G131500;TraesCS5_323;TraesCS5A02G131600;TraesCS5_324;TraesCS5A02G131700
	Cluster 137	chr5A	Saccharide	457327890	457947215	619.33	COesterase, UDPGT_2	7	TraesCS5A02G241700;TraesCS5A02G241800;TraesCS5_627;TraesCS5_628;TraesCS5A02G241900;TraesCS5A02G242000;TraesCS5A02G242100;TraesCS5A02G242200;TraesCS5A02G242300;TraesCS5A02G242400;TraesCS5A02G242500;TraesCS5A02G242600;TraesCS5A02G242700;TraesCS5A02G242800;TraesCS5A02G242900;TraesCS5A02G243000;TraesCS5A02G243100;TraesCS5A02G243200;TraesCS5A02G243300;TraesCS5A02G243400
	Cluster 138	chr5A	Putative	479963906	480896839	932.93	Epimerase, p450	4	TraesCS5A02G269100;TraesCS5A02G269200;TraesCS5_684;TraesCS5A02G269300;TraesCS5A02G269400;TraesCS5A02G269500;TraesCS5_685;TraesCS5A02G269600;TraesCS5A02G269700;TraesCS5A02G269800;TraesCS5A02G269900;TraesCS5A02G270000;TraesCS5A02G270100;TraesCS5A02G270200;TraesCS5A02G270300;TraesCS5A02G270400;TraesCS5A02G270500;TraesCS5A02G270600;TraesCS5A02G270700
	Cluster 139	chr5A	Lignan	511816784	512128035	311.25	Dirigent, Epimerase	3	TraesCS5A02G302300;TraesCS5A02G302400;TraesCS5A02G302500;TraesCS5A02G302600;TraesCS5A02G302700
	Cluster 140	chr5A	Putative	519847146	520304775	457.63	AMP-binding, Peptidase_S10, p450	5	TraesCS5A02G306800;TraesCS5_767;TraesCS5A02G306900;TraesCS5A02G307000;TraesCS5A02G307100;TraesCS5_768;TraesCS5A02G307200;TraesCS5A02G307300;TraesCS5_769;TraesCS5_770;TraesCS5_771;TraesCS5_773;TraesCS5A02G307400;TraesCS5_772;TraesCS5_774;TraesCS5A02G307500;TraesCS5A02G307600;TraesCS5A02G307700
	Cluster 141	chr5A	Saccharide	528821151	529156450	335.3	Glycos_transf_2, UDPGT_2, p450	3	TraesCS5A02G318000;TraesCS5A02G318100;TraesCS5A02G318200;TraesCS5_790;TraesCS5_789;TraesCS5_791;TraesCS5A02G318300;TraesCS5A02G318400;TraesCS5A02G318500;TraesCS5_792;TraesCS5_793;TraesCS5_794
	Cluster 142	chr5A	Saccharide	619124365	619504536	380.17	Aminotran_1_2, COesterase, UDPGT_2	3	TraesCS5_1009;TraesCS5A02G436300;TraesCS5A02G436400;TraesCS5A02G436500;TraesCS5A02G436600;TraesCS5A02G436700;TraesCS5A02G436800;TraesCS5A02G436900;TraesCS5A02G437000;TraesCS5A02G437100;TraesCS5A02G437200;TraesCS5A02G437300;TraesCS5A02G437400;TraesCS5A02G437500
	Cluster 143	chr5A	Saccharide	657345396	657572646	227.25	Glycos_transf_2, UDPGT_2, p450	3	TraesCS5A02G486600;TraesCS5_1080;TraesCS5A02G486700;TraesCS5A02G486800;TraesCS5A02G486900;TraesCS5A02G487000;TraesCS5_1081;TraesCS5_1082;TraesCS5A02G487100;TraesCS5A02G487200;TraesCS5A02G487300;TraesCS5A02G487400;TraesCS5A02G487500
	Cluster 144	chr5A	Lignan-Saccharide	702809688	703473640	663.95	Amino_oxidase, Dirigent, Transferase, UDPGT_2	4	TraesCS5A02G548900;TraesCS5A02G549100;TraesCS5A02G549200;TraesCS5A02G549300;TraesCS5A02G549400;TraesCS5A02G549500;TraesCS5A02G549600;TraesCS5A02G549700;TraesCS5_1189;TraesCS5A02G549800
	Cluster 145	chr5A	Saccharide	705552183	705824621	272.44	UDPGT_2, p450	3	TraesCS5A02G552800;TraesCS5A02G552900;TraesCS5A02G553000;TraesCS5A02G553100;TraesCS5A02G553200
	Cluster 146	chr5A	Putative	708017460	708346293	328.83	DIOX_N, p450	4	TraesCS5A02G556800;TraesCS5A02G556900;TraesCS5A02G557000;TraesCS5A02G557100;TraesCS5A02G557200
	Cluster 147	chr5B	Saccharide	222121767	222990945	869.18	Acetyltransf_1, FA_desaturase_2, Glycos_transf_1	3	TraesCS5B02G123100;TraesCS5B02G123200;TraesCS5B02G123300;TraesCS5B02G123400;TraesCS5B02G123500;TraesCS5B02G123600;TraesCS5B02G123700
	Cluster 148	chr5B	Alkaloid	249067585	250013406	945.82	HMGL-like, Str_synth, p450	3	TraesCS5B02G133200;TraesCS5B02G133400;TraesCS5B02G133500;TraesCS5B02G133600
	Cluster 149	chr5B	Saccharide	419617613	421275986	1658.37	COesterase, UDPGT_2	6	TraesCS5B02G238900;TraesCS5B02G239000;TraesCS5B02G239100;TraesCS5B02G239200;TraesCS5B02G239300;TraesCS5B02G239400;TraesCS5B02G239500;TraesCS5B02G239600;TraesCS5B02G239700;TraesCS5B02G239800;TraesCS5_1850;TraesCS5B02G239900;TraesCS5B02G240000;TraesCS5B02G240100;TraesCS5B02G240200;TraesCS5B02G240300;TraesCS5B02G240400;TraesCS5B02G240500;TraesCS5B02G240600;TraesCS5B02G240700;TraesCS5B02G240800;Traes…
	Cluster 150	chr5B	Lignan	486626127	487577388	951.26	Dirigent, Epimerase	3	TraesCS5B02G302100;TraesCS5B02G302300;TraesCS5_2018;TraesCS5_2017;TraesCS5B02G302400;TraesCS5B02G302500;TraesCS5B02G302600;TraesCS5B02G302700;TraesCS5B02G302800;TraesCS5B02G302900;TraesCS5B02G303000
	Cluster 151	chr5B	Putative	490991677	491161888	170.21	AMP-binding, Peptidase_S10, p450	4	TraesCS5B02G307800;TraesCS5B02G307900;TraesCS5B02G308000;TraesCS5B02G308100;TraesCS5B02G308200;TraesCS5B02G308300
	Cluster 152	chr5B	Saccharide	502991943	503302502	310.56	Glycos_transf_2, UDPGT_2, p450	3	TraesCS5B02G318500;TraesCS5B02G318600;TraesCS5B02G318700;TraesCS5_2037;TraesCS5_2038;TraesCS5B02G318800;TraesCS5B02G318900;TraesCS5B02G319000;TraesCS5_2039;TraesCS5_2040;TraesCS5_2041;TraesCS5_2042;TraesCS5B02G319100;TraesCS5_2043
	Cluster 153	chr5B	Lignan-Polyketide-Alkaloid	560264311	562594931	2330.62	Chal_sti_synt_C, Chal_sti_synt_N, Dirigent, Lipoxygenase, Str_synth	4	TraesCS5B02G382100;TraesCS5B02G382200;TraesCS5B02G382300;TraesCS5B02G382400;TraesCS5B02G382600;TraesCS5B02G382700;TraesCS5B02G382800;TraesCS5B02G382900;TraesCS5B02G383000;TraesCS5B02G383100;TraesCS5B02G383200;TraesCS5B02G383300;TraesCS5B02G383400;TraesCS5B02G383500;TraesCS5B02G383600;TraesCS5B02G383700
	Cluster 154	chr5B	Saccharide	611592972	612002158	409.19	Aminotran_1_2, COesterase, UDPGT_2	3	TraesCS5B02G439400;TraesCS5_2260;TraesCS5B02G439500;TraesCS5B02G439630;TraesCS5B02G439700;TraesCS5B02G439800;TraesCS5B02G439900;TraesCS5_2261;TraesCS5B02G440000
	Cluster 155	chr5B	Saccharide	667467445	668667907	1200.46	Glycos_transf_2, UDPGT_2, p450	3	TraesCS5B02G500500;TraesCS5_2362;TraesCS5B02G500600;TraesCS5B02G500700;TraesCS5B02G500800;TraesCS5_2363;TraesCS5B02G500900;TraesCS5B02G501000;TraesCS5B02G501100;TraesCS5B02G501200;TraesCS5_2364;TraesCS5B02G501300;TraesCS5_2365;TraesCS5_2366;TraesCS5B02G501400
	Cluster 156	chr5B	Saccharide	687365628	687983140	617.51	Amino_oxidase, UDPGT_2, p450	3	TraesCS5B02G528800;TraesCS5B02G528900;TraesCS5B02G529000;TraesCS5B02G529100;TraesCS5_2427;TraesCS5B02G529200;TraesCS5B02G529300;TraesCS5_2429;TraesCS5_2428;TraesCS5B02G529400;TraesCS5B02G529500
	Cluster 157	chr5D	Terpene	5208146	5698130	489.98	Epimerase, Prenyltrans, SQHop_cyclase_C, SQHop_cyclase_N, p450	4	TraesCS5D02G006100;TraesCS5D02G006200;TraesCS5D02G006300;TraesCS5D02G006400;TraesCS5D02G006500;TraesCS5D02G006600;TraesCS5_2523;TraesCS5D02G006700;TraesCS5D02G006800
BGC 3(5D)	Cluster 158	chr5D	Terpene	6353095	6510611	157.52	Epimerase, Prenyltrans, SQHop_cyclase_C, SQHop_cyclase_N, p450	3	TraesCS5D02G011700;TraesCS5D02G011800;TraesCS5D02G011900;TraesCS5D02G012000;TraesCS5D02G012100;TraesCS5D02G012200;TraesCS5D02G012300;TraesCS5_2532
	Cluster 159	chr5D	Saccharide	62931512	65231120	2299.61	COesterase, UDPGT_2, p450	3	TraesCS5D02G067600;TraesCS5_2633;TraesCS5D02G067700;TraesCS5D02G067800;TraesCS5D02G067900;TraesCS5_2634;TraesCS5D02G068000;TraesCS5D02G068100;TraesCS5D02G068200;TraesCS5D02G068300;TraesCS5D02G068400;TraesCS5D02G068500;TraesCS5D02G068600
	Cluster 160	chr5D	Saccharide	209114085	209688509	574.42	Acetyltransf_1, FA_desaturase_2, Glycos_transf_1	3	TraesCS5D02G131500;TraesCS5D02G131600;TraesCS5_2882;TraesCS5D02G131700;TraesCS5D02G131800;TraesCS5D02G131900;TraesCS5D02G132000
	Cluster 161	chr5D	Alkaloid	223071454	223677644	606.19	HMGL-like, Str_synth, p450	3	TraesCS5D02G139700;TraesCS5D02G139800;TraesCS5_2901;TraesCS5D02G139900;TraesCS5_2902;TraesCS5D02G140000;TraesCS5_2903;TraesCS5_2904;TraesCS5_2905
	Cluster 162	chr5D	Saccharide	355384210	355874597	490.39	COesterase, UDPGT_2	4	TraesCS5D02G248500;TraesCS5D02G248600;TraesCS5D02G248700;TraesCS5D02G248800;TraesCS5D02G248900;TraesCS5D02G249000;TraesCS5D02G249100
	Cluster 163	chr5D	Lignan	406127883	406499348	371.46	Dirigent, Epimerase	3	TraesCS5D02G308800;TraesCS5D02G308900;TraesCS5D02G309000;TraesCS5D02G309100;TraesCS5D02G309200;TraesCS5D02G309300;TraesCS5D02G309400;TraesCS5D02G309500
	Cluster 164	chr5D	Saccharide	416103377	416484978	381.6	Glycos_transf_2, UDPGT_2, p450	3	TraesCS5D02G324300;TraesCS5D02G324400;TraesCS5D02G324500;TraesCS5_3369;TraesCS5_3370;TraesCS5_3371;TraesCS5D02G324600;TraesCS5_3372;TraesCS5D02G324700;TraesCS5D02G324800;TraesCS5_3373;TraesCS5_3374;TraesCS5_3375;TraesCS5_3376;TraesCS5D02G324900
	Cluster 165	chr5D	Lignan-Alkaloid	458011361	458853826	842.47	Dirigent, Lipoxygenase, Str_synth	3	TraesCS5D02G388600;TraesCS5D02G388700;TraesCS5D02G388800;TraesCS5_3500;TraesCS5D02G388900;TraesCS5D02G389000;TraesCS5D02G389100;TraesCS5_3501;TraesCS5D02G389200;TraesCS5D02G389300;TraesCS5D02G389400;TraesCS5D02G389500;TraesCS5D02G389600;TraesCS5D02G389700
	Cluster 166	chr5D	Lignan-Saccharide	515298218	515711111	412.89	Dirigent, UDPGT_2	3	TraesCS5D02G476200;TraesCS5D02G476300;TraesCS5D02G476400;TraesCS5D02G476500;TraesCS5D02G476600;TraesCS5D02G476700;TraesCS5D02G476800;TraesCS5D02G476900;TraesCS5D02G477000;TraesCS5D02G477100;TraesCS5D02G477200
BGC 4(5D)	Cluster 167	chr5D	Polyketide	522610385	524484295	1873.91	Chal_sti_synt_C, Chal_sti_synt_N, Chalcone, Methyltransf_2, p450	6	TraesCS5D02G487700;TraesCS5D02G487800;TraesCS5_3662;TraesCS5D02G487900;TraesCS5D02G488000;TraesCS5D02G488100;TraesCS5D02G488200;TraesCS5D02G488300;TraesCS5D02G488400;TraesCS5D02G488500;TraesCS5D02G488600;TraesCS5D02G488700;TraesCS5D02G488800;TraesCS5_3663;TraesCS5D02G488900;TraesCS5D02G489000;TraesCS5D02G489100;TraesCS5D02G489200;TraesCS5_3665;TraesCS5_3664;TraesCS5D02G489300
	Cluster 168	chr5D	Saccharide	545030813	545364624	333.81	Amino_oxidase, Methyltransf_2, UDPGT_2	3	TraesCS5D02G527900;TraesCS5D02G528000;TraesCS5_3747;TraesCS5D02G528100;TraesCS5_3748;TraesCS5D02G528300;TraesCS5D02G528400;TraesCS5_3749;TraesCS5_3750;TraesCS5D02G528500;TraesCS5D02G528600
	Cluster 169	chr5D	Terpene	560699105	561519057	819.95	Methyltransf_7, Terpene_synth, Terpene_synth_C, p450	4	TraesCS5D02G559300;TraesCS5D02G559400;TraesCS5D02G559500;TraesCS5D02G559600;TraesCS5D02G559700;TraesCS5D02G559800;TraesCS5D02G559900;TraesCS5D02G560000;TraesCS5D02G560100;TraesCS5D02G560200;TraesCS5_3826;TraesCS5D02G560300
	Cluster 170	chr6A	Saccharide	73905703	74481228	575.52	Glycos_transf_2, p450	3	TraesCS6A02G105700;TraesCS6A02G105800;TraesCS6A02G105900;TraesCS6_171;TraesCS6_173;TraesCS6A02G106000;TraesCS6_172;TraesCS6_174;TraesCS6A02G106100;TraesCS6A02G106200;TraesCS6A02G106300;TraesCS6A02G106400;TraesCS6_175;TraesCS6A02G106500;TraesCS6A02G106600
	Cluster 171	chr6A	Putative	202099707	206389178	4289.47	Lipoxygenase, Peptidase_S10, p450	4	TraesCS6A02G179600;TraesCS6A02G179700;TraesCS6A02G179800;TraesCS6_342;TraesCS6A02G179900;TraesCS6A02G180000;TraesCS6A02G180100;TraesCS6A02G180200;TraesCS6A02G180300;TraesCS6A02G180400;TraesCS6A02G180500;TraesCS6A02G180600;TraesCS6A02G180700;TraesCS6A02G180800;TraesCS6A02G180900;TraesCS6_343;TraesCS6A02G181000;TraesCS6A02G181100;TraesCS6A02G181200;TraesCS6A02G181300;TraesCS6_344;TraesCS6A02G181400…
	Cluster 172	chr6A	Saccharide	496155823	496657716	501.89	UDPGT_2, adh_short, oMT	3	TraesCS6A02G269700;TraesCS6A02G269800;TraesCS6A02G269900;TraesCS6A02G270000;TraesCS6A02G270100;TraesCS6A02G270200;TraesCS6A02G270300;TraesCS6A02G270400;TraesCS6A02G270600
	Cluster 173	chr6A	Polyketide	524704793	525090376	385.58	Chal_sti_synt_C, Methyltransf_11	3	TraesCS6A02G293200;TraesCS6_692;TraesCS6A02G293300;TraesCS6A02G293400;TraesCS6A02G293500;TraesCS6A02G293600;TraesCS6A02G293700
	Cluster 174	chr6A	Saccharide	554237113	554579504	342.39	Amino_oxidase, Methyltransf_11, UDPGT_2	3	TraesCS6A02G317900;TraesCS6A02G318000;TraesCS6A02G318100;TraesCS6A02G318200;TraesCS6_739;TraesCS6_740;TraesCS6_741;TraesCS6_742;TraesCS6A02G318300;TraesCS6A02G318400;TraesCS6A02G318500;TraesCS6A02G318600
	Cluster 175	chr6A	Putative	600845254	601250997	405.74	Epimerase, p450	4	TraesCS6A02G380600;TraesCS6A02G380700;TraesCS6_867;TraesCS6A02G380800;TraesCS6_868;TraesCS6A02G380900;TraesCS6A02G381000;TraesCS6A02G381100;TraesCS6A02G381200;TraesCS6A02G381300;TraesCS6A02G381400;TraesCS6A02G381500;TraesCS6A02G381600;TraesCS6A02G381700;TraesCS6A02G381800;TraesCS6A02G381900;TraesCS6A02G382000
	Cluster 176	chr6B	Saccharide-Polyketide	260359575	262696951	2337.38	Chal_sti_synt_C, UDPGT_2, p450	3	TraesCS6B02G206700;TraesCS6B02G206800;TraesCS6B02G206900;TraesCS6B02G207000;TraesCS6B02G207100;TraesCS6B02G207200;TraesCS6B02G207300;TraesCS6B02G207400
	Cluster 177	chr6B	Saccharide	533347695	534418429	1070.73	UDPGT_2, adh_short, oMT	3	TraesCS6B02G297000;TraesCS6_1598;TraesCS6B02G297100;TraesCS6B02G297200;TraesCS6B02G297300;TraesCS6B02G297400;TraesCS6B02G297500;TraesCS6B02G297600;TraesCS6B02G297700
	Cluster 178	chr6B	Saccharide	612132281	613434346	1302.07	Amino_oxidase, Methyltransf_11, UDPGT_2	3	TraesCS6B02G347500;TraesCS6B02G347600;TraesCS6B02G347700;TraesCS6B02G347800;TraesCS6B02G347900;TraesCS6B02G348000;TraesCS6B02G348100;TraesCS6B02G348200;TraesCS6B02G348300;TraesCS6B02G348400;TraesCS6B02G348500;TraesCS6B02G348600;TraesCS6B02G348700;TraesCS6B02G348800;TraesCS6_1739
	Cluster 179	chr6B	Saccharide	648042877	648911077	868.2	Epimerase, UDPGT_2	3	TraesCS6B02G374700;TraesCS6B02G374800;TraesCS6B02G374900;TraesCS6B02G375000;TraesCS6B02G375100;TraesCS6_1809;TraesCS6_1810;TraesCS6_1811;TraesCS6B02G375200;TraesCS6_1812
	Cluster 180	chr6B	Putative	697031126	698134248	1103.12	COesterase, Epimerase, Methyltransf_2, Transferase	4	TraesCS6B02G428900;TraesCS6B02G429000;TraesCS6B02G429100;TraesCS6B02G429200;TraesCS6B02G429300;TraesCS6B02G429400;TraesCS6_1889;TraesCS6B02G429500;TraesCS6B02G429600;TraesCS6B02G429700;TraesCS6B02G429800;TraesCS6_1890;TraesCS6B02G429900;TraesCS6B02G430000;TraesCS6_1891;TraesCS6_1892;TraesCS6B02G430100;TraesCS6B02G430200;TraesCS6B02G430300;TraesCS6B02G430400
	Cluster 181	chr6D	Saccharide	170621	327466	156.84	DIOX_N, UDPGT_2	3	TraesCS6D02G000400;TraesCS6D02G000500;TraesCS6D02G000600
	Cluster 182	chr6D	Saccharide-Polyketide	147863411	149520856	1657.44	Chal_sti_synt_C, UDPGT_2, p450	3	TraesCS6D02G166300;TraesCS6D02G166400;TraesCS6D02G166500;TraesCS6D02G166600;TraesCS6D02G166700;TraesCS6D02G166800;TraesCS6D02G166900;TraesCS6D02G167000
	Cluster 183	chr6D	Saccharide	346750339	347238797	488.46	UDPGT_2, adh_short, oMT	3	TraesCS6D02G244500;TraesCS6D02G244600;TraesCS6D02G244700;TraesCS6D02G244800;TraesCS6D02G244900;TraesCS6D02G245000;TraesCS6D02G245100;TraesCS6D02G245200
	Cluster 184	chr6D	Polyketide	382521651	383328042	806.39	Chal_sti_synt_C, Methyltransf_11	3	TraesCS6D02G273600;TraesCS6D02G273700;TraesCS6D02G273800;TraesCS6_2653;TraesCS6_2654;TraesCS6D02G273900;TraesCS6_2655;TraesCS6D02G274000;TraesCS6D02G274100;TraesCS6_2656;TraesCS6D02G274200;TraesCS6_2657;TraesCS6D02G274300;TraesCS6D02G274400;TraesCS6D02G274500;TraesCS6D02G274600
	Cluster 185	chr6D	Saccharide	420247988	420752490	504.5	2OG-FeII_Oxy, COesterase, DIOX_N, UDPGT_2	3	TraesCS6D02G310200;TraesCS6D02G310300;TraesCS6D02G310400;TraesCS6D02G310500;TraesCS6D02G310600;TraesCS6D02G310700;TraesCS6D02G310800;TraesCS6_2757;TraesCS6_2758;TraesCS6D02G310900;TraesCS6D02G311000;TraesCS6D02G311100
	Cluster 186	chr6D	Saccharide	429806182	430491296	685.11	Epimerase, Transferase, UDPGT_2	4	TraesCS6D02G322900;TraesCS6D02G323000;TraesCS6_2788;TraesCS6_2789;TraesCS6_2790;TraesCS6D02G323100;TraesCS6D02G323200;TraesCS6D02G323400;TraesCS6D02G323500;TraesCS6D02G323600;TraesCS6D02G323700;TraesCS6D02G323800;TraesCS6D02G323900;TraesCS6_2791;TraesCS6D02G324000
	Cluster 187	chr7A	Saccharide-Terpene	921871	1749734	827.86	2OG-FeII_Oxy, DIOX_N, Peptidase_S10, SQHop_cyclase_C, SQHop_cyclase_N, Terpene_synth, Terpene_synth_C, Transferase, UDPGT_2	6	TraesCS7A02G001200;TraesCS7_1;TraesCS7A02G001300;TraesCS7A02G001400;TraesCS7A02G001500;TraesCS7A02G001600;TraesCS7A02G001700;TraesCS7A02G001800;TraesCS7_2;TraesCS7_3;TraesCS7A02G001900;TraesCS7A02G002000;TraesCS7_4;TraesCS7A02G002100;TraesCS7A02G002300;TraesCS7A02G002358;TraesCS7A02G002400;TraesCS7A02G002500;TraesCS7A02G002600;TraesCS7A02G002700;TraesCS7A02G002800;TraesCS7A02G002900;TraesCS7_5;Tr…
	Cluster 188	chr7A	Saccharide	19658628	20006389	347.76	Methyltransf_7, UDPGT_2, p450	3	TraesCS7A02G042400;TraesCS7A02G042500;TraesCS7A02G042600;TraesCS7_58;TraesCS7A02G042700;TraesCS7A02G042800;TraesCS7A02G042900;TraesCS7A02G043000;TraesCS7A02G043100
	Cluster 189	chr7A	Polyketide	57115575	57982144	866.57	AMP-binding, COesterase, Chal_sti_synt_C, Chal_sti_synt_N, Transferase, adh_short	6	TraesCS7A02G093600;TraesCS7A02G093700;TraesCS7_124;TraesCS7_125;TraesCS7A02G093800;TraesCS7A02G093900;TraesCS7A02G094000;TraesCS7A02G094100;TraesCS7A02G094200;TraesCS7A02G094300;TraesCS7A02G094400;TraesCS7A02G094500;TraesCS7A02G094600;TraesCS7A02G094700;TraesCS7A02G094800;TraesCS7_126;TraesCS7A02G094900;TraesCS7A02G095100
	Cluster 190	chr7A	Polyketide	64965392	65632123	666.73	Chal_sti_synt_C, Chal_sti_synt_N, p450	3	TraesCS7A02G107400;TraesCS7A02G107500;TraesCS7A02G107600;TraesCS7A02G107700;TraesCS7A02G107800;TraesCS7A02G107900;TraesCS7A02G108000;TraesCS7A02G108100;TraesCS7A02G108200;TraesCS7A02G108300
	Cluster 191	chr7A	Putative	102167906	103236693	1068.79	Epimerase, Peptidase_S10, Transferase	4	TraesCS7A02G149000;TraesCS7_220;TraesCS7A02G149100;TraesCS7_221;TraesCS7A02G149200;TraesCS7A02G149300;TraesCS7A02G149400;TraesCS7A02G149500;TraesCS7A02G149600;TraesCS7A02G149700;TraesCS7A02G149800;TraesCS7A02G149900;TraesCS7A02G150000;TraesCS7A02G150100;TraesCS7A02G150200;TraesCS7A02G150300;TraesCS7A02G150400;TraesCS7A02G150500;TraesCS7_222;TraesCS7A02G150600
	Cluster 192	chr7A	Saccharide	156166937	156668069	501.13	FA_desaturase_2, Methyltransf_7, UDPGT_2	3	TraesCS7A02G196500;TraesCS7A02G196600;TraesCS7_298;TraesCS7_299;TraesCS7A02G196700;TraesCS7_300;TraesCS7A02G196800;TraesCS7A02G196900
	Cluster 193	chr7A	Saccharide	487348373	487881118	532.75	Aminotran_3, Methyltransf_2, UDPGT_2	3	TraesCS7A02G333900;TraesCS7A02G334000;TraesCS7_738;TraesCS7A02G334100;TraesCS7_739;TraesCS7A02G334200;TraesCS7_740;TraesCS7A02G334300;TraesCS7A02G334400
	Cluster 194	chr7A	Saccharide	543308184	544277139	968.96	Transferase, UDPGT_2, adh_short_C2	5	TraesCS7A02G369700;TraesCS7A02G369800;TraesCS7A02G369900;TraesCS7A02G370000;TraesCS7A02G370100;TraesCS7A02G370200;TraesCS7A02G370300;TraesCS7A02G370400;TraesCS7A02G370500;TraesCS7_822;TraesCS7_823;TraesCS7_821;TraesCS7A02G370600;TraesCS7A02G370700;TraesCS7A02G370800;TraesCS7A02G370900;TraesCS7_824
	Cluster 195	chr7A	Polyketide	545847048	546799261	952.21	Aminotran_3, Cellulose_synt, Chal_sti_synt_C, Chal_sti_synt_N, p450	7	TraesCS7A02G372200;TraesCS7A02G372300;TraesCS7A02G372400;TraesCS7A02G372500;TraesCS7_829;TraesCS7A02G372600;TraesCS7_830;TraesCS7A02G372700;TraesCS7A02G372900;TraesCS7A02G373000;TraesCS7A02G373100;TraesCS7A02G373200;TraesCS7A02G373300;TraesCS7A02G373400;TraesCS7A02G373500;TraesCS7A02G373600;TraesCS7A02G373700;TraesCS7A02G373800;TraesCS7A02G373900
	Cluster 196	chr7A	Saccharide	602683494	603710128	1026.63	DAHP_synth_2, UDPGT_2, p450	3	TraesCS7A02G411700;TraesCS7A02G411800;TraesCS7A02G411900;TraesCS7A02G412000;TraesCS7A02G412100;TraesCS7A02G412200;TraesCS7A02G412300;TraesCS7A02G412400;TraesCS7A02G412500;TraesCS7A02G412600;TraesCS7A02G412700;TraesCS7A02G412800;TraesCS7A02G412900
	Cluster 197	chr7A	Saccharide	643766206	644204872	438.67	2OG-FeII_Oxy, DIOX_N, Epimerase, UDPGT_2, p450	4	TraesCS7A02G450000;TraesCS7A02G450100;TraesCS7A02G450200;TraesCS7_965;TraesCS7A02G450400;TraesCS7A02G450500;TraesCS7_966;TraesCS7A02G450600;TraesCS7A02G450700
	Cluster 198	chr7A	Terpene	689452965	690297266	844.3	Terpene_synth, Terpene_synth_C, p450	3	TraesCS7A02G499200;TraesCS7A02G499300;TraesCS7_1035;TraesCS7A02G499400;TraesCS7A02G499500;TraesCS7A02G499600;TraesCS7_1036;TraesCS7A02G499700;TraesCS7A02G499900;TraesCS7A02G500000;TraesCS7A02G500100;TraesCS7_1037
	Cluster 199	chr7B	Polyketide	3277011	3858508	581.5	Chal_sti_synt_C, Methyltransf_11	3	TraesCS7B02G006000;TraesCS7B02G006100;TraesCS7B02G006200;TraesCS7B02G006300;TraesCS7B02G006400;TraesCS7B02G006500;TraesCS7B02G006600;TraesCS7B02G006700;TraesCS7B02G006800;TraesCS7B02G006900;TraesCS7B02G007000
	Cluster 200	chr7B	Putative	41124457	41645139	520.68	2OG-FeII_Oxy, DIOX_N	4	TraesCS7B02G041500;TraesCS7B02G041600;TraesCS7B02G041700;TraesCS7B02G041800;TraesCS7B02G041900;TraesCS7B02G042000;TraesCS7B02G042100;TraesCS7_1226;TraesCS7B02G042200;TraesCS7_1224;TraesCS7_1225;TraesCS7B02G042300;TraesCS7_1227;TraesCS7B02G042400;TraesCS7B02G042500
	Cluster 201	chr7B	Saccharide	67087113	69621747	2534.63	2OG-FeII_Oxy, DIOX_N, Glycos_transf_1, Transferase	3	TraesCS7B02G062900;TraesCS7B02G063000;TraesCS7B02G063100;TraesCS7B02G063200;TraesCS7_1277;TraesCS7B02G063400;TraesCS7_1278;TraesCS7_1281;TraesCS7B02G063500;TraesCS7_1279;TraesCS7_1280;TraesCS7_1282;TraesCS7B02G063600;TraesCS7B02G063700;TraesCS7_1283;TraesCS7B02G063800
	Cluster 202	chr7B	Saccharide	116348003	117165405	817.4	FA_desaturase_2, Methyltransf_7, UDPGT_2	3	TraesCS7B02G101900;TraesCS7_1346;TraesCS7B02G102000;TraesCS7_1347;TraesCS7B02G102100;TraesCS7B02G102200;TraesCS7_1348;TraesCS7B02G102300;TraesCS7B02G102400;TraesCS7_1349;TraesCS7B02G102500;TraesCS7B02G102600
	Cluster 203	chr7B	Putative	467075210	468951529	1876.32	Aminotran_3, p450	5	TraesCS7B02G253300;TraesCS7B02G253400;TraesCS7B02G253500;TraesCS7B02G253600;TraesCS7_1897;TraesCS7B02G253700;TraesCS7B02G253800;TraesCS7B02G253900;TraesCS7B02G254000;TraesCS7_1898;TraesCS7B02G254100;TraesCS7_1899;TraesCS7B02G254200;TraesCS7B02G254300;TraesCS7B02G254400
	Cluster 204	chr7B	Saccharide	476410416	479138433	2728.02	Transferase, UDPGT_2, adh_short_C2	5	TraesCS7B02G257000;TraesCS7B02G257200;TraesCS7B02G257300;TraesCS7B02G257400;TraesCS7B02G257500;TraesCS7_1909;TraesCS7B02G257600;TraesCS7B02G257700;TraesCS7_1911;TraesCS7_1910;TraesCS7B02G257800;TraesCS7B02G257900;TraesCS7B02G258000;TraesCS7B02G258100;TraesCS7B02G258200;TraesCS7B02G258300;TraesCS7B02G258400;TraesCS7B02G258500
	Cluster 205	chr7B	Saccharide	605757913	607792746	2034.83	2OG-FeII_Oxy, DIOX_N, Epimerase, UDPGT_2, p450	4	TraesCS7B02G348900;TraesCS7B02G349000;TraesCS7B02G349100;TraesCS7B02G349200;TraesCS7B02G349300;TraesCS7B02G349400;TraesCS7B02G349500;TraesCS7_2100;TraesCS7B02G349600;TraesCS7B02G349700;TraesCS7B02G349800;TraesCS7B02G349900;TraesCS7B02G350000;TraesCS7B02G350200;TraesCS7B02G350300;TraesCS7_2101;TraesCS7_2102;TraesCS7B02G350400;TraesCS7B02G350500
	Cluster 206	chr7B	Saccharide	681463839	682488149	1024.31	Acetyltransf_1, Transferase, UDPGT_2, p450	4	TraesCS7B02G413200;TraesCS7B02G413300;TraesCS7B02G413400;TraesCS7B02G413500;TraesCS7B02G413600;TraesCS7B02G413700;TraesCS7B02G413800;TraesCS7B02G413900;TraesCS7B02G414000;TraesCS7B02G414100;TraesCS7B02G414200;TraesCS7B02G414300;TraesCS7B02G414500;TraesCS7B02G414600
	Cluster 207	chr7B	Polyketide	719003310	719195083	191.77	Amino_oxidase, Chal_sti_synt_C, Chal_sti_synt_N	3	TraesCS7B02G461800;TraesCS7B02G461900;TraesCS7_2290;TraesCS7B02G462000;TraesCS7B02G462100;TraesCS7B02G462200;TraesCS7B02G462300
	Cluster 208	chr7B	Lignan-Saccharide	733416058	733819554	403.5	Dirigent, Methyltransf_2, UDPGT_2	3	TraesCS7B02G478100;TraesCS7_2312;TraesCS7B02G478200;TraesCS7_2313;TraesCS7B02G478300;TraesCS7B02G478400;TraesCS7B02G478500;TraesCS7B02G478600;TraesCS7B02G478700;TraesCS7B02G478800;TraesCS7B02G478900;TraesCS7B02G479000;TraesCS7B02G479100;TraesCS7B02G479200
	Cluster 209	chr7D	Lignan-Terpene	1149530	1455997	306.47	Dirigent, SQHop_cyclase_N, p450	3	TraesCS7D02G001300;TraesCS7D02G001400;TraesCS7D02G001500;TraesCS7D02G001600;TraesCS7_2352;TraesCS7_2353;TraesCS7D02G001700;TraesCS7_2354;TraesCS7D02G001800;TraesCS7_2355;TraesCS7_2356;TraesCS7D02G001900
	Cluster 210	chr7D	Saccharide-Terpene	1966983	2272324	305.34	Prenyltrans, SQHop_cyclase_C, SQHop_cyclase_N, Transferase, UDPGT_2	4	TraesCS7D02G003100;TraesCS7D02G003200;TraesCS7D02G003300;TraesCS7_2359;TraesCS7D02G003400;TraesCS7D02G003500;TraesCS7D02G003600;TraesCS7D02G003700;TraesCS7D02G003800;TraesCS7_2360;TraesCS7_2361;TraesCS7D02G003900;TraesCS7_2362;TraesCS7D02G004000;TraesCS7D02G004100;TraesCS7_2363;TraesCS7D02G004200;TraesCS7D02G004300
	Cluster 211	chr7D	Polyketide	14275537	15030410	754.87	Cellulose_synt, Chal_sti_synt_C, Lipoxygenase, p450	4	TraesCS7D02G028900;TraesCS7D02G029000;TraesCS7D02G029100;TraesCS7D02G029200;TraesCS7D02G029300;TraesCS7D02G029400;TraesCS7D02G029500;TraesCS7D02G029600;TraesCS7_2400;TraesCS7D02G029700
	Cluster 212	chr7D	Saccharide	19141544	19723752	582.21	Methyltransf_7, UDPGT_2, p450	4	TraesCS7D02G037800;TraesCS7D02G037900;TraesCS7D02G038000;TraesCS7D02G038100;TraesCS7D02G038200;TraesCS7D02G038300;TraesCS7D02G038500;TraesCS7D02G038600;TraesCS7D02G038700;TraesCS7D02G038800
	Cluster 213	chr7D	Polyketide	23411839	24436010	1024.17	2OG-FeII_Oxy, COesterase, Chal_sti_synt_C, Chal_sti_synt_N, DIOX_N, adh_short	4	TraesCS7D02G045900;TraesCS7_2419;TraesCS7D02G046000;TraesCS7D02G046100;TraesCS7D02G046200;TraesCS7D02G046300;TraesCS7D02G046400;TraesCS7D02G046500;TraesCS7D02G046600;TraesCS7D02G046700;TraesCS7D02G046800;TraesCS7D02G046900;TraesCS7D02G047000;TraesCS7D02G047100;TraesCS7D02G047300;TraesCS7D02G047400;TraesCS7D02G047500
	Cluster 214	chr7D	Polyketide-Alkaloid	44967387	45283310	315.92	Chal_sti_synt_C, Str_synth, adh_short	4	TraesCS7D02G075900;TraesCS7D02G076000;TraesCS7D02G076100;TraesCS7D02G076300;TraesCS7D02G076400;TraesCS7D02G076500;TraesCS7D02G076600;TraesCS7D02G076700;TraesCS7D02G076800;TraesCS7D02G076900
	Cluster 215	chr7D	Terpene-Polyketide	53596905	54010953	414.05	AMP-binding, COesterase, Chal_sti_synt_C, Chal_sti_synt_N, Terpene_synth_C, adh_short	6	TraesCS7D02G088100;TraesCS7D02G088200;TraesCS7D02G088300;TraesCS7D02G088400;TraesCS7D02G088500;TraesCS7D02G088600;TraesCS7D02G088700;TraesCS7D02G088800;TraesCS7D02G088900;TraesCS7D02G089000;TraesCS7D02G089100;TraesCS7D02G089200;TraesCS7D02G089300;TraesCS7D02G089400;TraesCS7D02G089500
	Cluster 216	chr7D	Polyketide	60930881	61343078	412.2	Chal_sti_synt_C, p450	3	TraesCS7D02G101900;TraesCS7D02G102000;TraesCS7D02G102100
	Cluster 217	chr7D	Putative	99713621	101187935	1474.31	Epimerase, Transferase, adh_short_C2	4	TraesCS7D02G150400;TraesCS7D02G150500;TraesCS7D02G150600;TraesCS7D02G150700;TraesCS7_2567;TraesCS7D02G150800;TraesCS7_2568;TraesCS7_2569;TraesCS7_2570;TraesCS7D02G150900;TraesCS7D02G151000;TraesCS7D02G151100;TraesCS7D02G151200;TraesCS7D02G151300;TraesCS7D02G151400;TraesCS7D02G151500;TraesCS7D02G151600;TraesCS7D02G151700;TraesCS7D02G151800;TraesCS7D02G152000;TraesCS7D02G151900;TraesCS7D02G152100;T…
	Cluster 218	chr7D	Terpene	125773931	126551412	777.48	COesterase, SQHop_cyclase_C, SQHop_cyclase_N	4	TraesCS7D02G173200;TraesCS7D02G173300;TraesCS7D02G173400;TraesCS7D02G173500;TraesCS7D02G173600;TraesCS7D02G173700;TraesCS7D02G173800;TraesCS7D02G173900;TraesCS7_2617;TraesCS7D02G174000;TraesCS7D02G174100
	Cluster 219	chr7D	Saccharide	437144931	437550304	405.37	Aminotran_3, Methyltransf_2, UDPGT_2	3	TraesCS7D02G341500;TraesCS7D02G341600;TraesCS7_3146;TraesCS7D02G341700;TraesCS7_3147;TraesCS7D02G341800;TraesCS7D02G341900;TraesCS7_3148;TraesCS7D02G342000;TraesCS7D02G342100
	Cluster 220	chr7D	Polyketide	450087584	451345877	1258.29	Chal_sti_synt_C, p450	3	TraesCS7D02G350000;TraesCS7_3170;TraesCS7D02G350100;TraesCS7D02G350200;TraesCS7D02G350300;TraesCS7D02G350400;TraesCS7D02G350500;TraesCS7D02G350600;TraesCS7D02G350700;TraesCS7_3171
	Cluster 221	chr7D	Saccharide	453997549	454824095	826.55	UDPGT_2, adh_short_C2	3	TraesCS7D02G352400;TraesCS7_3177;TraesCS7D02G352500;TraesCS7_3176;TraesCS7D02G352600;TraesCS7D02G352700;TraesCS7D02G352800;TraesCS7D02G352900;TraesCS7D02G353000;TraesCS7D02G353100
	Cluster 222	chr7D	Saccharide	558780464	559634534	854.07	2OG-FeII_Oxy, DIOX_N, Epimerase, UDPGT_2, p450	4	TraesCS7D02G439000;TraesCS7D02G439100;TraesCS7D02G439200;TraesCS7D02G439300;TraesCS7D02G439400;TraesCS7D02G439600;TraesCS7D02G439800;TraesCS7D02G439900;TraesCS7D02G440000
	Cluster 223	chr7D	Saccharide-Terpene	591153877	591343892	190.01	Terpene_synth, Terpene_synth_C, Transferase, UDPGT_2, p450	5	TraesCS7D02G480200;TraesCS7D02G480300;TraesCS7D02G480400;TraesCS7D02G480500;TraesCS7_3432;TraesCS7D02G480600;TraesCS7D02G480700;TraesCS7D02G480800
	Cluster 224	chr7D	Terpene	629381490	629556074	174.58	Methyltransf_2, Terpene_synth, Terpene_synth_C, p450	3	TraesCS7D02G538400;TraesCS7_3536;TraesCS7_3537;TraesCS7D02G538500;TraesCS7D02G538600;TraesCS7D02G538700;TraesCS7D02G538800;TraesCS7D02G538900;TraesCS7D02G539000;TraesCS7D02G539100;TraesCS7D02G539200
	Cluster 225	chr7D	Saccharide-Terpene	630385353	631034018	648.66	Methyltransf_2, Terpene_synth, Terpene_synth_C, UDPGT_2	3	TraesCS7D02G540200;TraesCS7D02G540300;TraesCS7D02G540500;TraesCS7D02G540600;TraesCS7D02G540700;TraesCS7_3540;TraesCS7_3541;TraesCS7D02G540800;TraesCS7D02G540900;TraesCS7D02G541000;TraesCS7D02G541100;TraesCS7_3542;TraesCS7D02G541200;TraesCS7D02G541300;TraesCS7D02G541400;TraesCS7D02G541500;TraesCS7D02G541600;TraesCS7D02G541700;TraesCS7D02G541800
	Cluster 226	chrUn	Lignan-Saccharide	9243904	9928803	684.9	2OG-FeII_Oxy, Dirigent, UDPGT_2	4	TraesCSU02G005100;TraesCSU02G005300;TraesCSU02G005400;TraesCSU02G005500;TraesCSU02G005600;TraesCSU02G005700;TraesCSU_14;TraesCSU02G005800;TraesCSU02G005900
	Cluster 227	chrUn	Saccharide-Terpene	12249524	12511211	261.69	COesterase, Terpene_synth, Terpene_synth_C, UDPGT_2, p450	4	TraesCSU02G008300;TraesCSU02G008400;TraesCSU02G008500;TraesCSU02G008700;TraesCSU02G008800;TraesCSU02G008900;TraesCSU02G009000;TraesCSU02G009100
	Cluster 228	chrUn	Terpene	15570158	15900275	330.12	Terpene_synth, Terpene_synth_C, p450	3	TraesCSU02G011400;TraesCSU02G011500;TraesCSU02G011600;TraesCSU02G011700;TraesCSU02G011800;TraesCSU02G011900;TraesCSU_18;TraesCSU02G012000;TraesCSU02G012100;TraesCSU02G012200;TraesCSU02G012300
	Cluster 229	chrUn	Lignan	23948728	24723927	775.2	2OG-FeII_Oxy, DIOX_N, Dirigent, Methyltransf_11, Methyltransf_2, Peptidase_S10, oMT, p450	8	TraesCSU02G022400;TraesCSU02G022500;TraesCSU02G022600;TraesCSU_35;TraesCSU02G022700;TraesCSU02G022800;TraesCSU02G022900;TraesCSU02G023000;TraesCSU02G023100;TraesCSU02G023200;TraesCSU02G023300;TraesCSU02G023400;TraesCSU_36;TraesCSU02G023500;TraesCSU_37;TraesCSU_38;TraesCSU02G023600;TraesCSU02G023700;TraesCSU02G023800;TraesCSU02G023900;TraesCSU02G024000;TraesCSU02G024100;TraesCSU02G024200;TraesCSU_…
	Cluster 230	chrUn	Saccharide	28511807	28886093	374.29	2OG-FeII_Oxy, Amino_oxidase, Lyase_aromatic, UDPGT_2, p450	6	TraesCSU02G029900;TraesCSU02G030000;TraesCSU02G030100;TraesCSU02G030200;TraesCSU02G030300;TraesCSU02G030400;TraesCSU02G030500;TraesCSU02G030600;TraesCSU02G030700
	Cluster 231	chrUn	Saccharide	35315096	35396092	81	2OG-FeII_Oxy, Epimerase, Glycos_transf_1	3	TraesCSU02G044200;TraesCSU02G044300;TraesCSU02G044400;TraesCSU02G044500;TraesCSU_62;TraesCSU02G044600;TraesCSU02G044700;TraesCSU02G044800
	Cluster 232	chrUn	Saccharide-Terpene	49011949	49512269	500.32	Terpene_synth, UDPGT_2	3	TraesCSU02G062700;TraesCSU02G062800;TraesCSU02G062900;TraesCSU02G063000;TraesCSU02G063100
	Cluster 233	chrUn	Saccharide	108356568	108442660	86.09	UDPGT_2, p450	3	TraesCSU02G124400;TraesCSU_211;TraesCSU_212;TraesCSU_213;TraesCSU02G124500;TraesCSU02G124600;TraesCSU02G124700
	Cluster 234	chrUn	Polyketide	241594579	242815781	1221.2	Chal_sti_synt_C, Transferase, p450	3	TraesCSU02G165700;TraesCSU02G165800;TraesCSU02G165900;TraesCSU02G166000;TraesCSU02G166100;TraesCSU02G166200;TraesCSU02G166300;TraesCSU02G166400
	Cluster 235	chrUn	Saccharide	286641098	287944859	1303.76	Methyltransf_7, UDPGT_2, adh_short_C2	3	TraesCSU02G190400;TraesCSU02G190500;TraesCSU02G190600;TraesCSU02G190700;TraesCSU02G190800;TraesCSU02G190900;TraesCSU02G191000;TraesCSU02G191100
	Cluster 236	chrUn	Lignan	298664680	299184638	519.96	Dirigent, Methyltransf_7, p450	3	TraesCSU02G200600;TraesCSU02G200700;TraesCSU02G200800;TraesCSU02G200900;TraesCSU02G201000;TraesCSU02G201100;TraesCSU02G201200;TraesCSU02G201300
	Cluster 237	chrUn	Polyketide-Alkaloid	358623761	361124362	2500.6	COesterase, Chal_sti_synt_C, Str_synth, Transferase	4	TraesCSU02G240400;TraesCSU02G240500;TraesCSU02G240600;TraesCSU02G240700;TraesCSU02G240800;TraesCSU02G240900;TraesCSU02G241000;TraesCSU02G241100;TraesCSU02G241200;TraesCSU02G241300;TraesCSU02G241400
	Cluster 238	chrUn	Terpene	366447637	367990554	1542.92	Aminotran_1_2, Terpene_synth_C, Transferase	3	TraesCSU02G244100;TraesCSU02G244200;TraesCSU02G244300;TraesCSU02G244400;TraesCSU02G244500;TraesCSU02G244600;TraesCSU02G244700;TraesCSU02G244800;TraesCSU02G244900
	Cluster 239	chrUn	Lignan	437023075	440265155	3242.08	Dirigent, Transferase, p450	3	TraesCSU02G266200;TraesCSU02G266300;TraesCSU02G266400;TraesCSU02G266500;TraesCSU02G266600;TraesCSU02G266700;TraesCSU02G266800;TraesCSU02G266900;TraesCSU02G267000;TraesCSU02G267100
